# Supplementary material for: Long noncoding RNA GSTM3TV2 upregulates LAT2 and OLR1 by competitively sponging let-7 to promote gemcitabine resistance in pancreatic cancer
Source: J Hematol Oncol. 2019 Sep 12;12:97. doi: 10.1186/s13045-019-0777-7 (PMC6739963; doi:10.1186/s13045-019-0777-7)
Supplement: Supplementary file 2 — Supplementary Material 1. Upregulated lncRNAs and 385 downregulated lncRNAs. (XLS 577 kb) [file 13045_2019_777_MOESM2_ESM.xls]

## Sheet: 差异ncRNA
ProbeSet	ncRNA	Gene Description	type	p-value	FDR	Geom mean of intensities in ASPC-1-GEM	Geom mean of intensities in A	Fold-change(ASPC-1-GEM/A)	style	Cytoband	ncRNA Accession	ncRNA Source	mRna - Description	Chromosome	Strand	Start	Stop	category	up stream.10kb	overlap	down stream.10kb	antisense	AsPC-1_(HTA-2_0).rma-gene-full-Signal-1	AsPC-1_(HTA-2_0).rma-gene-full-Signal-2	AsPC-1_(HTA-2_0).rma-gene-full-Signal-3	AsPC-1/GR_(HTA-2_0).rma-gene-full-Signal-1	AsPC-1/GR_(HTA-2_0).rma-gene-full-Signal-2	AsPC-1/GR_(HTA-2_0).rma-gene-full-Signal-3
TC07002496.hg.1	---	accn=AF016693 class=mRNAlike lncRNA name=NULL ref=H-invitational v7.5 transcriptId=HIT000062404 cpcScore=2.2948300 cnci=-0.1207372	noncoding	< 1e-07	< 1e-07	8.43	3534.73	0.0024	down	---	n332739	NONCODE	accn=AF016693 class=mRNAlike lncRNA name=NULL ref=H-invitational v7.5 transcriptId=HIT000062404 cpcScore=2.2948300 cnci=-0.1207372	chr7	+	100678736	100679444	main		MUC17			11.3685	12.0417	12.0069	3.23284	2.98694	3.05538
TC07002495.hg.1	---	accn=AF016694 class=mRNAlike lncRNA name=NULL ref=H-invitational v7.5 transcriptId=HIT000062405 cpcScore=2.3308900 cnci=-0.1032840	noncoding	< 1e-07	< 1e-07	10.29	3469.05	0.003	down	---	n332740	NONCODE	accn=AF016694 class=mRNAlike lncRNA name=NULL ref=H-invitational v7.5 transcriptId=HIT000062405 cpcScore=2.3308900 cnci=-0.1032840	chr7	+	100677704	100680561	main		MUC17			11.2365	12.0808	12.0185	3.56523	3.06104	3.50977
TC19002491.hg.1	---	accn=M76743 class=mRNAlike lncRNA name=NULL ref=H-invitational v7.5 transcriptId=HIT000196381 cpcScore=0.2588640 cnci=-0.1440238	noncoding	< 1e-07	< 1e-07	36.1	3079.01	0.012	down	---	n334140	NONCODE	accn=M76743 class=mRNAlike lncRNA name=NULL ref=H-invitational v7.5 transcriptId=HIT000196381 cpcScore=0.2588640 cnci=-0.1440238	chr19	-	43013360	43025500	main		CEACAM1			11.4573	11.6331	11.7293	5.40756	4.99332	5.16877
TC16001621.hg.1	---	accn=NR_027910 class=lncRNA name= ref=RefGeneNoncode transcriptId=NR_027910 cpcScore=4.8343200 cnci=-0.1397603	noncoding	< 1e-07	< 1e-07	15.37	1064.21	0.014	down	---	n408065	NONCODE	accn=NR_027910 class=lncRNA name= ref=RefGeneNoncode transcriptId=NR_027910 cpcScore=4.8343200 cnci=-0.1397603	chr16	+	71392616	71424342	main		CALB2			10.1943	10.0213	10.006	3.98685	3.9756	3.91105
TC0X002235.hg.1	---	accn=CR626057 class=mRNAlike lncRNA name=NULL ref=H-invitational v7.5 transcriptId=HIT000305252 cpcScore=-1.0620300 cnci=-0.2703448 | accn=CR542228 class=mRNAlike lncRNA name=NULL ref=H-invitational v7.5 transcriptId=HIT000269096 cpcScore=1.5666500 cnci=-0.0306743	noncoding	< 1e-07	< 1e-07	16.51	928.18	0.018	down	---	n335722	NONCODE // NONCODE	accn=CR626057 class=mRNAlike lncRNA name=NULL ref=H-invitational v7.5 transcriptId=HIT000305252 cpcScore=-1.0620300 cnci=-0.2703448 // accn=CR542228 class=mRNAlike lncRNA name=NULL ref=H-invitational v7.5 transcriptId=HIT000269096 cpcScore=1.5666500 cnci=-0.0306743	chrX	-	134184963	134185537	main		FAM127B			9.85638	9.8699	9.90342	4.04521	4.06969	4.06955
TC03001082.hg.1	XXYLT1-AS2	XXYLT1 antisense RNA 2 (non-protein coding)	noncoding	< 1e-07	< 1e-07	13.46	316.81	0.042	down	--- // ---	ENST00000426468	ENSEMBL // ENSEMBL // Havana transcript // Havana transcript	cdna:putative chromosome:GRCh37:3:194868620:194873192:1 gene:ENSG00000230266 gene_biotype:antisense transcript_biotype:antisense // cdna:putative chromosome:GRCh37:3:194868600:194873519:1 gene:ENSG00000230266 gene_biotype:antisense transcript_biotype:antisense // cdna:all chromosome:VEGA50:3:194868620:194873192:1 Gene:OTTHUMG00000155916 // cdna:all chromosome:VEGA50:3:194868600:194873519:1 Gene:O…	chr3	+	194868600	194873519	main				XXYLT1	8.16451	8.3976	8.41519	4.13326	3.50885	3.65823
TC02004744.hg.1	---	accn=AK130306 class=mRNAlike lncRNA name=Human lncRNA ref=JounralRNA transcriptId=1485 cpcScore=-1.0846000 cnci=-0.3071581	noncoding	3.31e-05	0.000959	9.79	224.39	0.044	down	---	n339056	NONCODE	accn=AK130306 class=mRNAlike lncRNA name=Human lncRNA ref=JounralRNA transcriptId=1485 cpcScore=-1.0846000 cnci=-0.3071581	chr2	-	188328960	188330769	main		TFPI			6.72551	8.66798	8.0911	3.1442	3.21746	3.55824
TC09002418.hg.1	---	accn=NR_038064 class=lncRNA name= ref=RefGeneNoncode transcriptId=NR_038064 cpcScore=4.5302500 cnci=-0.2145143	noncoding	< 1e-07	< 1e-07	32.24	690.63	0.047	down	---	n410706	NONCODE	accn=NR_038064 class=lncRNA name= ref=RefGeneNoncode transcriptId=NR_038064 cpcScore=4.5302500 cnci=-0.2145143	chr9	-	19115759	19127604	main		PLIN2			9.42992	9.31679	9.60349	5.11059	5.06465	4.90503
TC08002539.hg.1	---	accn=BX537506 class=mRNAlike lncRNA name=Human lncRNA ref=JounralRNA transcriptId=5352 cpcScore=-0.7563660 cnci=-0.2311478	noncoding	< 1e-07	< 1e-07	19.91	363.99	0.055	down	---	n342849	NONCODE	accn=BX537506 class=mRNAlike lncRNA name=Human lncRNA ref=JounralRNA transcriptId=5352 cpcScore=-0.7563660 cnci=-0.2311478	chr8	-	134467096	134471107	main		ST3GAL1			8.52198	8.60273	8.4534	4.24051	4.14762	4.60524
TC12002552.hg.1	---	accn=NULL class=lncRNA name= ref=UCSCGeneNoncode transcriptId=uc001tkz.2 cpcScore=-0.7173540 cnci=-0.2756519	noncoding	2e-07	2.81e-05	14.33	257.86	0.056	down	---	n381928	NONCODE	accn=NULL class=lncRNA name= ref=UCSCGeneNoncode transcriptId=uc001tkz.2 cpcScore=-0.7173540 cnci=-0.2756519	chr12	+	105151948	105155783	main		CHST11			7.68667	8.34732	8.0523	3.74646	3.77467	4.04976
TC04002090.hg.1	---	linc-MRPS18C chr4:+:84009929-84010241 | linc-MRPS18C chr4:+:84010099-84010394	noncoding	1e-07	1.76e-05	15.07	233.22	0.065	down	---	TCONS_00008143-XLOC_003595	Rinn lincRNAs // Rinn lincRNAs	linc-MRPS18C chr4:+:84009929-84010241 // linc-MRPS18C chr4:+:84010099-84010394	chr4	+	84009930	84010394	main					7.57728	8.09304	7.98114	3.86134	4.03771	3.88845
TC11003312.hg.1	---	accn=M15996 class=mRNAlike lncRNA name=NULL ref=H-invitational v7.5 transcriptId=HIT000194430 cpcScore=0.6028000 cnci=-0.1783879	noncoding	< 1e-07	< 1e-07	17.11	248.7	0.069	down	---	n333984	NONCODE	accn=M15996 class=mRNAlike lncRNA name=NULL ref=H-invitational v7.5 transcriptId=HIT000194430 cpcScore=0.6028000 cnci=-0.1783879	chr11	-	102668128	102668877	main		MMP1			7.88839	8.03288	8.00841	4.18081	4.31377	3.8426
TC10001637.hg.1	MIR936	microRNA 936	noncoding	< 1e-07	< 1e-07	50.71	682.55	0.074	down	10q25.1 // 10q24.3 // 10q24.3 // 10q24.3 // 10q24.3 // 10q25.1 // 10q24.3 // 10q24.3	NR_030760	RefSeq // RefSeq // ENSEMBL // ENSEMBL // ENSEMBL // ENSEMBL // ENSEMBL // ENSEMBL // UCSC Genes // UCSC Genes // UCSC Genes // UCSC Genes // UCSC Genes // Havana transcript // Havana transcript // Havana transcript // Havana transcript // Havana transcript // Havana transcript // Havana transcript	Homo sapiens microRNA 936 (MIR936), microRNA. // Homo sapiens collagen, type XVII, alpha 1 (COL17A1), mRNA. // cdna:known chromosome:GRCh37:10:105791044:105845760:-1 gene:ENSG00000065618 gene_biotype:protein_coding transcript_biotype:protein_coding // cdna:putative chromosome:GRCh37:10:105791044:105845760:-1 gene:ENSG00000065618 gene_biotype:protein_coding transcript_biotype:protein_coding // cdn…	chr10	-	105791044	105845760	main					9.38269	9.51048	9.40607	5.75677	5.66822	5.61512
TC07002497.hg.1	---	accn=AC105446 class=7SK RNA name=7SK RNA ref=NONCODE v2.0 transcriptId=NULL cpcScore=-1.1317000 cnci=-0.2711836	noncoding	8e-07	7.5e-05	36.78	472.29	0.078	down	---	n318	NONCODE	accn=AC105446 class=7SK RNA name=7SK RNA ref=NONCODE v2.0 transcriptId=NULL cpcScore=-1.1317000 cnci=-0.2711836	chr7	+	100701581	100701790	main		MUC17			8.49349	9.0851	9.12689	5.06824	5.08505	5.4977
TC19002494.hg.1	---	linc-CEACAM8 chr19:-:43130187-43130796	noncoding	< 1e-07	< 1e-07	80.58	955.11	0.084	down	---	TCONS_l2_00013122-XLOC_l2_007058	Broad TUCP	linc-CEACAM8 chr19:-:43130187-43130796	chr19	-	43130188	43130796	main					9.7595	9.88299	10.111	6.47399	6.23799	6.33309
TC04002655.hg.1	---	linc-CENPE chr4:-:104472083-104480284	noncoding	6e-07	6.28e-05	30.19	353.64	0.085	down	---	TCONS_00007806-XLOC_004031	Rinn lincRNAs	linc-CENPE chr4:-:104472083-104480284	chr4	-	104472084	104480284	main					8.15058	8.70539	8.59731	4.79623	4.76838	5.23152
TC04001438.hg.1	---	havana:lincRNA chromosome:GRCh37:4:104472084:104480284:-1 gene:ENSG00000250920 gene_biotype:lincRNA transcript_biotype:lincRNA | cdna:all chromosome:VEGA50:4:104472084:104480284:-1 Gene:OTTHUMG00000160990	noncoding	3.5e-06	0.000206	32.7	365.74	0.089	down	---	ENST00000509399	ENSEMBL // Havana transcript	havana:lincRNA chromosome:GRCh37:4:104472084:104480284:-1 gene:ENSG00000250920 gene_biotype:lincRNA transcript_biotype:lincRNA // cdna:all chromosome:VEGA50:4:104472084:104480284:-1 Gene:OTTHUMG00000160990	chr4	-	104472084	104480284	main					8.07771	8.87033	8.65093	4.78482	4.94544	5.41156
TC15002176.hg.1	---	accn=CR592857 class=mRNAlike lncRNA name=NULL ref=H-invitational v7.5 transcriptId=HIT000272052 cpcScore=-0.2449660 cnci=-0.2062494	noncoding	< 1e-07	< 1e-07	38.05	424.72	0.09	down	---	n335586	NONCODE	accn=CR592857 class=mRNAlike lncRNA name=NULL ref=H-invitational v7.5 transcriptId=HIT000272052 cpcScore=-0.2449660 cnci=-0.2062494	chr15	+	43891126	43891600	main		CKMT1B		STRC	8.85453	8.70453	8.68691	5.15432	5.18262	5.45988
TC20001153.hg.1	---	accn=CR749513 class=mRNAlike lncRNA name=Human lncRNA ref=JounralRNA transcriptId=2049 cpcScore=-0.8012620 cnci=-0.1285865	noncoding	< 1e-07	< 1e-07	42.96	462.61	0.093	down	---	n339605	NONCODE	accn=CR749513 class=mRNAlike lncRNA name=Human lncRNA ref=JounralRNA transcriptId=2049 cpcScore=-0.8012620 cnci=-0.1285865	chr20	+	23027733	23029184	main				THBD	8.83965	8.96411	8.81207	5.22892	5.51143	5.58217
TC07003079.hg.1	---	accn=NR_033807 class=lncRNA name= ref=RefGeneNoncode transcriptId=NR_033807 cpcScore=5.7123500 cnci=-0.2902576 | accn=NR_033808 class=lncRNA name= ref=RefGeneNoncode transcriptId=NR_033808 cpcScore=6.8636900 cnci=-0.3092048 | accn=NR_033809 class=lncRNA name= ref=RefGeneNoncode transcriptId=NR_033809 cpcScore=7.2849500 cnci=-0.3102214 | accn=NR_033812 class=lncRNA name= ref=RefGeneNoncode transcr…	noncoding	1.61e-05	0.000578	19.17	200.73	0.095	down	---	n409408	NONCODE // NONCODE // NONCODE // NONCODE // NONCODE // NONCODE	accn=NR_033807 class=lncRNA name= ref=RefGeneNoncode transcriptId=NR_033807 cpcScore=5.7123500 cnci=-0.2902576 // accn=NR_033808 class=lncRNA name= ref=RefGeneNoncode transcriptId=NR_033808 cpcScore=6.8636900 cnci=-0.3092048 // accn=NR_033809 class=lncRNA name= ref=RefGeneNoncode transcriptId=NR_033809 cpcScore=7.2849500 cnci=-0.3102214 // accn=NR_033812 class=lncRNA name= ref=RefGeneNoncode tran…	chr7	-	99245813	99277621	main		CYP3A5		ZNF498	6.93877	8.19358	7.86983	4.22844	4.32805	4.27355
TC08002271.hg.1	---	accn=BC012900 class=mRNAlike lncRNA name=Human lncRNA ref=JounralRNA transcriptId=3940 cpcScore=-0.9355230 cnci=-0.2740585	noncoding	1e-07	1.76e-05	49.19	505.75	0.097	down	---	n341470	NONCODE	accn=BC012900 class=mRNAlike lncRNA name=Human lncRNA ref=JounralRNA transcriptId=3940 cpcScore=-0.9355230 cnci=-0.2740585	chr8	-	29190580	29192682	main		DUSP4			8.78207	9.18836	9.03128	5.54456	5.62009	5.74408
TC16001685.hg.1	---	accn=NULL class=lincRNA name=Human lincRNA ref=Scripture Reconstruction LincRNAs By Luo transcriptId=linc_luo_888 cpcScore=-1.3762400 cnci=-0.3778209	noncoding	1e-07	1.76e-05	6.81	67.58	0.1	down	---	n345339	NONCODE	accn=NULL class=lincRNA name=Human lincRNA ref=Scripture Reconstruction LincRNAs By Luo transcriptId=linc_luo_888 cpcScore=-1.3762400 cnci=-0.3778209	chr16	+	86616486	86617070	main	FOXL1 1182bp;				5.9691	6.01994	6.30115	2.6491	2.74578	2.95856
TC01004693.hg.1	---	accn=NULL class=lncRNA name= ref=UCSCGeneNoncode transcriptId=uc009wiu.1 cpcScore=0.0157268 cnci=-0.3183058	noncoding	1e-07	1.76e-05	80.5	767.99	0.1	down	---	n385951	NONCODE	accn=NULL class=lncRNA name= ref=UCSCGeneNoncode transcriptId=uc009wiu.1 cpcScore=0.0157268 cnci=-0.3183058	chr1	+	145499073	145501636	main		LIX1L	RBM8A 5921bp;		9.41027	9.71713	9.68237	6.46598	6.13433	6.44015
TC20001671.hg.1	---	accn=AJ308021 class=mRNAlike lncRNA name=NULL ref=H-invitational v7.5 transcriptId=HIT000246970 cpcScore=-1.3785700 cnci=-0.2220721	noncoding	2e-07	2.81e-05	41.11	412.79	0.1	down	---	n334841	NONCODE	accn=AJ308021 class=mRNAlike lncRNA name=NULL ref=H-invitational v7.5 transcriptId=HIT000246970 cpcScore=-1.3785700 cnci=-0.2220721	chr20	-	56224550	56224992	main		PMEPA1			8.63434	8.82143	8.66694	5.76964	5.23009	5.13248
TC11003311.hg.1	---	accn=DQ399597 class=mRNAlike lncRNA name=NULL ref=H-invitational v7.5 transcriptId=HIT000391883 cpcScore=0.6053080 cnci=-0.1396611	noncoding	< 1e-07	< 1e-07	31.1	283.86	0.11	down	---	n337322	NONCODE	accn=DQ399597 class=mRNAlike lncRNA name=NULL ref=H-invitational v7.5 transcriptId=HIT000391883 cpcScore=0.6053080 cnci=-0.1396611	chr11	-	102667775	102668070	main		MMP1			8.20868	8.27505	8.01833	4.96155	5.0417	4.92174
TC05002980.hg.1	---	accn=NULL class=lincRNA name=Human lincRNA ref=Scripture Reconstruction LincRNAs By Luo transcriptId=linc_luo_160 cpcScore=-1.6817800 cnci=-0.1803817 | linc-SEPP1-3 chr5:-:42985139-42992726 | linc-SEPP1-3 chr5:-:42985501-42993434 | linc-SEPP1-3 chr5:-:42985502-42993435 | linc-SEPP1-3 chr5:-:42985554-42991348	noncoding	< 1e-07	< 1e-07	17.68	155.94	0.11	down	---	n344612	NONCODE // Rinn lincRNAs // Rinn lincRNAs // Rinn lincRNAs // Rinn lincRNAs	accn=NULL class=lincRNA name=Human lincRNA ref=Scripture Reconstruction LincRNAs By Luo transcriptId=linc_luo_160 cpcScore=-1.6817800 cnci=-0.1803817 // linc-SEPP1-3 chr5:-:42985139-42992726 // linc-SEPP1-3 chr5:-:42985501-42993434 // linc-SEPP1-3 chr5:-:42985502-42993435 // linc-SEPP1-3 chr5:-:42985554-42991348	chr5	-	42985140	42993563	main					7.2589	7.30736	7.34309	4.07319	4.08896	4.31835
TC03000829.hg.1	---	havana:lincRNA chromosome:GRCh37:3:151515272:151526037:1 gene:ENSG00000250271 gene_biotype:lincRNA transcript_biotype:lincRNA | cdna:all chromosome:VEGA50:3:151515272:151526037:1 Gene:OTTHUMG00000162581	noncoding	1e-07	1.76e-05	10.41	93.47	0.11	down	---	ENST00000485020	ENSEMBL // Havana transcript	havana:lincRNA chromosome:GRCh37:3:151515272:151526037:1 gene:ENSG00000250271 gene_biotype:lincRNA transcript_biotype:lincRNA // cdna:all chromosome:VEGA50:3:151515272:151526037:1 Gene:OTTHUMG00000162581	chr3	+	151515272	151526037	main			AADAC 5788bp;		6.65016	6.53201	6.51183	3.71667	3.31544	3.15644
TC11002761.hg.1	---	accn=NR_030691 class=lncRNA name= ref=RefGeneNoncode transcriptId=NR_030691 cpcScore=12.6599000 cnci=-0.1015266	noncoding	1e-07	1.76e-05	47.8	420.26	0.11	down	---	n408884	NONCODE	accn=NR_030691 class=lncRNA name= ref=RefGeneNoncode transcriptId=NR_030691 cpcScore=12.6599000 cnci=-0.1015266	chr11	+	69931516	70035652	main		ANO1			8.51486	8.92337	8.76208	5.6726	5.45599	5.65625
TC10000062.hg.1	LOC100507127	uncharacterized LOC100507127	noncoding	5e-07	5.5e-05	8.78	77.89	0.11	down	--- // ---	NR_038291	RefSeq // ENSEMBL // UCSC Genes // Havana transcript	Homo sapiens uncharacterized LOC100507127 (LOC100507127), non-coding RNA. // ensembl_havana_lincrna:lincRNA chromosome:GRCh37:10:6821560:6884868:1 gene:ENSG00000238266 gene_biotype:lincRNA transcript_biotype:processed_transcript // --- // cdna:all chromosome:VEGA50:10:6821560:6884868:1 Gene:OTTHUMG00000017627	chr10	+	6821560	6884868	main					5.98506	6.26072	6.65898	3.18937	3.12935	3.1302
TC18000572.hg.1	LOC400655	uncharacterized LOC400655	noncoding	5.2e-06	0.000266	10.59	96.13	0.11	down	18q22.3	NR_034133	RefSeq // ENSEMBL // ENSEMBL // UCSC Genes // UCSC Genes	Homo sapiens uncharacterized LOC400655 (LOC400655), non-coding RNA. // ncrna:lincRNA chromosome:GRCh37:18:70818476:70931538:-1 gene:ENSG00000251565 // ncrna:lincRNA chromosome:GRCh37:18:70821294:70931715:-1 gene:ENSG00000251565 // --- // ---	chr18	-	70818476	70931733	main					6.08432	7.0431	6.68839	3.52456	3.2843	3.45249
TC0X001792.hg.1	---	accn=AK098473 class=mRNAlike lncRNA name=Human lncRNA ref=JounralRNA transcriptId=175 cpcScore=-1.1923300 cnci=-0.3490976	noncoding	9.2e-06	0.000395	9.45	86.36	0.11	down	---	n337793	NONCODE	accn=AK098473 class=mRNAlike lncRNA name=Human lncRNA ref=JounralRNA transcriptId=175 cpcScore=-1.1923300 cnci=-0.3490976	chrX	+	99929125	99930782	main	SRPX2 2829bp;			SYTL4	5.84067	6.74541	6.76585	3.19662	3.46042	3.11187
TC03002740.hg.1	---	accn=AF147314 class=mRNAlike lncRNA name=NULL ref=H-invitational v7.5 transcriptId=HIT000071387 cpcScore=-1.1132300 cnci=-1.0000000	noncoding	< 1e-07	< 1e-07	240.67	1911.22	0.13	down	---	n333000	NONCODE	accn=AF147314 class=mRNAlike lncRNA name=NULL ref=H-invitational v7.5 transcriptId=HIT000071387 cpcScore=-1.1132300 cnci=-1.0000000	chr3	+	194407049	194407441	main		FAM43A			10.9764	10.8838	10.8956	8.05154	7.80135	7.92776
TC17002570.hg.1	---	accn=NR_024575 class=lncRNA name= ref=RefGeneNoncode transcriptId=NR_024575 cpcScore=3.0998800 cnci=-0.1917064	noncoding	< 1e-07	< 1e-07	28.17	225.1	0.13	down	---	n407078	NONCODE	accn=NR_024575 class=lncRNA name= ref=RefGeneNoncode transcriptId=NR_024575 cpcScore=3.0998800 cnci=-0.1917064	chr17	-	27041299	27045251	main	TLCD1 6115bp;	RAB34	PROCA1 2427bp;		8.00384	7.72226	7.77215	4.68091	5.01182	4.80354
TC0X001889.hg.1	---	accn=NR_027621 class=lncRNA name= ref=RefGeneNoncode transcriptId=NR_027621 cpcScore=2.4650300 cnci=-0.2564994 | accn=U60118 class=mRNAlike lncRNA name=NULL ref=H-invitational v7.5 transcriptId=HIT000220620 cpcScore=1.5601100 cnci=-0.0910365	noncoding	< 1e-07	< 1e-07	22.09	168.64	0.13	down	---	n407932	NONCODE // NONCODE	accn=NR_027621 class=lncRNA name= ref=RefGeneNoncode transcriptId=NR_027621 cpcScore=2.4650300 cnci=-0.2564994 // accn=U60118 class=mRNAlike lncRNA name=NULL ref=H-invitational v7.5 transcriptId=HIT000220620 cpcScore=1.5601100 cnci=-0.0910365	chrX	+	135228861	135293518	main		FHL1			7.3067	7.4903	7.45135	4.41482	4.54275	4.48584
TC01005949.hg.1	---	accn=NULL class=lncRNA name= ref=EnsemblNoncode transcriptId=ENST00000423313 cpcScore=1.6773600 cnci=-0.2310425	noncoding	1e-07	1.76e-05	152.9	1145.69	0.13	down	---	n378134	NONCODE	accn=NULL class=lncRNA name= ref=EnsemblNoncode transcriptId=ENST00000423313 cpcScore=1.6773600 cnci=-0.2310425	chr1	-	175126123	175161929	main		KIAA0040			9.9843	10.3058	10.2508	7.27646	7.21827	7.32246
TC02001417.hg.1	SCARNA6	small Cajal body-specific RNA 6	noncoding	1e-07	1.76e-05	189.01	1445.7	0.13	down	2q37.1 // 2q37.1	NR_003006	RefSeq // ENSEMBL // UCSC Genes	Homo sapiens small Cajal body-specific RNA 6 (SCARNA6), guide RNA. // ncrna:snoRNA chromosome:GRCh37:2:234197322:234197586:1 gene:ENSG00000251791 gene_biotype:snoRNA transcript_biotype:snoRNA // ---	chr2	+	234197322	234197587	main		ATG16L1			10.5727	10.5942	10.3806	7.72476	7.29171	7.71837
TC02003893.hg.1	---	accn=AY077738 class=scaRNA name=U88 ref=NONCODE v2.0 transcriptId=NULL cpcScore=-1.5906100 cnci=-0.2343171	noncoding	5e-07	5.5e-05	176.13	1346.92	0.13	down	---	n3892	NONCODE	accn=AY077738 class=scaRNA name=U88 ref=NONCODE v2.0 transcriptId=NULL cpcScore=-1.5906100 cnci=-0.2343171	chr2	+	234197322	234197587	main		ATG16L1			10.5158	10.4613	10.2642	7.67729	7.0696	7.6826
TC01004781.hg.1	---	accn=AF086545 class=mRNAlike lncRNA name=NULL ref=H-invitational v7.5 transcriptId=HIT000067424 cpcScore=1.7916000 cnci=-0.2381642	noncoding	4.26e-05	0.00114	13.35	98.98	0.13	down	---	n332935	NONCODE	accn=AF086545 class=mRNAlike lncRNA name=NULL ref=H-invitational v7.5 transcriptId=HIT000067424 cpcScore=1.7916000 cnci=-0.2381642	chr1	+	158979731	158985787	main		IFI16			5.94696	7.10253	6.89258	3.54135	3.82261	3.90169
TC18000970.hg.1	---	accn=BC034583 class=mRNAlike lncRNA name=Human lncRNA ref=JounralRNA transcriptId=2369 cpcScore=-0.9268100 cnci=-0.3046944 | linc-NETO1-3 chr18:-:70770924-70828377 | linc-NETO1-3 chr18:-:70770924-70830070 | linc-NETO1-3 chr18:-:70818475-70931715 | linc-NETO1-3 chr18:-:70818634-70830080 | linc-NETO1-3 chr18:-:70818634-70931694 | linc-NETO1-3 chr18:-:70820679-70837096 | linc-NETO1-3 chr18:-:7082129…	noncoding	1.61e-05	0.000578	8.42	59.89	0.14	down	---	n339920	NONCODE // Rinn lincRNAs // Rinn lincRNAs // Rinn lincRNAs // Rinn lincRNAs // Rinn lincRNAs // Rinn lincRNAs // Rinn lincRNAs // Rinn lincRNAs // Rinn lincRNAs // Rinn lincRNAs // Rinn lincRNAs // Rinn lincRNAs	accn=BC034583 class=mRNAlike lncRNA name=Human lncRNA ref=JounralRNA transcriptId=2369 cpcScore=-0.9268100 cnci=-0.3046944 // linc-NETO1-3 chr18:-:70770924-70828377 // linc-NETO1-3 chr18:-:70770924-70830070 // linc-NETO1-3 chr18:-:70818475-70931715 // linc-NETO1-3 chr18:-:70818634-70830080 // linc-NETO1-3 chr18:-:70818634-70931694 // linc-NETO1-3 chr18:-:70820679-70837096 // linc-NETO1-3 chr18:-:…	chr18	-	70770925	70931768	main					5.35206	6.3821	6.03343	3.19261	3.01457	3.06297
TC04002625.hg.1	---	accn=DQ459608 class=mRNAlike lncRNA name=NULL ref=H-invitational v7.5 transcriptId=HIT000343439 cpcScore=0.8545510 cnci=-0.3100911	noncoding	0.0001118	0.00225	62.72	446.57	0.14	down	---	n337099	NONCODE	accn=DQ459608 class=mRNAlike lncRNA name=NULL ref=H-invitational v7.5 transcriptId=HIT000343439 cpcScore=0.8545510 cnci=-0.3100911	chr4	-	89052997	89061086	main		ABCG2			7.99573	9.44661	9.02075	5.93695	6.06449	5.95904
TC01005268.hg.1	---	accn=DQ426869 class=mRNAlike lncRNA name=NULL ref=H-invitational v7.5 transcriptId=HIT000391912 cpcScore=1.3090600 cnci=-0.0403522	noncoding	< 1e-07	< 1e-07	335.45	2284.11	0.15	down	---	n337334	NONCODE	accn=DQ426869 class=mRNAlike lncRNA name=NULL ref=H-invitational v7.5 transcriptId=HIT000391912 cpcScore=1.3090600 cnci=-0.0403522	chr1	-	12640653	12677348	main		DHRS3			11.1759	11.2218	11.1294	8.50944	8.23125	8.47702
TC19002299.hg.1	---	accn=S78086 class=mRNAlike lncRNA name=NULL ref=H-invitational v7.5 transcriptId=HIT000216776 cpcScore=2.7886300 cnci=-0.0378025	noncoding	1e-07	1.76e-05	20.92	139.99	0.15	down	---	n334378	NONCODE	accn=S78086 class=mRNAlike lncRNA name=NULL ref=H-invitational v7.5 transcriptId=HIT000216776 cpcScore=2.7886300 cnci=-0.0378025	chr19	-	5208250	5210593	main		PTPRS			7.0759	7.26528	7.10119	4.2569	4.47458	4.47777
TC06000714.hg.1	---	havana:lincRNA chromosome:GRCh37:6:71104590:71109120:1 gene:ENSG00000237643 gene_biotype:lincRNA transcript_biotype:lincRNA | cdna:all chromosome:VEGA50:6:71104590:71109120:1 Gene:OTTHUMG00000014989	noncoding	1e-07	1.76e-05	8.87	59.95	0.15	down	---	ENST00000418403	ENSEMBL // Havana transcript	havana:lincRNA chromosome:GRCh37:6:71104590:71109120:1 gene:ENSG00000237643 gene_biotype:lincRNA transcript_biotype:lincRNA // cdna:all chromosome:VEGA50:6:71104590:71109120:1 Gene:OTTHUMG00000014989	chr6	+	71104590	71109120	main					5.70163	6.0036	6.067	3.17353	3.13108	3.18945
TC11002779.hg.1	---	accn=BX641058 class=mRNAlike lncRNA name=Human lncRNA ref=JounralRNA transcriptId=3530 cpcScore=-0.8173420 cnci=-0.2096208	noncoding	4e-07	4.68e-05	19.65	128.81	0.15	down	---	n341064	NONCODE	accn=BX641058 class=mRNAlike lncRNA name=Human lncRNA ref=JounralRNA transcriptId=3530 cpcScore=-0.8173420 cnci=-0.2096208	chr11	+	72951137	72953380	main	P2RY2 3740bp;				6.92263	7.15292	7.00669	4.26023	4.09811	4.57866
TC05002969.hg.1	---	accn=L16886 class=mRNAlike lncRNA name=NULL ref=H-invitational v7.5 transcriptId=HIT000192294 cpcScore=3.3111400 cnci=-0.3296640	noncoding	2.7e-06	0.000175	23.39	153.38	0.15	down	---	n333775	NONCODE	accn=L16886 class=mRNAlike lncRNA name=NULL ref=H-invitational v7.5 transcriptId=HIT000192294 cpcScore=3.3111400 cnci=-0.3296640	chr5	-	39383148	39393457	main		DAB2			6.89498	7.492	7.45081	4.72274	4.4055	4.56321
TC0X001927.hg.1	---	accn=U87167 class=mRNAlike lncRNA name=NULL ref=H-invitational v7.5 transcriptId=HIT000222014 cpcScore=1.3172900 cnci=-0.0571948	noncoding	4.8e-06	0.000253	20.2	134.32	0.15	down	---	n334629	NONCODE	accn=U87167 class=mRNAlike lncRNA name=NULL ref=H-invitational v7.5 transcriptId=HIT000222014 cpcScore=1.3172900 cnci=-0.0571948	chrX	+	152915115	152915610	main		DUSP9			7.35556	7.01211	6.8957	4.16229	4.87119	4.02411
TC02004035.hg.1	---	accn=AF052107 class=mRNAlike lncRNA name=Human lncRNA ref=JounralRNA transcriptId=1061 cpcScore=-1.2327500 cnci=-0.4137472	noncoding	0.000646	0.00834	11.95	78.11	0.15	down	---	n338647	NONCODE	accn=AF052107 class=mRNAlike lncRNA name=Human lncRNA ref=JounralRNA transcriptId=1061 cpcScore=-1.2327500 cnci=-0.4137472	chr2	-	8992820	8994376	main		MBOAT2			5.3653	7.32024	6.23183	3.52169	3.6955	3.56746
TC02004261.hg.1	---	accn=NULL class=lncRNA name= ref=EnsemblNoncode transcriptId=ENST00000542553 cpcScore=0.3054500 cnci=-0.2201694 | accn=AK023856 class=mRNAlike lncRNA name=Human lncRNA ref=JounralRNA transcriptId=1280 cpcScore=1.0016400 cnci=-0.2330605 | accn=NULL class=lncRNA name= ref=EnsemblNoncode transcriptId=ENST00000417691 cpcScore=-0.8253840 cnci=-0.1760850 | linc-PUS10 chr2:-:61367899-61372076 | linc-PUS…	noncoding	< 1e-07	< 1e-07	15.21	95.6	0.16	down	---	n380627	NONCODE // NONCODE // NONCODE // Rinn lincRNAs // Rinn lincRNAs // Rinn lincRNAs // Rinn lincRNAs	accn=NULL class=lncRNA name= ref=EnsemblNoncode transcriptId=ENST00000542553 cpcScore=0.3054500 cnci=-0.2201694 // accn=AK023856 class=mRNAlike lncRNA name=Human lncRNA ref=JounralRNA transcriptId=1280 cpcScore=1.0016400 cnci=-0.2330605 // accn=NULL class=lncRNA name= ref=EnsemblNoncode transcriptId=ENST00000417691 cpcScore=-0.8253840 cnci=-0.1760850 // linc-PUS10 chr2:-:61367899-61372076 // linc…	chr2	-	61367900	61372110	main					6.63982	6.50182	6.6501	3.99678	3.83056	4.00051
TC14002021.hg.1	---	linc-WDHD1-2 chr14:-:55553591-55561333	noncoding	< 1e-07	< 1e-07	48.61	303.29	0.16	down	---	TCONS_00022751-XLOC_011031	Rinn lincRNAs	linc-WDHD1-2 chr14:-:55553591-55561333	chr14	-	55553592	55561333	main					8.17512	8.23566	8.37783	5.59116	5.63101	5.63507
TC12000283.hg.1	LOC100287314	uncharacterized LOC100287314	noncoding	< 1e-07	< 1e-07	100.92	616.97	0.16	down	12p11.21 // 12p11.21	NR_040245	RefSeq // ENSEMBL // UCSC Genes	Homo sapiens uncharacterized LOC100287314 (LOC100287314), non-coding RNA. // cdna:known chromosome:GRCh37:12:30948865:30955645:1 gene:ENSG00000235884 gene_biotype:processed_transcript transcript_biotype:processed_transcript // ---	chr12	+	30948615	30955645	main					9.18925	9.35424	9.31855	6.65176	6.58939	6.77792
TC02004830.hg.1	---	accn=NULL class=lincRNA name=Human lincRNA ref=Scripture Reconstruction LincRNAs By Luo transcriptId=linc_luo_283 cpcScore=-1.3312400 cnci=-0.2195856	noncoding	3.3e-06	0.000199	16.93	109	0.16	down	---	n344734	NONCODE	accn=NULL class=lincRNA name=Human lincRNA ref=Scripture Reconstruction LincRNAs By Luo transcriptId=linc_luo_283 cpcScore=-1.3312400 cnci=-0.2195856	chr2	-	224569312	224585707	main					6.65917	7.06345	6.63699	3.95202	3.87365	4.46619
TC12003015.hg.1	---	accn=AK026881 class=mRNAlike lncRNA name=Human lncRNA ref=JounralRNA transcriptId=4468 cpcScore=-1.1474200 cnci=-0.2914805	noncoding	0.00032	0.00489	59.03	373.92	0.16	down	---	n341987	NONCODE	accn=AK026881 class=mRNAlike lncRNA name=Human lncRNA ref=JounralRNA transcriptId=4468 cpcScore=-1.1474200 cnci=-0.2914805	chr12	-	95470527	95472226	main		FGD6	NR2C1 3048bp;		7.69335	9.29849	8.70282	5.64029	6.09928	5.95837
TC0X002096.hg.1	---	accn=NR_045044 class=lncRNA name= ref=RefGeneNoncode transcriptId=NR_045044 cpcScore=5.0931600 cnci=-0.2375134	noncoding	< 1e-07	< 1e-07	19.28	114.75	0.17	down	---	n411749	NONCODE	accn=NR_045044 class=lncRNA name= ref=RefGeneNoncode transcriptId=NR_045044 cpcScore=5.0931600 cnci=-0.2375134	chrX	-	64135682	64196413	main		ZC4H2			6.96408	6.64442	6.97343	4.317	4.33695	4.20096
TC19002300.hg.1	---	accn=S78080 class=mRNAlike lncRNA name=NULL ref=H-invitational v7.5 transcriptId=HIT000216774 cpcScore=1.8381700 cnci=-0.0127374	noncoding	6e-07	6.28e-05	48.75	293.69	0.17	down	---	n334377	NONCODE	accn=S78080 class=mRNAlike lncRNA name=NULL ref=H-invitational v7.5 transcriptId=HIT000216774 cpcScore=1.8381700 cnci=-0.0127374	chr19	-	5212350	5214479	main		PTPRS			8.40254	8.20256	8.04421	5.97361	5.36754	5.52863
TC11003113.hg.1	---	accn=BC033226 class=mRNAlike lncRNA name=Human lncRNA ref=JounralRNA transcriptId=5263 cpcScore=-1.0506000 cnci=-0.2724499	noncoding	6.9e-06	0.000323	10.39	60.1	0.17	down	---	n342760	NONCODE	accn=BC033226 class=mRNAlike lncRNA name=Human lncRNA ref=JounralRNA transcriptId=5263 cpcScore=-1.0506000 cnci=-0.2724499	chr11	-	33724567	33725791	main		CD59			5.48477	6.19483	6.10319	3.39529	3.47279	3.30935
TC08002335.hg.1	---	accn=EF525168 class=mRNAlike lncRNA name=NULL ref=H-invitational v7.5 transcriptId=HIT000468827 cpcScore=-1.1611100 cnci=-0.2051560	noncoding	0.0006759	0.00862	8.49	51.11	0.17	down	---	n332481	NONCODE	accn=EF525168 class=mRNAlike lncRNA name=NULL ref=H-invitational v7.5 transcriptId=HIT000468827 cpcScore=-1.1611100 cnci=-0.2051560	chr8	-	57080865	57092095	main		PLAG1			4.7485	6.57274	5.76052	2.9655	2.97805	3.36025
TC20001131.hg.1	---	accn=AK094884 class=mRNAlike lncRNA name=Human lncRNA ref=JounralRNA transcriptId=2035 cpcScore=12.4334000 cnci=-0.0650141	noncoding	6.1e-06	0.000297	119.75	652.62	0.18	down	---	n339591	NONCODE	accn=AK094884 class=mRNAlike lncRNA name=Human lncRNA ref=JounralRNA transcriptId=2035 cpcScore=12.4334000 cnci=-0.0650141	chr20	+	19867165	19981449	main		RIN2			9.01666	9.69148	9.39704	6.86696	6.80515	7.08757
TC07001352.hg.1	SNORA5A	small nucleolar RNA, H/ACA box 5A	noncoding	< 1e-07	< 1e-07	137.26	710.58	0.19	down	7p13 // 7p13	NR_002919	RefSeq // ENSEMBL // UCSC Genes	Homo sapiens small nucleolar RNA, H/ACA box 5A (SNORA5A), small nucleolar RNA. // ncrna:snoRNA chromosome:GRCh37:7:45143948:45144081:-1 gene:ENSG00000206838 gene_biotype:snoRNA transcript_biotype:snoRNA // ---	chr7	-	45143948	45144081	main		TBRG4			9.71949	9.32327	9.43072	7.09049	7.09712	7.16248
TC07002248.hg.1	---	accn=AY255536 class=mRNAlike lncRNA name=NULL ref=H-invitational v7.5 transcriptId=HIT000085512 cpcScore=2.2521100 cnci=-0.1033964	noncoding	< 1e-07	< 1e-07	26.72	138.4	0.19	down	---	n333333	NONCODE	accn=AY255536 class=mRNAlike lncRNA name=NULL ref=H-invitational v7.5 transcriptId=HIT000085512 cpcScore=2.2521100 cnci=-0.1033964	chr7	+	34851359	34888213	main		NPSR1			7.14491	7.24971	6.99823	4.80315	4.67022	4.7948
TC08001850.hg.1	---	accn=AY429564 class=mRNAlike lncRNA name=NULL ref=H-invitational v7.5 transcriptId=HIT000254652 cpcScore=2.3851800 cnci=-0.1431999	noncoding	2e-07	2.81e-05	145.77	766.25	0.19	down	---	n335188	NONCODE	accn=AY429564 class=mRNAlike lncRNA name=NULL ref=H-invitational v7.5 transcriptId=HIT000254652 cpcScore=2.3851800 cnci=-0.1431999	chr8	+	27288405	27293825	main		PTK2B			9.63667	9.53596	9.6273	7.41709	6.93156	7.26195
TC06002860.hg.1	---	linc-FAM135A chr6:+:71104589-71109120 | linc-FAM135A chr6:+:71104612-71109055 | linc-FAM135A chr6:+:71104616-71109055 | linc-FAM135A chr6:+:71104928-71109080	noncoding	2e-07	2.81e-05	12.39	65.01	0.19	down	---	TCONS_00011322-XLOC_005341	Rinn lincRNAs // Rinn lincRNAs // Rinn lincRNAs // Rinn lincRNAs	linc-FAM135A chr6:+:71104589-71109120 // linc-FAM135A chr6:+:71104612-71109055 // linc-FAM135A chr6:+:71104616-71109055 // linc-FAM135A chr6:+:71104928-71109080	chr6	+	71104590	71109120	main					5.90672	6.24506	5.97072	3.6451	3.6536	3.64174
TC10001073.hg.1	---	cdna:putative chromosome:GRCh37:10:17275324:17276832:-1 gene:ENSG00000234961 gene_biotype:antisense transcript_biotype:antisense | cdna:all chromosome:VEGA50:10:17275324:17276832:-1 Gene:OTTHUMG00000017742	noncoding	6e-07	6.28e-05	34.58	178.83	0.19	down	---	ENST00000456355	ENSEMBL // Havana transcript	cdna:putative chromosome:GRCh37:10:17275324:17276832:-1 gene:ENSG00000234961 gene_biotype:antisense transcript_biotype:antisense // cdna:all chromosome:VEGA50:10:17275324:17276832:-1 Gene:OTTHUMG00000017742	chr10	-	17275324	17276832	main			LOC100507347 3341bp;	VIM	7.48668	7.57447	7.44115	5.45393	4.96836	4.96084
TC05002512.hg.1	---	accn=AF087978 class=mRNAlike lncRNA name=Human lncRNA ref=JounralRNA transcriptId=3011 cpcScore=-1.1324700 cnci=-0.3278552	noncoding	7e-06	0.000326	18.01	93.04	0.19	down	---	n340549	NONCODE	accn=AF087978 class=mRNAlike lncRNA name=Human lncRNA ref=JounralRNA transcriptId=3011 cpcScore=-1.1324700 cnci=-0.3278552	chr5	+	92929723	92930317	main		NR2F1			6.16203	6.84916	6.66295	4.28203	4.13307	4.14532
TC11000318.hg.1	---	cdna:known chromosome:GRCh37:11:33730981:33731568:1 gene:ENSG00000254549 gene_biotype:antisense transcript_biotype:antisense	noncoding	7.1e-06	0.000328	19.47	101.11	0.19	down	---	ENST00000524444	ENSEMBL	cdna:known chromosome:GRCh37:11:33730981:33731568:1 gene:ENSG00000254549 gene_biotype:antisense transcript_biotype:antisense	chr11	+	33730981	33731568	main				CD59	6.34503	6.84902	6.84005	4.41373	4.01197	4.47112
TC03000828.hg.1	LOC201651	arylacetamide deacetylase (esterase) pseudogene	noncoding	0.0001556	0.00287	4.68	25.21	0.19	down	3q25.1 // 3q25.1 // 3q25.1 // 3q25.1 // 3q25.1 // 3q25.1	NR_026915	RefSeq // ENSEMBL // ENSEMBL // ENSEMBL // ENSEMBL // ENSEMBL // UCSC Genes // Havana transcript // Havana transcript // Havana transcript // Havana transcript // Havana transcript	Homo sapiens arylacetamide deacetylase (esterase) pseudogene (LOC201651), non-coding RNA. // cdna:known chromosome:GRCh37:3:151491267:151501697:1 gene:ENSG00000240602 gene_biotype:pseudogene transcript_biotype:processed_transcript // cdna:known chromosome:GRCh37:3:151488266:151502205:1 gene:ENSG00000240602 gene_biotype:pseudogene transcript_biotype:processed_transcript // cdna:known chromosome:GR…	chr3	+	151488216	151502682	main	AADACL2 9089bp;				3.91661	5.13332	4.97262	2.20816	2.35046	2.17291
TC15002251.hg.1	---	accn=EU016553 class=mRNAlike lncRNA name=NULL ref=H-invitational v7.5 transcriptId=HIT000484271 cpcScore=0.6704120 cnci=-0.1473285	noncoding	1e-07	1.76e-05	360.58	1826.86	0.2	down	---	n332456	NONCODE	accn=EU016553 class=mRNAlike lncRNA name=NULL ref=H-invitational v7.5 transcriptId=HIT000484271 cpcScore=0.6704120 cnci=-0.1473285	chr15	+	67457682	67473649	main		SMAD3			10.844	10.8757	10.8406	8.64753	8.30761	8.57528
TC12002303.hg.1	---	accn=NR_040245 class=lncRNA name= ref=RefGeneNoncode transcriptId=NR_040245 cpcScore=0.1873090 cnci=-0.2699305 | accn=NULL class=lincRNA name=Human lincRNA ref=Scripture Reconstruction LincRNAs By Luo transcriptId=linc_luo_79 cpcScore=-1.6447100 cnci=-0.2367879 | linc-TSPAN11-1 chr12:+:30948864-30955645 | linc-TSPAN11-1 chr12:+:30948967-30955193 | linc-TSPAN11-1 chr12:+:30952892-30954846	noncoding	3e-07	3.82e-05	54.96	278.92	0.2	down	---	n411660	NONCODE // NONCODE // Rinn lincRNAs // Rinn lincRNAs // Rinn lincRNAs	accn=NR_040245 class=lncRNA name= ref=RefGeneNoncode transcriptId=NR_040245 cpcScore=0.1873090 cnci=-0.2699305 // accn=NULL class=lincRNA name=Human lincRNA ref=Scripture Reconstruction LincRNAs By Luo transcriptId=linc_luo_79 cpcScore=-1.6447100 cnci=-0.2367879 // linc-TSPAN11-1 chr12:+:30948864-30955645 // linc-TSPAN11-1 chr12:+:30948967-30955193 // linc-TSPAN11-1 chr12:+:30952892-30954846	chr12	+	30948615	30963541	main					7.97837	8.25147	8.1962	5.78919	5.69069	5.90902
TC07002321.hg.1	---	accn=EF210211 class=mRNAlike lncRNA name=NULL ref=H-invitational v7.5 transcriptId=HIT000503688 cpcScore=0.8565400 cnci=-0.2031154 | accn=EF210210 class=mRNAlike lncRNA name=NULL ref=H-invitational v7.5 transcriptId=HIT000503687 cpcScore=1.5713000 cnci=-0.1497249	noncoding	3.56e-05	0.00101	340.19	1683.36	0.2	down	---	n332378	NONCODE // NONCODE	accn=EF210211 class=mRNAlike lncRNA name=NULL ref=H-invitational v7.5 transcriptId=HIT000503688 cpcScore=0.8565400 cnci=-0.2031154 // accn=EF210210 class=mRNAlike lncRNA name=NULL ref=H-invitational v7.5 transcriptId=HIT000503687 cpcScore=1.5713000 cnci=-0.1497249	chr7	+	55224300	55238904	main		EGFR			10.2346	11.1287	10.843	8.43898	8.27578	8.56376
TC07003050.hg.1	---	accn=NR_030672 class=lncRNA name= ref=RefGeneNoncode transcriptId=NR_030672 cpcScore=13.3119000 cnci=-0.2594457	noncoding	6.52e-05	0.00151	10.9	54.39	0.2	down	---	n408882	NONCODE	accn=NR_030672 class=lncRNA name= ref=RefGeneNoncode transcriptId=NR_030672 cpcScore=13.3119000 cnci=-0.2594457	chr7	-	86506223	86669550	main		KIAA1324L			5.20437	6.26425	5.88217	3.52865	3.4504	3.40767
TC03002994.hg.1	---	linc-CGGBP1-3 chr3:-:90274755-90283642 | linc-CGGBP1-3 chr3:-:90278988-90291164 | linc-CGGBP1-3 chr3:-:90279032-90283642	noncoding	0.0001126	0.00226	7.8	39.66	0.2	down	---	TCONS_l2_00019378-XLOC_l2_010268	Broad TUCP // Broad TUCP // Broad TUCP	linc-CGGBP1-3 chr3:-:90274755-90283642 // linc-CGGBP1-3 chr3:-:90278988-90291164 // linc-CGGBP1-3 chr3:-:90279032-90283642	chr3	-	90274756	90291164	main					4.63437	5.73792	5.61154	2.99226	2.95903	2.98469
TC10001589.hg.1	SNORA12	small nucleolar RNA, H/ACA box 12	noncoding	2e-07	2.81e-05	215.94	1020.39	0.21	down	10q24.31 // 10q24.31	NR_002954	RefSeq // ENSEMBL // UCSC Genes	Homo sapiens small nucleolar RNA, H/ACA box 12 (SNORA12), small nucleolar RNA. // ncrna:snoRNA chromosome:GRCh37:10:101996913:101997059:-1 gene:ENSG00000212464 gene_biotype:snoRNA transcript_biotype:snoRNA // ---	chr10	-	101996913	101997059	main		CWF19L1	CHUK 7537bp;		10.109	9.88989	10.0408	7.81488	7.54865	7.94779
TC03002604.hg.1	---	accn=NULL class=lincRNA name=Human lincRNA ref=Scripture Reconstruction LincRNAs By Luo transcriptId=linc_luo_1406 cpcScore=-1.4825300 cnci=-0.3266244 | linc-AADAC-2 chr3:+:151488215-151491740 | linc-AADAC-2 chr3:+:151488243-151502682 | linc-AADAC-2 chr3:+:151488245-151502649 | linc-AADAC-2 chr3:+:151491266-151501697	noncoding	9.67e-05	0.00203	4.5	21.11	0.21	down	---	n345857	NONCODE // Broad TUCP // Broad TUCP // Broad TUCP // Broad TUCP	accn=NULL class=lincRNA name=Human lincRNA ref=Scripture Reconstruction LincRNAs By Luo transcriptId=linc_luo_1406 cpcScore=-1.4825300 cnci=-0.3266244 // linc-AADAC-2 chr3:+:151488215-151491740 // linc-AADAC-2 chr3:+:151488243-151502682 // linc-AADAC-2 chr3:+:151488245-151502649 // linc-AADAC-2 chr3:+:151491266-151501697	chr3	+	151488216	151502682	main	AADACL2 9089bp;				3.79561	4.71566	4.7438	2.08936	2.33593	2.12839
TC02004726.hg.1	---	accn=AK056075 class=mRNAlike lncRNA name=Human lncRNA ref=JounralRNA transcriptId=1471 cpcScore=-1.2477600 cnci=-0.3604798	noncoding	0.0007592	0.00938	7.51	35.74	0.21	down	---	n339042	NONCODE	accn=AK056075 class=mRNAlike lncRNA name=Human lncRNA ref=JounralRNA transcriptId=1471 cpcScore=-1.2477600 cnci=-0.3604798	chr2	-	179967007	179969211	main		SESTD1			4.36784	6.00547	5.15948	2.88586	2.86196	3.02885
TC02003892.hg.1	---	accn=AY077737 class=scaRNA name=U87 ref=NONCODE v2.0 transcriptId=NULL cpcScore=-1.5906100 cnci=-0.3106881	noncoding	< 1e-07	< 1e-07	303.28	1388.41	0.22	down	---	n3891	NONCODE	accn=AY077737 class=scaRNA name=U87 ref=NONCODE v2.0 transcriptId=NULL cpcScore=-1.5906100 cnci=-0.3106881	chr2	+	234184372	234184649	main		ATG16L1			10.5777	10.3796	10.4153	8.31512	8.15315	8.31308
TC06003084.hg.1	---	accn=AY820830 class=mRNAlike lncRNA name=NULL ref=H-invitational v7.5 transcriptId=HIT000257853 cpcScore=1.2521600 cnci=-0.1248268	noncoding	1.9e-06	0.000138	73.78	336.97	0.22	down	---	n335470	NONCODE	accn=AY820830 class=mRNAlike lncRNA name=NULL ref=H-invitational v7.5 transcriptId=HIT000257853 cpcScore=1.2521600 cnci=-0.1248268	chr6	+	138195998	138196881	main		TNFAIP3			8.21149	8.46229	8.57054	6.02825	6.24758	6.38769
TC03001014.hg.1	LOC344887	NmrA-like family domain containing 1 pseudogene	noncoding	1.11e-05	0.00045	36.51	165.82	0.22	down	3q27.2	NR_033752	RefSeq // ENSEMBL // UCSC Genes	Homo sapiens NmrA-like family domain containing 1 pseudogene (LOC344887), non-coding RNA. // cdna:known chromosome:GRCh37:3:185677732:185698658:1 gene:ENSG00000171658 gene_biotype:pseudogene transcript_biotype:processed_transcript // ---	chr3	+	185677732	185698665	main					7.0354	7.49546	7.64459	5.20911	5.02063	5.38871
TC0X002011.hg.1	---	linc-SMPX-3 chrX:-:23093811-23095798	noncoding	0.0001184	0.00236	29.96	139.2	0.22	down	---	TCONS_l2_00030464-XLOC_l2_015697	Broad TUCP	linc-SMPX-3 chrX:-:23093811-23095798	chrX	-	23093812	23095798	main					6.52657	7.61513	7.2763	4.82833	4.89331	5.04149
TC07001168.hg.1	---	havana:lincRNA chromosome:GRCh37:7:17503069:17598533:-1 gene:ENSG00000226598 gene_biotype:lincRNA transcript_biotype:lincRNA | cdna:all chromosome:VEGA50:7:17503069:17598533:-1 Gene:OTTHUMG00000152731	noncoding	0.0002241	0.00376	12.96	59.73	0.22	down	---	ENST00000451792	ENSEMBL // Havana transcript	havana:lincRNA chromosome:GRCh37:7:17503069:17598533:-1 gene:ENSG00000226598 gene_biotype:lincRNA transcript_biotype:lincRNA // cdna:all chromosome:VEGA50:7:17503069:17598533:-1 Gene:OTTHUMG00000152731	chr7	-	17503069	17598533	main					5.26191	6.53275	5.96153	3.6975	3.78567	3.65109
TC04002159.hg.1	---	linc-METTL14-5 chr4:+:119388741-119414716	noncoding	0.002256	0.021	54.67	244.45	0.22	down	---	TCONS_l2_00020697-XLOC_l2_010802	Broad TUCP	linc-METTL14-5 chr4:+:119388741-119414716	chr4	+	119388742	119414716	main					6.94595	8.76061	8.14848	5.48345	6.0884	5.79447
TC03003038.hg.1	---	accn=AL049423 class=mRNAlike lncRNA name=Human lncRNA ref=JounralRNA transcriptId=1866 cpcScore=-1.1859700 cnci=-0.2572742 | accn=NULL class=lncRNA name= ref=UCSCGeneNoncode transcriptId=uc003ebh.1 cpcScore=-1.1882800 cnci=-0.2165589 | accn=NULL class=lincRNA name=Human lincRNA ref=Scripture Reconstruction LincRNAs By Luo transcriptId=linc_luo_1143 cpcScore=-1.2491200 cnci=-0.2846025	noncoding	0.0043656	0.0345	12.24	54.6	0.22	down	---	n339434	NONCODE // NONCODE // NONCODE	accn=AL049423 class=mRNAlike lncRNA name=Human lncRNA ref=JounralRNA transcriptId=1866 cpcScore=-1.1859700 cnci=-0.2572742 // accn=NULL class=lncRNA name= ref=UCSCGeneNoncode transcriptId=uc003ebh.1 cpcScore=-1.1882800 cnci=-0.2165589 // accn=NULL class=lincRNA name=Human lincRNA ref=Scripture Reconstruction LincRNAs By Luo transcriptId=linc_luo_1143 cpcScore=-1.2491200 cnci=-0.2846025	chr3	-	114033348	114052767	main	ZBTB20 4174bp;				4.65339	6.87333	5.84037	3.59192	3.66448	3.63196
TC17002364.hg.1	---	accn=BC062771 class=mRNAlike lncRNA name=Human lncRNA ref=JounralRNA transcriptId=3318 cpcScore=1.3011400 cnci=-0.1914663	noncoding	< 1e-07	< 1e-07	41.38	177.74	0.23	down	---	n340854	NONCODE	accn=BC062771 class=mRNAlike lncRNA name=Human lncRNA ref=JounralRNA transcriptId=3318 cpcScore=1.3011400 cnci=-0.1914663	chr17	+	73642646	73644053	main	C17orf109 5160bp;	C17orf110		RECQL5	7.50809	7.5484	7.41935	5.33731	5.43082	5.39204
TC02001416.hg.1	SCARNA5	small Cajal body-specific RNA 5	noncoding	< 1e-07	< 1e-07	319.94	1420.78	0.23	down	2q37.1 // 2q37.1	NR_003008	RefSeq // ENSEMBL // UCSC Genes	Homo sapiens small Cajal body-specific RNA 5 (SCARNA5), guide RNA. // ncrna:snoRNA chromosome:GRCh37:2:234184373:234184648:1 gene:ENSG00000252010 gene_biotype:snoRNA transcript_biotype:snoRNA // ---	chr2	+	234184372	234184649	main		ATG16L1			10.6166	10.4188	10.4369	8.45229	8.158	8.40256
TC01005861.hg.1	---	accn=NULL class=mRNAlike lncRNA name=vega lncRNA ref=GENCODE transcriptId=OTTHUMT00000058352 cpcScore=-1.0103100 cnci=-0.2080962	noncoding	2.9e-06	0.000183	23.12	99.13	0.23	down	---	n326361	NONCODE	accn=NULL class=mRNAlike lncRNA name=vega lncRNA ref=GENCODE transcriptId=OTTHUMT00000058352 cpcScore=-1.0103100 cnci=-0.2080962	chr1	-	156434336	156440291	main		MEF2D			6.65192	6.81331	6.48349	4.34747	4.46385	4.82936
TC0X001623.hg.1	---	linc-PTCHD1 chrX:+:23093747-23096498 | linc-PTCHD1 chrX:+:23093747-23096498	noncoding	3.62e-05	0.00102	368.35	1605.52	0.23	down	---	TCONS_l2_00030163-XLOC_l2_015470	Broad TUCP // Broad TUCP	linc-PTCHD1 chrX:+:23093747-23096498 // linc-PTCHD1 chrX:+:23093747-23096498	chrX	+	23093748	23096498	main					10.2483	11.0892	10.6639	8.43572	8.55204	8.63492
TC03002992.hg.1	---	linc-CGGBP1-1 chr3:-:90255220-90257443	noncoding	0.0002762	0.0044	11.14	48.59	0.23	down	---	TCONS_l2_00019376-XLOC_l2_010266	Broad TUCP	linc-CGGBP1-1 chr3:-:90255220-90257443	chr3	-	90255221	90257443	main					4.93198	6.12534	5.8049	3.46314	3.66716	3.34995
TC17002807.hg.1	---	accn=X54533 class=mRNAlike lncRNA name=NULL ref=H-invitational v7.5 transcriptId=HIT000321909 cpcScore=2.3742400 cnci=-0.1014895	noncoding	1e-07	1.76e-05	534.81	2256.22	0.24	down	---	n335816	NONCODE	accn=X54533 class=mRNAlike lncRNA name=NULL ref=H-invitational v7.5 transcriptId=HIT000321909 cpcScore=2.3742400 cnci=-0.1014895	chr17	-	76851771	76921083	main		LOC100653515			11.1509	11.129	11.1941	9.10878	8.94613	9.18164
TC01005854.hg.1	---	accn=NULL class=lincRNA name=Human lincRNA ref=Scripture Reconstruction LincRNAs By Luo transcriptId=linc_luo_266 cpcScore=-1.5926600 cnci=-0.2539158 | linc-ARHGEF2 chr1:-:155966113-155972355	noncoding	2.1e-06	0.000147	18.89	79.01	0.24	down	---	n344717	NONCODE // Rinn lincRNAs	accn=NULL class=lincRNA name=Human lincRNA ref=Scripture Reconstruction LincRNAs By Luo transcriptId=linc_luo_266 cpcScore=-1.5926600 cnci=-0.2539158 // linc-ARHGEF2 chr1:-:155966113-155972355	chr1	-	155959025	155972476	main	SSR2 6363bp;	ARHGEF2			6.10127	6.3374	6.52794	4.2873	4.37201	4.10673
TC07003195.hg.1	---	accn=BX647377 class=mRNAlike lncRNA name=Human lncRNA ref=JounralRNA transcriptId=3808 cpcScore=-1.0231700 cnci=-0.2929093	noncoding	0.00015	0.0028	69.1	286.22	0.24	down	---	n341339	NONCODE	accn=BX647377 class=mRNAlike lncRNA name=Human lncRNA ref=JounralRNA transcriptId=3808 cpcScore=-1.0231700 cnci=-0.2929093	chr7	-	139246316	139251958	main		HIPK2			7.64329	8.70136	8.19319	6.01857	6.10173	6.25944
TC04002160.hg.1	---	accn=NULL class=lincRNA name=Human lincRNA ref=Scripture Reconstruction LincRNAs By Luo transcriptId=linc_luo_1880 cpcScore=-1.4682800 cnci=-0.1103701	noncoding	0.0025989	0.0233	60.56	248.69	0.24	down	---	n346330	NONCODE	accn=NULL class=lincRNA name=Human lincRNA ref=Scripture Reconstruction LincRNAs By Luo transcriptId=linc_luo_1880 cpcScore=-1.4682800 cnci=-0.1103701	chr4	+	119428060	119434741	main					7.06075	8.84818	8.0206	5.6254	6.17791	6.00576
TC20001583.hg.1	---	accn=NULL class=lincRNA name=Human lincRNA ref=Scripture Reconstruction LincRNAs By Luo transcriptId=linc_luo_1847 cpcScore=-1.3300400 cnci=-0.2943890	noncoding	2e-07	2.81e-05	15.24	60.5	0.25	down	---	n346297	NONCODE	accn=NULL class=lincRNA name=Human lincRNA ref=Scripture Reconstruction LincRNAs By Luo transcriptId=linc_luo_1847 cpcScore=-1.3300400 cnci=-0.2943890	chr20	-	39617035	39634093	main					5.87102	5.97126	5.96948	4.0114	3.80531	4.02126
TC16001601.hg.1	---	accn=NR_037613 class=lncRNA name= ref=RefGeneNoncode transcriptId=NR_037613 cpcScore=3.6787600 cnci=-0.1573354 | accn=NR_037619 class=lncRNA name= ref=RefGeneNoncode transcriptId=NR_037619 cpcScore=3.2000200 cnci=-0.1567152	noncoding	2e-07	2.81e-05	44.69	177.94	0.25	down	---	n410469	NONCODE // NONCODE	accn=NR_037613 class=lncRNA name= ref=RefGeneNoncode transcriptId=NR_037613 cpcScore=3.6787600 cnci=-0.1573354 // accn=NR_037619 class=lncRNA name= ref=RefGeneNoncode transcriptId=NR_037619 cpcScore=3.2000200 cnci=-0.1567152	chr16	+	66637935	66647795	main					7.62151	7.59195	7.26707	5.46113	5.54323	5.48912
TC20001238.hg.1	---	accn=NR_003189 class=lncRNA name= ref=RefGeneNoncode transcriptId=NR_003189 cpcScore=2.8926100 cnci=-0.2047565	noncoding	4e-07	4.68e-05	135.74	553.33	0.25	down	---	n405916	NONCODE	accn=NR_003189 class=lncRNA name= ref=RefGeneNoncode transcriptId=NR_003189 cpcScore=2.8926100 cnci=-0.2047565	chr20	+	43991809	44039250	main		DBNDD2 SYS1	PIGT 5457bp;	TP53TG5	9.19021	9.14417	9.05654	7.34086	6.89591	7.06533
TC17000132.hg.1	MIR4521	microRNA 4521	noncoding	2.5e-06	0.000167	70.89	286.57	0.25	down	---	NR_039746	RefSeq // UCSC Genes	Homo sapiens microRNA 4521 (MIR4521), microRNA. // ---	chr17	+	8090263	8090322	main					8.31139	7.98997	8.2417	6.32862	5.8259	6.33594
TC07000172.hg.1	---	havana:lincRNA chromosome:GRCh37:7:27401462:27449557:1 gene:ENSG00000224322 gene_biotype:lincRNA transcript_biotype:lincRNA | havana:lincRNA chromosome:GRCh37:7:27401462:27448577:1 gene:ENSG00000244597 gene_biotype:lincRNA transcript_biotype:lincRNA | cdna:all chromosome:VEGA50:7:27401462:27449557:1 Gene:OTTHUMG00000133703 | cdna:all chromosome:VEGA50:7:27401462:27448577:1 Gene:OTTHUMG00000158206	noncoding	1.27e-05	0.000493	14.33	57.17	0.25	down	---	ENST00000412413	ENSEMBL // ENSEMBL // Havana transcript // Havana transcript	havana:lincRNA chromosome:GRCh37:7:27401462:27449557:1 gene:ENSG00000224322 gene_biotype:lincRNA transcript_biotype:lincRNA // havana:lincRNA chromosome:GRCh37:7:27401462:27448577:1 gene:ENSG00000244597 gene_biotype:lincRNA transcript_biotype:lincRNA // cdna:all chromosome:VEGA50:7:27401462:27449557:1 Gene:OTTHUMG00000133703 // cdna:all chromosome:VEGA50:7:27401462:27448577:1 Gene:OTTHUMG00000158…	chr7	+	27401462	27449557	main					5.62586	5.9189	6.02187	3.99799	3.52004	4.05135
TC10001967.hg.1	---	linc-LYZL1-4 chr10:+:29217507-29264218	noncoding	5.64e-05	0.00137	5.83	23.39	0.25	down	---	TCONS_00018147-XLOC_008426	Rinn lincRNAs	linc-LYZL1-4 chr10:+:29217507-29264218	chr10	+	29217508	29264218	main					4.11712	4.87328	4.70777	2.80877	2.44865	2.42404
TC0X001791.hg.1	---	accn=AF086477 class=mRNAlike lncRNA name=NULL ref=H-invitational v7.5 transcriptId=HIT000067356 cpcScore=-1.2552000 cnci=-0.3233177	noncoding	0.0001203	0.00238	10.84	42.81	0.25	down	---	n332927	NONCODE	accn=AF086477 class=mRNAlike lncRNA name=NULL ref=H-invitational v7.5 transcriptId=HIT000067356 cpcScore=-1.2552000 cnci=-0.3233177	chrX	+	99928328	99928925	main	SRPX2 2032bp;				4.87177	5.78262	5.66045	3.52811	3.48244	3.35179
TC04000604.hg.1	CEP170P1	centrosomal protein 170kDa pseudogene 1	noncoding	0.0023524	0.0217	17.89	72.53	0.25	down	4q26 // 4q26	NR_003135	RefSeq // ENSEMBL // UCSC Genes	Homo sapiens centrosomal protein 170kDa pseudogene 1 (CEP170P1), non-coding RNA. // cdna:known chromosome:GRCh37:4:119437495:119475359:1 gene:ENSG00000154608 gene_biotype:pseudogene transcript_biotype:processed_transcript // ---	chr4	+	119437495	119475359	main					5.2262	6.99712	6.37318	4.07877	4.33704	4.11623
TC04002161.hg.1	---	accn=NR_003135 class=lncRNA name= ref=RefGeneNoncode transcriptId=NR_003135 cpcScore=7.1376700 cnci=-0.1667953	noncoding	0.0048534	0.0374	19.84	79.67	0.25	down	---	n405896	NONCODE	accn=NR_003135 class=lncRNA name= ref=RefGeneNoncode transcriptId=NR_003135 cpcScore=7.1376700 cnci=-0.1667953	chr4	+	119437495	119475359	main					5.19297	7.21265	6.59743	4.16204	4.47261	4.34504
TC11002986.hg.1	---	accn=NULL class=lncRNA name= ref=UCSCGeneNoncode transcriptId=uc001lsr.1 cpcScore=1.4630000 cnci=-0.1815339	noncoding	1e-07	1.76e-05	244.33	935.25	0.26	down	---	n381586	NONCODE	accn=NULL class=lncRNA name= ref=UCSCGeneNoncode transcriptId=uc001lsr.1 cpcScore=1.4630000 cnci=-0.1815339	chr11	-	881476	882176	main		CHID1			10.0396	9.84744	9.7755	7.94886	7.83022	8.06694
TC21000464.hg.1	C21orf88	chromosome 21 open reading frame 88	noncoding	8e-07	7.5e-05	26.9	105.15	0.26	down	21q22.2 // 21q22.2 // --- // --- // --- // ---	NR_026542	RefSeq // RefSeq // ENSEMBL // ENSEMBL // ENSEMBL // ENSEMBL // UCSC Genes // UCSC Genes // Havana transcript // Havana transcript // Havana transcript // Havana transcript	Homo sapiens chromosome 21 open reading frame 88 (C21orf88), transcript variant 1, non-coding RNA. // Homo sapiens chromosome 21 open reading frame 88 (C21orf88), transcript variant 2, non-coding RNA. // cdna:putative chromosome:GRCh37:21:40977526:40984748:-1 gene:ENSG00000184809 gene_biotype:protein_coding transcript_biotype:protein_coding // cdna:putative chromosome:GRCh37:21:40977526:40984368:…	chr21	-	40969074	40984749	main				B3GALT5	6.59061	6.89074	6.72267	4.87004	4.66597	4.76054
TC01006217.hg.1	---	accn=AK074383 class=mRNAlike lncRNA name=Human lncRNA ref=JounralRNA transcriptId=987 cpcScore=0.8466080 cnci=-0.2246979	noncoding	2.6e-06	0.000171	10.46	39.93	0.26	down	---	n338581	NONCODE	accn=AK074383 class=mRNAlike lncRNA name=Human lncRNA ref=JounralRNA transcriptId=987 cpcScore=0.8466080 cnci=-0.2246979	chr1	-	235710985	235712998	main		GNG4			5.19974	5.50009	5.31346	3.26884	3.34155	3.599
TC03002690.hg.1	---	accn=NULL class=lncRNA name= ref=UCSCGeneNoncode transcriptId=uc003flo.2 cpcScore=-1.0721500 cnci=-0.3046419	noncoding	0.0001953	0.0034	10.68	40.84	0.26	down	---	n384380	NONCODE	accn=NULL class=lncRNA name= ref=UCSCGeneNoncode transcriptId=uc003flo.2 cpcScore=-1.0721500 cnci=-0.3046419	chr3	+	183015457	183016289	main		B3GNT5		MCF2L2	4.89932	5.78918	5.4225	3.41605	3.75954	3.12312
TC01006239.hg.1	---	accn=NULL class=lincRNA name=Human lincRNA ref=Scripture Reconstruction LincRNAs By Luo transcriptId=linc_luo_1759 cpcScore=-1.6713100 cnci=-0.1862561	noncoding	0.0033388	0.0283	34.76	131.24	0.26	down	---	n346209	NONCODE	accn=NULL class=lincRNA name=Human lincRNA ref=Scripture Reconstruction LincRNAs By Luo transcriptId=linc_luo_1759 cpcScore=-1.6713100 cnci=-0.1862561	chr1	-	243290015	243303289	main		CEP170			6.05162	7.85904	7.25258	5.1233	5.20642	5.0759
TC16001373.hg.1	---	accn=AF180951 class=mRNAlike lncRNA name=NULL ref=H-invitational v7.5 transcriptId=HIT000072807 cpcScore=4.7364600 cnci=-0.1839000	noncoding	1e-07	1.76e-05	137.45	508.48	0.27	down	---	n333033	NONCODE	accn=AF180951 class=mRNAlike lncRNA name=NULL ref=H-invitational v7.5 transcriptId=HIT000072807 cpcScore=4.7364600 cnci=-0.1839000	chr16	+	816054	818865	main		MSLN			9.14217	8.93589	8.94694	7.18547	6.97134	7.19926
TC03003298.hg.1	---	accn=NR_037950 class=lncRNA name= ref=RefGeneNoncode transcriptId=NR_037950 cpcScore=3.4810300 cnci=-0.1570860 | accn=BC015348 class=mRNAlike lncRNA name=NULL ref=H-invitational v7.5 transcriptId=HIT000088632 cpcScore=1.5305700 cnci=-0.0534326	noncoding	1e-07	1.76e-05	73.64	272.87	0.27	down	---	n410700	NONCODE // NONCODE	accn=NR_037950 class=lncRNA name= ref=RefGeneNoncode transcriptId=NR_037950 cpcScore=3.4810300 cnci=-0.1570860 // accn=BC015348 class=mRNAlike lncRNA name=NULL ref=H-invitational v7.5 transcriptId=HIT000088632 cpcScore=1.5305700 cnci=-0.0534326	chr3	-	196042956	196065291	main	UBXN7 9242bp;	TCTEX1D2 TM4SF19			8.25268	8.09401	7.98449	6.28685	6.08823	6.28032
TC16001861.hg.1	---	linc-TP53TG3B-8 chr16:-:33710591-33725908 | linc-TP53TG3B-8 chr16:-:33710592-33722377	noncoding	1e-07	1.76e-05	61.41	226.84	0.27	down	---	TCONS_l2_00010132-XLOC_l2_005463	Broad TUCP // Broad TUCP	linc-TP53TG3B-8 chr16:-:33710591-33725908 // linc-TP53TG3B-8 chr16:-:33710592-33722377	chr16	-	33710592	33725908	main					7.9841	7.81945	7.72797	5.87162	5.90056	6.09676
TC16001387.hg.1	---	accn=NULL class=lncRNA name= ref=UCSCGeneNoncode transcriptId=uc002cqy.3 cpcScore=0.6467810 cnci=-0.1719672	noncoding	7e-07	7.02e-05	180.27	661.02	0.27	down	---	n382908	NONCODE	accn=NULL class=lncRNA name= ref=UCSCGeneNoncode transcriptId=uc002cqy.3 cpcScore=0.6467810 cnci=-0.1719672	chr16	+	2653385	2680495	main	PDPK1 196bp;				9.30376	9.53932	9.31745	7.63052	7.40963	7.48977
TC10001907.hg.1	---	accn=NULL class=lncRNA name= ref=UCSCGeneNoncode transcriptId=uc001ilp.3 cpcScore=-0.8991910 cnci=-0.2330864 | accn=AK097377 class=mRNAlike lncRNA name=Human lncRNA ref=JounralRNA transcriptId=2419 cpcScore=-0.8582720 cnci=-0.2344428	noncoding	1.5e-06	0.000116	16.22	59.53	0.27	down	---	n381406	NONCODE // NONCODE	accn=NULL class=lncRNA name= ref=UCSCGeneNoncode transcriptId=uc001ilp.3 cpcScore=-0.8991910 cnci=-0.2330864 // accn=AK097377 class=mRNAlike lncRNA name=Human lncRNA ref=JounralRNA transcriptId=2419 cpcScore=-0.8582720 cnci=-0.2344428	chr10	+	12875133	12877544	main		CAMK1D			5.82942	6.00051	5.91157	4.26223	3.83561	4.00988
TC10002169.hg.1	---	accn=NULL class=lncRNA name= ref=EnsemblNoncode transcriptId=ENST00000422847 cpcScore=-0.8740860 cnci=-0.2529145 | accn=NULL class=lncRNA name= ref=EnsemblNoncode transcriptId=ENST00000432308 cpcScore=-0.8915410 cnci=-0.2164328	noncoding	3.4e-06	0.000202	52.46	197.55	0.27	down	---	n378124	NONCODE // NONCODE	accn=NULL class=lncRNA name= ref=EnsemblNoncode transcriptId=ENST00000422847 cpcScore=-0.8740860 cnci=-0.2529145 // accn=NULL class=lncRNA name= ref=EnsemblNoncode transcriptId=ENST00000432308 cpcScore=-0.8915410 cnci=-0.2164328	chr10	+	81967466	81979413	main					7.57171	7.58467	7.77677	5.71005	5.48394	5.99321
TC21000747.hg.1	---	accn=AL355711 class=mRNAlike lncRNA name=Human lncRNA ref=JounralRNA transcriptId=1967 cpcScore=-0.9752060 cnci=-0.1971431	noncoding	3.9e-06	0.000221	19.14	72.16	0.27	down	---	n339526	NONCODE	accn=AL355711 class=mRNAlike lncRNA name=Human lncRNA ref=JounralRNA transcriptId=1967 cpcScore=-0.9752060 cnci=-0.1971431	chr21	+	43719104	43720919	main		ABCG1			6.13765	6.11857	6.31788	4.61544	4.12738	4.08071
TC10000577.hg.1	LOC439990	uncharacterized LOC439990	noncoding	4.1e-06	0.000228	60.52	221.39	0.27	down	10q22.3 // 10q22.3	NR_038464	RefSeq // ENSEMBL // UCSC Genes // Havana transcript // Havana transcript	Homo sapiens uncharacterized LOC439990 (LOC439990), non-coding RNA. // ensembl_havana_lincrna:lincRNA chromosome:GRCh37:10:81967466:81979413:1 gene:ENSG00000237523 gene_biotype:lincRNA transcript_biotype:processed_transcript // --- // cdna:all chromosome:VEGA50:10:81967466:81979413:1 Gene:OTTHUMG00000018605 // cdna:all chromosome:VEGA50:10:81967965:81978370:1 Gene:OTTHUMG00000018605	chr10	+	81967466	81979413	main					7.75156	7.76432	7.91044	5.91394	5.67694	6.2153
TC01005959.hg.1	---	accn=NR_037167 class=lncRNA name= ref=RefGeneNoncode transcriptId=NR_037167 cpcScore=2.0971300 cnci=-0.2827141 | accn=NULL class=lincRNA name=Human lincRNA ref=Scripture Reconstruction LincRNAs By Luo transcriptId=linc_luo_154 cpcScore=-1.6767100 cnci=-0.2736037	noncoding	1.57e-05	0.000568	16.96	61.75	0.27	down	---	n410214	NONCODE // NONCODE	accn=NR_037167 class=lncRNA name= ref=RefGeneNoncode transcriptId=NR_037167 cpcScore=2.0971300 cnci=-0.2827141 // accn=NULL class=lincRNA name=Human lincRNA ref=Scripture Reconstruction LincRNAs By Luo transcriptId=linc_luo_154 cpcScore=-1.6767100 cnci=-0.2736037	chr1	-	177975275	178007142	main		SEC16B			5.70639	6.2369	5.95683	4.31581	4.05618	3.92855
TC16000081.hg.1	FLJ42627	uncharacterized LOC645644	noncoding	3.39e-05	0.000976	60.41	222.84	0.27	down	16p13.3	NR_024492	RefSeq // UCSC Genes	Homo sapiens uncharacterized LOC645644 (FLJ42627), non-coding RNA. // ---	chr16	+	2688983	2696130	main					7.52582	8.15275	7.77591	6.11032	6.01331	5.67467
TC01005816.hg.1	---	accn=CR625890 class=mRNAlike lncRNA name=NULL ref=H-invitational v7.5 transcriptId=HIT000305085 cpcScore=-1.3236200 cnci=-0.3840970	noncoding	0.0001057	0.00217	59.1	220.43	0.27	down	---	n335721	NONCODE	accn=CR625890 class=mRNAlike lncRNA name=NULL ref=H-invitational v7.5 transcriptId=HIT000305085 cpcScore=-1.3236200 cnci=-0.3840970	chr1	-	150547035	150547601	main		MCL1			7.27865	8.10666	8.02218	5.82315	5.94572	5.93434
TC05001556.hg.1	VCAN-AS1	VCAN antisense RNA 1 (non-protein coding)	noncoding	0.0022279	0.0208	5.33	19.99	0.27	down	---	ENST00000513899	ENSEMBL // Havana transcript	cdna:putative chromosome:GRCh37:5:82837296:82877139:-1 gene:ENSG00000249835 gene_biotype:antisense transcript_biotype:antisense // cdna:all chromosome:VEGA50:5:82837296:82877139:-1 Gene:OTTHUMG00000162571	chr5	-	82837296	82877139	main				VCAN	3.40654	5.03573	4.57576	2.52992	2.37245	2.39138
TC12002327.hg.1	---	accn=AF116620 class=mRNAlike lncRNA name=Human lncRNA ref=JounralRNA transcriptId=4381 cpcScore=-1.0218500 cnci=-0.3395794	noncoding	0.0059584	0.0436	16.97	63.05	0.27	down	---	n341900	NONCODE	accn=AF116620 class=mRNAlike lncRNA name=Human lncRNA ref=JounralRNA transcriptId=4381 cpcScore=-1.0218500 cnci=-0.3395794	chr12	+	46752134	46754400	main				SLC38A2	4.91195	6.95433	6.12367	4.11801	4.02215	4.16243
TC16001616.hg.1	---	accn=FJ648810 class=mRNAlike lncRNA name=NULL ref=H-invitational v7.5 transcriptId=HIT000558863 cpcScore=0.1623380 cnci=-0.1034116	noncoding	2e-07	2.81e-05	87.78	315.29	0.28	down	---	n332333	NONCODE	accn=FJ648810 class=mRNAlike lncRNA name=NULL ref=H-invitational v7.5 transcriptId=HIT000558863 cpcScore=0.1623380 cnci=-0.1034116	chr16	+	69140513	69143415	main		HAS3			8.50072	8.27196	8.18378	6.35151	6.51484	6.5489
TC19002527.hg.1	---	accn=NULL class=lncRNA name= ref=EnsemblNoncode transcriptId=ENST00000379355 cpcScore=-0.2242080 cnci=-0.2791874	noncoding	5e-07	5.5e-05	46.69	168.81	0.28	down	---	n377732	NONCODE	accn=NULL class=lncRNA name= ref=EnsemblNoncode transcriptId=ENST00000379355 cpcScore=-0.2242080 cnci=-0.2791874	chr19	-	46692287	46706319	main					7.43325	7.38639	7.43292	5.45996	5.45467	5.76867
TC01005333.hg.1	---	accn=BC014096 class=mRNAlike lncRNA name=Human lncRNA ref=JounralRNA transcriptId=157 cpcScore=0.0789484 cnci=-0.2279652	noncoding	6e-07	6.28e-05	132.18	470.06	0.28	down	---	n337775	NONCODE	accn=BC014096 class=mRNAlike lncRNA name=Human lncRNA ref=JounralRNA transcriptId=157 cpcScore=0.0789484 cnci=-0.2279652	chr1	-	24446261	24469613	main		IL22RA1	MYOM3 7586bp;		8.92469	8.92065	8.83965	7.1869	6.82983	7.17011
TC02001890.hg.1	LOC339803	uncharacterized LOC339803	noncoding	1.2e-06	0.0001	31.63	112.29	0.28	down	2p15 // 2p15 // 2p15	NR_036496	RefSeq // ENSEMBL // UCSC Genes // GenBank // Havana transcript // Havana transcript // Havana transcript // Havana transcript	Homo sapiens uncharacterized LOC339803 (LOC339803), non-coding RNA. // ensembl_havana_lincrna:lincRNA chromosome:GRCh37:2:61368913:61372085:-1 gene:ENSG00000212978 gene_biotype:lincRNA transcript_biotype:processed_transcript // --- // Homo sapiens cDNA clone MGC:9921 IMAGE:3872056, complete cds. // cdna:all chromosome:VEGA50:2:61368913:61372085:-1 Gene:OTTHUMG00000152156 // cdna:all chromosome:VE…	chr2	-	61368727	61372110	main					6.92599	6.62623	6.93605	5.24384	4.84291	4.91014
TC17002703.hg.1	---	accn=NULL class=lncRNA name= ref=EnsemblNoncode transcriptId=ENST00000450727 cpcScore=1.7063500 cnci=-0.3698563 | linc-ANKRD40 chr17:-:48834760-48844918 | linc-ANKRD40 chr17:-:48838389-48844879 | linc-ANKRD40 chr17:-:48838446-48844901 | linc-ANKRD40 chr17:-:48840211-48844918 | linc-ANKRD40 chr17:-:48842139-48844878	noncoding	1.8e-06	0.000133	18.92	67.88	0.28	down	---	n378881	NONCODE // Broad TUCP // Broad TUCP // Broad TUCP // Broad TUCP // Broad TUCP	accn=NULL class=lncRNA name= ref=EnsemblNoncode transcriptId=ENST00000450727 cpcScore=1.7063500 cnci=-0.3698563 // linc-ANKRD40 chr17:-:48834760-48844918 // linc-ANKRD40 chr17:-:48838389-48844879 // linc-ANKRD40 chr17:-:48838446-48844901 // linc-ANKRD40 chr17:-:48840211-48844918 // linc-ANKRD40 chr17:-:48842139-48844878	chr17	-	48834761	48844918	main					5.93065	6.05314	6.326	4.21809	4.28958	4.26553
TC07003174.hg.1	---	accn=NULL class=lncRNA name= ref=UCSCGeneNoncode transcriptId=uc003vqr.1 cpcScore=-1.1714800 cnci=-0.3287419	noncoding	2.3e-06	0.000157	25.97	91.94	0.28	down	---	n385287	NONCODE	accn=NULL class=lncRNA name= ref=UCSCGeneNoncode transcriptId=uc003vqr.1 cpcScore=-1.1714800 cnci=-0.3287419	chr7	-	130994503	131012535	main		LOC100506881		MKLN1	6.33742	6.63452	6.65096	4.71987	4.63069	4.7933
TC21000730.hg.1	---	accn=DQ645738 class=mRNAlike lncRNA name=NULL ref=H-invitational v7.5 transcriptId=HIT000392999 cpcScore=-1.2526200 cnci=-0.2499688	noncoding	0.0001025	0.00213	37.96	135.48	0.28	down	---	n337365	NONCODE	accn=DQ645738 class=mRNAlike lncRNA name=NULL ref=H-invitational v7.5 transcriptId=HIT000392999 cpcScore=-1.2526200 cnci=-0.2499688	chr21	+	41014313	41031839	main		B3GALT5			6.72565	7.13215	7.44291	5.1304	5.06434	5.59267
TC10002542.hg.1	---	accn=NR_026560 class=lncRNA name= ref=RefGeneNoncode transcriptId=NR_026560 cpcScore=5.9471400 cnci=-0.2943594	noncoding	0.0001467	0.00276	28.35	101	0.28	down	---	n407148	NONCODE	accn=NR_026560 class=lncRNA name= ref=RefGeneNoncode transcriptId=NR_026560 cpcScore=5.9471400 cnci=-0.2943594	chr10	-	31133565	31320866	main		ZNF438			6.1394	7.00959	6.88072	4.84347	4.80748	4.87349
TC07003069.hg.1	---	accn=BC009728 class=mRNAlike lncRNA name=NULL ref=H-invitational v7.5 transcriptId=HIT000087368 cpcScore=0.7116120 cnci=-0.3006748	noncoding	0.0001665	0.00302	417.68	1515.06	0.28	down	---	n333409	NONCODE	accn=BC009728 class=mRNAlike lncRNA name=NULL ref=H-invitational v7.5 transcriptId=HIT000087368 cpcScore=0.7116120 cnci=-0.3006748	chr7	-	95041708	95064340	main		PON2			10.0895	11.0014	10.6595	8.54246	8.74716	8.87706
TC05002554.hg.1	---	accn=NULL class=lncRNA name= ref=UCSCGeneNoncode transcriptId=uc003kor.1 cpcScore=-1.2488000 cnci=-0.3758260	noncoding	0.0060214	0.0439	15.18	54.74	0.28	down	---	n384720	NONCODE	accn=NULL class=lncRNA name= ref=UCSCGeneNoncode transcriptId=uc003kor.1 cpcScore=-1.2488000 cnci=-0.3758260	chr5	+	108528056	108530759	main		FER			4.70018	6.66786	6.01074	4.01019	3.83281	3.97785
TC21000693.hg.1	---	linc-CBR1-2 chr21:+:36118133-36120664 | linc-CBR1-2 chr21:+:36118143-36157166	noncoding	6e-06	0.000294	10.75	37.29	0.29	down	---	TCONS_00028840-XLOC_013928	Rinn lincRNAs // Rinn lincRNAs	linc-CBR1-2 chr21:+:36118133-36120664 // linc-CBR1-2 chr21:+:36118143-36157166	chr21	+	36118134	36157166	main					5.07736	5.28973	5.35018	3.21344	3.63156	3.48208
TC03003002.hg.1	---	accn=BC007117 class=mRNAlike lncRNA name=NULL ref=H-invitational v7.5 transcriptId=HIT000086746 cpcScore=1.5601900 cnci=-0.3065043	noncoding	8.18e-05	0.0018	259.26	903.84	0.29	down	---	n333393	NONCODE	accn=BC007117 class=mRNAlike lncRNA name=NULL ref=H-invitational v7.5 transcriptId=HIT000086746 cpcScore=1.5601900 cnci=-0.3065043	chr3	-	98568201	98620015	main		DCBLD2			9.44954	10.2696	9.79557	7.99419	8.03045	8.07805
TC10001866.hg.1	---	linc-ITIH2-7 chr10:+:6779343-6780988	noncoding	1e-07	1.76e-05	33.82	111.15	0.3	down	---	TCONS_00017779-XLOC_008373	Rinn lincRNAs	linc-ITIH2-7 chr10:+:6779343-6780988	chr10	+	6779344	6780988	main					6.79663	6.75486	6.89241	5.12747	5.15524	5.00426
TC05002797.hg.1	---	accn=S83545 class=mRNAlike lncRNA name=NULL ref=H-invitational v7.5 transcriptId=HIT000217216 cpcScore=2.9357700 cnci=-0.1129331	noncoding	5e-07	5.5e-05	32.43	106.8	0.3	down	---	n334411	NONCODE	accn=S83545 class=mRNAlike lncRNA name=NULL ref=H-invitational v7.5 transcriptId=HIT000217216 cpcScore=2.9357700 cnci=-0.1129331	chr5	-	477487	483482	main		SLC9A3		LOC100288152	6.95339	6.72614	6.59175	4.89812	5.09659	5.11157
TC14000783.hg.1	---	havana:lincRNA chromosome:GRCh37:14:103011591:103022163:1 gene:ENSG00000259230 gene_biotype:lincRNA transcript_biotype:lincRNA	noncoding	1.6e-06	0.000121	25.6	86.09	0.3	down	---	ENST00000559946	ENSEMBL	havana:lincRNA chromosome:GRCh37:14:103011591:103022163:1 gene:ENSG00000259230 gene_biotype:lincRNA transcript_biotype:lincRNA	chr14	+	103011591	103022163	main					6.57104	6.47406	6.29302	4.95789	4.56556	4.55841
TC10002411.hg.1	---	accn=NR_027653 class=lncRNA name= ref=RefGeneNoncode transcriptId=NR_027653 cpcScore=2.4234200 cnci=-0.2533982	noncoding	7.1e-06	0.000328	661.5	2176.53	0.3	down	---	n407948	NONCODE	accn=NR_027653 class=lncRNA name= ref=RefGeneNoncode transcriptId=NR_027653 cpcScore=2.4234200 cnci=-0.2533982	chr10	-	3818188	3827473	main		KLF6			10.8622	11.2936	11.1626	9.46328	9.32746	9.36596
TC12000558.hg.1	MIRLET7I	microRNA let-7i	noncoding	1.52e-05	0.000554	30.37	100.57	0.3	down	12q14.1 // 12q14.1	NR_029661	RefSeq // ENSEMBL // UCSC Genes	Homo sapiens microRNA let-7i (MIRLET7I), microRNA. // ncrna:miRNA chromosome:GRCh37:12:62997466:62997550:1 gene:ENSG00000199179 gene_biotype:miRNA transcript_biotype:miRNA // ---	chr12	+	62997466	62997550	main	MON2 6103bp;				6.49314	6.89165	6.62608	4.80225	4.84387	5.17525
TC16001388.hg.1	---	accn=NR_024492 class=lncRNA name= ref=RefGeneNoncode transcriptId=NR_024492 cpcScore=-0.2540380 cnci=-0.1999968 | linc-KCTD5 chr16:+:2693654-2696114	noncoding	7.73e-05	0.00172	70.94	233.08	0.3	down	---	n406994	NONCODE // Rinn lincRNAs	accn=NR_024492 class=lncRNA name= ref=RefGeneNoncode transcriptId=NR_024492 cpcScore=-0.2540380 cnci=-0.1999968 // linc-KCTD5 chr16:+:2693654-2696114	chr16	+	2688983	2696130	main					7.63091	8.06208	7.95591	6.57749	6.03156	5.88424
TC07002877.hg.1	---	accn=NULL class=lncRNA name= ref=UCSCGeneNoncode transcriptId=uc003tcw.2 cpcScore=2.0767700 cnci=-0.2699842 | accn=NULL class=lincRNA name=Human lincRNA ref=Scripture Reconstruction LincRNAs By Luo transcriptId=linc_luo_1841 cpcScore=-1.3396500 cnci=-0.2631934 | accn=NULL class=lincRNA name=Human lincRNA ref=Scripture Reconstruction LincRNAs By Luo transcriptId=linc_luo_1624 cpcScore=-1.3468800 c…	noncoding	0.0001202	0.00238	18.85	63.49	0.3	down	---	n385117	NONCODE // NONCODE // NONCODE	accn=NULL class=lncRNA name= ref=UCSCGeneNoncode transcriptId=uc003tcw.2 cpcScore=2.0767700 cnci=-0.2699842 // accn=NULL class=lincRNA name=Human lincRNA ref=Scripture Reconstruction LincRNAs By Luo transcriptId=linc_luo_1841 cpcScore=-1.3396500 cnci=-0.2631934 // accn=NULL class=lincRNA name=Human lincRNA ref=Scripture Reconstruction LincRNAs By Luo transcriptId=linc_luo_1624 cpcScore=-1.3468800…	chr7	-	32620555	32766086	main				AVL9	5.53622	6.3559	6.12793	4.29992	4.17044	4.28723
TC07001259.hg.1	DPY19L1P1	dpy-19-like 1 pseudogene 1 (C. elegans)	noncoding	0.0003067	0.00475	27.59	93.01	0.3	down	7p14.3	NR_036680	RefSeq // UCSC Genes	Homo sapiens dpy-19-like 1 pseudogene 1 (C. elegans) (DPY19L1P1), non-coding RNA. // ---	chr7	-	32620553	32758780	main				AVL9	5.99624	6.92292	6.75378	4.69691	4.73938	4.96909
TC08001626.hg.1	---	havana:lincRNA chromosome:GRCh37:8:128197880:128215467:-1 gene:ENSG00000254166 gene_biotype:lincRNA transcript_biotype:lincRNA | cdna:all chromosome:VEGA50:8:128197880:128215467:-1 Gene:OTTHUMG00000165064	noncoding	0.0003428	0.00515	42.2	139.04	0.3	down	---	ENST00000521815	ENSEMBL // Havana transcript	havana:lincRNA chromosome:GRCh37:8:128197880:128215467:-1 gene:ENSG00000254166 gene_biotype:lincRNA transcript_biotype:lincRNA // cdna:all chromosome:VEGA50:8:128197880:128215467:-1 Gene:OTTHUMG00000165064	chr8	-	128197880	128215467	main	LOC100507056 4162bp;				6.63411	7.5496	7.22927	5.16121	5.50334	5.58119
TC10002673.hg.1	---	accn=AK027280 class=mRNAlike lncRNA name=Human lncRNA ref=JounralRNA transcriptId=2500 cpcScore=5.2789500 cnci=-0.3403783 | accn=CR619190 class=mRNAlike lncRNA name=NULL ref=H-invitational v7.5 transcriptId=HIT000298385 cpcScore=5.7167500 cnci=-0.3909965	noncoding	0.0055932	0.0415	85.01	280.88	0.3	down	---	n340045	NONCODE // NONCODE	accn=AK027280 class=mRNAlike lncRNA name=Human lncRNA ref=JounralRNA transcriptId=2500 cpcScore=5.2789500 cnci=-0.3403783 // accn=CR619190 class=mRNAlike lncRNA name=NULL ref=H-invitational v7.5 transcriptId=HIT000298385 cpcScore=5.7167500 cnci=-0.3909965	chr10	-	64974647	65225606	main		JMJD1C			7.26848	8.99328	8.19452	6.07793	6.54569	6.65286
TC17002669.hg.1	---	accn=NR_027782_2 class=lncRNA name= ref=RefGeneNoncode transcriptId=NR_027782_2 cpcScore=13.0494000 cnci=-0.1304067 | accn=NR_027774_2 class=lncRNA name= ref=RefGeneNoncode transcriptId=NR_027774_2 cpcScore=12.8367000 cnci=-0.0925691	noncoding	2e-07	2.81e-05	171.29	558.49	0.31	down	---	n408023	NONCODE // NONCODE	accn=NR_027782_2 class=lncRNA name= ref=RefGeneNoncode transcriptId=NR_027782_2 cpcScore=13.0494000 cnci=-0.1304067 // accn=NR_027774_2 class=lncRNA name= ref=RefGeneNoncode transcriptId=NR_027774_2 cpcScore=12.8367000 cnci=-0.0925691	chr17	-	43513266	43568146	main		PLEKHM1	ARHGAP27 1479bp;		9.21434	9.12083	9.0959	7.53071	7.26566	7.51236
TC07000645.hg.1	MIR4653	microRNA 4653	noncoding	5e-07	5.5e-05	46.19	150.37	0.31	down	---	NR_039797	RefSeq // UCSC Genes	Homo sapiens microRNA 4653 (MIR4653), microRNA. // ---	chr7	+	100802754	100802836	main		AP1S1			7.26711	7.26404	7.22089	5.62377	5.35241	5.66033
TC03002706.hg.1	---	accn=NR_033752 class=lncRNA name= ref=RefGeneNoncode transcriptId=NR_033752 cpcScore=3.0095800 cnci=-0.2538672 | accn=NULL class=lincRNA name=Human lincRNA ref=Scripture Reconstruction LincRNAs By Luo transcriptId=linc_luo_1381 cpcScore=-1.2999600 cnci=-0.2787277 | linc-DNAJB11-6 chr3:+:185677627-185694029 | linc-DNAJB11-6 chr3:+:185677731-185698658 | linc-DNAJB11-6 chr3:+:185677755-185689635 | l…	noncoding	0.0001348	0.0026	29.4	93.55	0.31	down	---	n409372	NONCODE // NONCODE // Broad TUCP // Broad TUCP // Broad TUCP // Broad TUCP // Broad TUCP // Broad TUCP // Broad TUCP // Broad TUCP	accn=NR_033752 class=lncRNA name= ref=RefGeneNoncode transcriptId=NR_033752 cpcScore=3.0095800 cnci=-0.2538672 // accn=NULL class=lincRNA name=Human lincRNA ref=Scripture Reconstruction LincRNAs By Luo transcriptId=linc_luo_1381 cpcScore=-1.2999600 cnci=-0.2787277 // linc-DNAJB11-6 chr3:+:185677627-185694029 // linc-DNAJB11-6 chr3:+:185677731-185698658 // linc-DNAJB11-6 chr3:+:185677755-185689635…	chr3	+	185677628	185698761	main					6.0899	6.79972	6.80818	4.87454	4.92659	4.88011
TC09002219.hg.1	---	accn=NR_024168 class=lncRNA name= ref=RefGeneNoncode transcriptId=NR_024168 cpcScore=6.0081600 cnci=-0.2357121	noncoding	0.0005424	0.00726	13.7	44.33	0.31	down	---	n406639	NONCODE	accn=NR_024168 class=lncRNA name= ref=RefGeneNoncode transcriptId=NR_024168 cpcScore=6.0081600 cnci=-0.2357121	chr9	+	120466460	120479766	main		TLR4			4.97738	5.99132	5.4967	4.0845	3.7228	3.56736
TC16001432.hg.1	---	accn=AF088010 class=mRNAlike lncRNA name=Human lncRNA ref=JounralRNA transcriptId=1538 cpcScore=-1.1547800 cnci=-0.2906179	noncoding	0.0010911	0.0123	5.15	16.51	0.31	down	---	n339108	NONCODE	accn=AF088010 class=mRNAlike lncRNA name=Human lncRNA ref=JounralRNA transcriptId=1538 cpcScore=-1.1547800 cnci=-0.2906179	chr16	+	19077313	19078016	main	TMC7 2051bp;		COQ7 901bp;		3.4856	3.965	4.74044	2.55086	2.16239	2.43004
TC16001980.hg.1	---	accn=AK023660 class=mRNAlike lncRNA name=Human lncRNA ref=JounralRNA transcriptId=1736 cpcScore=-1.1065700 cnci=-0.3221719	noncoding	0.001213	0.0133	10.83	34.7	0.31	down	---	n339304	NONCODE	accn=AK023660 class=mRNAlike lncRNA name=Human lncRNA ref=JounralRNA transcriptId=1736 cpcScore=-1.1065700 cnci=-0.3221719	chr16	-	80631797	80633843	main	CDYL2 3832bp;				4.5229	5.80516	5.07765	3.37648	3.44578	3.53703
TC03002993.hg.1	---	linc-CGGBP1-2 chr3:-:90263033-90264881	noncoding	0.0016421	0.0166	7.08	22.79	0.31	down	---	TCONS_l2_00019377-XLOC_l2_010267	Broad TUCP	linc-CGGBP1-2 chr3:-:90263033-90264881	chr3	-	90263034	90264881	main					3.74949	4.82912	5.00795	3.0215	2.76979	2.73086
TC04002187.hg.1	---	accn=S47380 class=mRNAlike lncRNA name=NULL ref=H-invitational v7.5 transcriptId=HIT000215648 cpcScore=1.0556200 cnci=-0.1202912	noncoding	0.0034505	0.029	86.96	276.29	0.31	down	---	n334184	NONCODE	accn=S47380 class=mRNAlike lncRNA name=NULL ref=H-invitational v7.5 transcriptId=HIT000215648 cpcScore=1.0556200 cnci=-0.1202912	chr4	+	123748446	123813464	main		FGF2			7.4135	8.89408	8.07747	6.13975	6.72855	6.50635
TC08001833.hg.1	---	accn=NR_033403 class=lncRNA name= ref=RefGeneNoncode transcriptId=NR_033403 cpcScore=9.0857600 cnci=-0.0498680 | accn=NR_033404 class=lncRNA name= ref=RefGeneNoncode transcriptId=NR_033404 cpcScore=6.8228000 cnci=-0.0463748	noncoding	1e-07	1.76e-05	218.51	680.36	0.32	down	---	n409237	NONCODE // NONCODE	accn=NR_033403 class=lncRNA name= ref=RefGeneNoncode transcriptId=NR_033403 cpcScore=9.0857600 cnci=-0.0498680 // accn=NR_033404 class=lncRNA name= ref=RefGeneNoncode transcriptId=NR_033404 cpcScore=6.8228000 cnci=-0.0463748	chr8	+	22022653	22069840	main	SFTPC 661bp;	BMP1			9.50301	9.35275	9.4296	7.90023	7.6476	7.81465
TC01005212.hg.1	---	accn=NULL class=lncRNA name= ref=UCSCGeneNoncode transcriptId=uc001aia.1 cpcScore=1.1647500 cnci=-0.2131817	noncoding	1e-06	8.79e-05	55.58	172.55	0.32	down	---	n381039	NONCODE	accn=NULL class=lncRNA name= ref=UCSCGeneNoncode transcriptId=uc001aia.1 cpcScore=1.1647500 cnci=-0.2131817	chr1	-	1658825	1662665	main		SLC35E2	CDK11A 2859bp; CDK11B 3050bp;		7.45364	7.53677	7.35709	5.79284	5.97632	5.66828
TC0X001828.hg.1	---	accn=NULL class=lncRNA name= ref=UCSCGeneNoncode transcriptId=uc004eon.1 cpcScore=5.9213900 cnci=-0.2098643	noncoding	1.2e-06	0.0001	74.76	230.19	0.32	down	---	n385807	NONCODE	accn=NULL class=lncRNA name= ref=UCSCGeneNoncode transcriptId=uc004eon.1 cpcScore=5.9213900 cnci=-0.2098643	chrX	+	109418975	109421014	main		TMEM164			7.93248	7.94585	7.71664	6.20665	6.11754	6.39645
TC02003446.hg.1	---	accn=BC012580 class=mRNAlike lncRNA name=NULL ref=H-invitational v7.5 transcriptId=HIT000087904 cpcScore=4.0539700 cnci=-0.2384076	noncoding	1.52e-05	0.000554	7.71	23.8	0.32	down	---	n333421	NONCODE	accn=BC012580 class=mRNAlike lncRNA name=NULL ref=H-invitational v7.5 transcriptId=HIT000087904 cpcScore=4.0539700 cnci=-0.2384076	chr2	+	102953714	102958757	main		IL1RL1			4.33569	4.76581	4.67166	3.07095	3.0051	2.80965
TC12002339.hg.1	---	accn=NULL class=lincRNA name=Human lincRNA ref=Scripture Reconstruction LincRNAs By Luo transcriptId=linc_luo_726 cpcScore=-1.2698300 cnci=-0.3053726	noncoding	2.02e-05	0.000677	15.76	48.68	0.32	down	---	n345177	NONCODE	accn=NULL class=lincRNA name=Human lincRNA ref=Scripture Reconstruction LincRNAs By Luo transcriptId=linc_luo_726 cpcScore=-1.2698300 cnci=-0.3053726	chr12	+	48153999	48163014	main		SLC48A1		RAPGEF3	5.94334	5.36154	5.56608	4.19466	4.12684	3.6619
TC10001850.hg.1	---	accn=BC014579 class=mRNAlike lncRNA name=Human lncRNA ref=JounralRNA transcriptId=5444 cpcScore=-1.2163600 cnci=-0.4372631	noncoding	0.0001192	0.00237	6.49	20.21	0.32	down	---	n342935	NONCODE	accn=BC014579 class=mRNAlike lncRNA name=Human lncRNA ref=JounralRNA transcriptId=5444 cpcScore=-1.2163600 cnci=-0.4372631	chr10	+	5015558	5017273	main		AKR1C1			4.0247	4.737	4.30379	2.66156	2.56719	2.91067
TC07003166.hg.1	---	accn=NULL class=lncRNA name= ref=UCSCGeneNoncode transcriptId=uc003vpe.2 cpcScore=3.4612400 cnci=-0.2608289	noncoding	0.0001282	0.0025	126.03	394.01	0.32	down	---	n385278	NONCODE	accn=NULL class=lncRNA name= ref=UCSCGeneNoncode transcriptId=uc003vpe.2 cpcScore=3.4612400 cnci=-0.2608289	chr7	-	129470575	129472418	main		UBE2H			8.24671	8.98723	8.68727	6.98871	6.84138	7.1508
TC12002818.hg.1	---	accn=NR_038177 class=lncRNA name= ref=RefGeneNoncode transcriptId=NR_038177 cpcScore=11.3612000 cnci=-0.3034424	noncoding	0.0009619	0.0112	131.17	412.54	0.32	down	---	n410735	NONCODE	accn=NR_038177 class=lncRNA name= ref=RefGeneNoncode transcriptId=NR_038177 cpcScore=11.3612000 cnci=-0.3034424	chr12	-	30862486	30907448	main		CAPRIN2			8.02749	9.14781	8.94476	6.97564	7.04284	7.13547
TC16000400.hg.1	SLC6A10P	solute carrier family 6 (neurotransmitter transporter, creatine), member 10 (pseudogene)	noncoding	1e-07	1.76e-05	130.19	394.32	0.33	down	16p11.2	ENST00000359871	ENSEMBL // UCSC Genes	Transporter gene:ENSG00000198555 // ---	chr16	+	33778865	33786528	main					8.75652	8.53385	8.63423	7.08719	7.1151	6.91893
TC08001864.hg.1	---	accn=D84108 class=mRNAlike lncRNA name=Human lncRNA ref=JounralRNA transcriptId=3945 cpcScore=4.7983100 cnci=-0.1343449	noncoding	2e-07	2.81e-05	48.88	149.67	0.33	down	---	n341475	NONCODE	accn=D84108 class=mRNAlike lncRNA name=Human lncRNA ref=JounralRNA transcriptId=3945 cpcScore=4.7983100 cnci=-0.1343449	chr8	+	30242043	30428273	main		RBPMS		LOC100128750	7.31151	7.13807	7.28218	5.71625	5.49279	5.67225
TC02000188.hg.1	SNORD92	small nucleolar RNA, C/D box 92	noncoding	3e-07	3.82e-05	30.45	92.66	0.33	down	2p23.2	NR_003074	RefSeq // UCSC Genes	Homo sapiens small nucleolar RNA, C/D box 92 (SNORD92), small nucleolar RNA. // ---	chr2	+	29136528	29136616	main		WDR43			6.67955	6.50497	6.47183	4.88922	4.86036	5.08405
TC02003922.hg.1	---	accn=NULL class=lincRNA name=Human lincRNA ref=Scripture Reconstruction LincRNAs By Luo transcriptId=linc_luo_1401 cpcScore=-1.3043400 cnci=-0.1699361	noncoding	5e-07	5.5e-05	88.52	265.62	0.33	down	---	n345852	NONCODE	accn=NULL class=lincRNA name=Human lincRNA ref=Scripture Reconstruction LincRNAs By Luo transcriptId=linc_luo_1401 cpcScore=-1.3043400 cnci=-0.1699361	chr2	+	239072911	239077462	main		FAM132B			8.3265	7.86702	8.02106	6.58132	6.42136	6.44909
TC07001353.hg.1	SNORA5C	small nucleolar RNA, H/ACA box 5C	noncoding	7e-07	7.02e-05	146.12	439.45	0.33	down	7p13 // 7p13	NR_002991	RefSeq // ENSEMBL // UCSC Genes	Homo sapiens small nucleolar RNA, H/ACA box 5C (SNORA5C), small nucleolar RNA. // ncrna:snoRNA chromosome:GRCh37:7:45144505:45144641:-1 gene:ENSG00000201772 gene_biotype:snoRNA transcript_biotype:snoRNA // ---	chr7	-	45144505	45144641	main		TBRG4			8.94135	8.75848	8.69376	7.2242	7.04279	7.35381
TC16000079.hg.1	LOC652276	potassium channel tetramerisation domain containing 5 pseudogene	noncoding	1.2e-06	0.0001	119	355.26	0.33	down	16p13.3 // 16p13.3	NR_015441	RefSeq // ENSEMBL // UCSC Genes // UCSC Genes // Havana transcript	Homo sapiens potassium channel tetramerisation domain containing 5 pseudogene (LOC652276), non-coding RNA. // cdna:known chromosome:GRCh37:16:2653351:2680495:1 gene:ENSG00000215154 gene_biotype:pseudogene transcript_biotype:processed_transcript // --- // --- // cdna:all chromosome:VEGA50:16:2653351:2680495:1 Gene:OTTHUMG00000128875	chr16	+	2653351	2680495	main	PDPK1 162bp;				8.42452	8.62512	8.42342	6.8446	6.92187	6.96583
TC14002080.hg.1	---	accn=CR606809 class=mRNAlike lncRNA name=Human lncRNA ref=JounralRNA transcriptId=4824 cpcScore=-1.0741300 cnci=-0.2033048	noncoding	1.6e-05	0.000576	147.07	439.55	0.33	down	---	n342332	NONCODE	accn=CR606809 class=mRNAlike lncRNA name=Human lncRNA ref=JounralRNA transcriptId=4824 cpcScore=-1.0741300 cnci=-0.2033048	chr14	-	74034942	74036537	main			HEATR4 9291bp;	ACOT2	8.71237	8.92055	8.76167	6.96562	7.22244	7.46104
TC03003206.hg.1	---	accn=NR_027767 class=lncRNA name= ref=RefGeneNoncode transcriptId=NR_027767 cpcScore=0.0147759 cnci=-0.1891186	noncoding	0.0004905	0.00673	77.44	232.29	0.33	down	---	n408012	NONCODE	accn=NR_027767 class=lncRNA name= ref=RefGeneNoncode transcriptId=NR_027767 cpcScore=0.0147759 cnci=-0.1891186	chr3	-	171064723	171178197	main		TNIK			7.46995	8.39867	7.76571	6.5131	6.09195	6.26809
TC08002535.hg.1	---	accn=NULL class=lncRNA name= ref=UCSCGeneNoncode transcriptId=uc003yti.2 cpcScore=-0.9326390 cnci=-0.3214306	noncoding	0.0008294	0.01	8.85	26.69	0.33	down	---	n385466	NONCODE	accn=NULL class=lncRNA name= ref=UCSCGeneNoncode transcriptId=uc003yti.2 cpcScore=-0.9326390 cnci=-0.3214306	chr8	-	133133106	133138858	main		KCNQ3	HHLA1 9700bp;		4.2793	5.3788	4.61128	3.18231	3.07137	3.23204
TC09002547.hg.1	---	linc-FAM75A7-18 chr9:-:66688087-66699951	noncoding	0.0015526	0.0159	6.43	19.38	0.33	down	---	TCONS_l2_00029962-XLOC_l2_015202	Broad TUCP	linc-FAM75A7-18 chr9:-:66688087-66699951	chr9	-	66688088	66699951	main					3.61637	4.74445	4.52416	2.93763	2.72841	2.43679
TC11003188.hg.1	---	accn=NULL class=lncRNA name= ref=UCSCGeneNoncode transcriptId=uc001nxj.1 cpcScore=0.2624210 cnci=-0.3810727	noncoding	0.0027516	0.0243	152.91	457.68	0.33	down	---	n381720	NONCODE	accn=NULL class=lncRNA name= ref=UCSCGeneNoncode transcriptId=uc001nxj.1 cpcScore=0.2624210 cnci=-0.3810727	chr11	-	63391556	63395325	main		ATL3	PLA2G16 9615bp;		8.09989	9.50285	8.96672	7.21049	7.24742	7.35962
TC0X002104.hg.1	---	accn=NULL class=lncRNA name= ref=UCSCGeneNoncode transcriptId=uc004dyq.2 cpcScore=-0.9594620 cnci=-0.2596766	noncoding	1e-07	1.76e-05	99.8	290.67	0.34	down	---	n385777	NONCODE	accn=NULL class=lncRNA name= ref=UCSCGeneNoncode transcriptId=uc004dyq.2 cpcScore=-0.9594620 cnci=-0.2596766	chrX	-	70279099	70280546	main		SNX12			8.27586	8.17829	8.15041	6.67758	6.58631	6.70681
TC16001513.hg.1	---	linc-TP53TG3B-15 chr16:+:32941724-32950672	noncoding	3e-07	3.82e-05	73.35	216.59	0.34	down	---	TCONS_l2_00009694-XLOC_l2_005191	Broad TUCP	linc-TP53TG3B-15 chr16:+:32941724-32950672	chr16	+	32941725	32950672	main					7.87973	7.65916	7.79241	6.31973	6.06608	6.25199
TC05001554.hg.1	SCARNA18	small Cajal body-specific RNA 18	noncoding	1.2e-06	0.0001	43.78	127.05	0.34	down	5q14.2 // 5q14.2	NR_003139	RefSeq // ENSEMBL // UCSC Genes	Homo sapiens small Cajal body-specific RNA 18 (SCARNA18), guide RNA. // ncrna:snoRNA chromosome:GRCh37:5:82360023:82360156:-1 gene:ENSG00000238835 gene_biotype:snoRNA transcript_biotype:snoRNA // ---	chr5	-	82360023	82360156	main		TMEM167A			6.97471	6.92552	7.12233	5.42711	5.37228	5.60555
TC08002257.hg.1	---	accn=NR_027140 class=lncRNA name= ref=RefGeneNoncode transcriptId=NR_027140 cpcScore=2.2704400 cnci=-0.2193814	noncoding	1.3e-06	0.000106	378.92	1106.21	0.34	down	---	n407670	NONCODE	accn=NR_027140 class=lncRNA name= ref=RefGeneNoncode transcriptId=NR_027140 cpcScore=2.2704400 cnci=-0.2193814	chr8	-	22877648	22926700	main		TNFRSF10B		RHOBTB2	10.0578	10.2199	10.1115	8.56292	8.48916	8.69311
TC02004779.hg.1	---	linc-FAM126B chr2:-:201979496-201980387	noncoding	1.9e-06	0.000138	30.81	89.98	0.34	down	---	TCONS_00005314-XLOC_002461	Rinn lincRNAs	linc-FAM126B chr2:-:201979496-201980387	chr2	-	201979497	201980387	main					6.43023	6.45066	6.64853	5.09224	4.82019	4.97154
TC16001434.hg.1	---	accn=CR595216 class=mRNAlike lncRNA name=Human lncRNA ref=JounralRNA transcriptId=1540 cpcScore=4.9564800 cnci=-0.1287455	noncoding	2.8e-06	0.000179	72.44	213.99	0.34	down	---	n339110	NONCODE	accn=CR595216 class=mRNAlike lncRNA name=Human lncRNA ref=JounralRNA transcriptId=1540 cpcScore=4.9564800 cnci=-0.1287455	chr16	+	19179582	19261374	main		SYT17			7.81197	7.72409	7.74304	6.38963	5.93255	6.26204
TC14001877.hg.1	---	accn=NULL class=lincRNA name=Human lincRNA ref=Scripture Reconstruction LincRNAs By Luo transcriptId=linc_luo_1656 cpcScore=-1.4904300 cnci=-0.0768075	noncoding	5.2e-06	0.000266	26.35	77.35	0.34	down	---	n346106	NONCODE	accn=NULL class=lincRNA name=Human lincRNA ref=Scripture Reconstruction LincRNAs By Luo transcriptId=linc_luo_1656 cpcScore=-1.4904300 cnci=-0.0768075	chr14	+	103011695	103016843	main					6.49413	6.01131	6.36957	4.95468	4.67997	4.57161
TC17002181.hg.1	---	accn=BC020470 class=mRNAlike lncRNA name=Human lncRNA ref=JounralRNA transcriptId=3091 cpcScore=3.5633100 cnci=-0.0537166	noncoding	8.7e-06	0.000379	53.95	159.42	0.34	down	---	n340629	NONCODE	accn=BC020470 class=mRNAlike lncRNA name=Human lncRNA ref=JounralRNA transcriptId=3091 cpcScore=3.5633100 cnci=-0.0537166	chr17	+	35294772	35299602	main		LHX1	AATF 6573bp;		7.25447	7.33832	7.4121	6.02325	5.78304	5.50204
TC03002222.hg.1	---	accn=AB097931 class=mRNAlike lncRNA name=NULL ref=H-invitational v7.5 transcriptId=HIT000242193 cpcScore=0.4024240 cnci=-0.3225580 | accn=AB107271 class=mRNAlike lncRNA name=NULL ref=H-invitational v7.5 transcriptId=HIT000242307 cpcScore=0.4491470 cnci=-0.2945049	noncoding	9.5e-06	0.000405	96.27	279.63	0.34	down	---	n334645	NONCODE // NONCODE	accn=AB097931 class=mRNAlike lncRNA name=NULL ref=H-invitational v7.5 transcriptId=HIT000242193 cpcScore=0.4024240 cnci=-0.3225580 // accn=AB107271 class=mRNAlike lncRNA name=NULL ref=H-invitational v7.5 transcriptId=HIT000242307 cpcScore=0.4491470 cnci=-0.2945049	chr3	+	12330338	12421333	main		PPARG			7.92407	8.25089	8.26211	6.60899	6.52548	6.68032
TC07003015.hg.1	---	accn=NR_002164 class=lncRNA name= ref=RefGeneNoncode transcriptId=NR_002164 cpcScore=6.1382100 cnci=-0.2139464	noncoding	1.1e-05	0.000447	55.29	161.56	0.34	down	---	n405414	NONCODE	accn=NR_002164 class=lncRNA name= ref=RefGeneNoncode transcriptId=NR_002164 cpcScore=6.1382100 cnci=-0.2139464	chr7	-	72656902	72685658	main					7.15749	7.38281	7.52228	5.70315	5.75991	5.95153
TC11001288.hg.1	SNORA54	small nucleolar RNA, H/ACA box 54	noncoding	1.52e-05	0.000554	110.95	326.68	0.34	down	11p15.4 // 11p15.4	NR_002982	RefSeq // ENSEMBL // UCSC Genes	Homo sapiens small nucleolar RNA, H/ACA box 54 (SNORA54), small nucleolar RNA. // ncrna:snoRNA chromosome:GRCh37:11:2985001:2985123:-1 gene:ENSG00000207008 gene_biotype:snoRNA transcript_biotype:snoRNA // ---	chr11	-	2985001	2985123	main		NAP1L4			8.4776	8.38436	8.24821	7.01085	6.45671	6.96164
TC14002079.hg.1	---	linc-NUMB chr14:-:73925555-73930341 | linc-NUMB chr14:-:73925714-73932873 | linc-NUMB chr14:-:73925714-73930291 | linc-NUMB chr14:-:73927911-73930338 | linc-NUMB chr14:-:73929142-73930367	noncoding	4.06e-05	0.00111	13.14	38.16	0.34	down	---	TCONS_00022787-XLOC_011068	Rinn lincRNAs // Rinn lincRNAs // Rinn lincRNAs // Rinn lincRNAs // Rinn lincRNAs	linc-NUMB chr14:-:73925555-73930341 // linc-NUMB chr14:-:73925714-73932873 // linc-NUMB chr14:-:73925714-73930291 // linc-NUMB chr14:-:73927911-73930338 // linc-NUMB chr14:-:73929142-73930367	chr14	-	73925556	73932873	main			NUMB 233bp;		4.95693	5.495	5.3654	3.80043	3.66223	3.73374
TC16001103.hg.1	---	ncrna:snoRNA chromosome:GRCh37:16:50185553:50185642:-1 gene:ENSG00000252526 gene_biotype:snoRNA transcript_biotype:snoRNA	noncoding	7.51e-05	0.00168	14.68	42.78	0.34	down	---	ENST00000516717	ENSEMBL	ncrna:snoRNA chromosome:GRCh37:16:50185553:50185642:-1 gene:ENSG00000252526 gene_biotype:snoRNA transcript_biotype:snoRNA	chr16	-	50185553	50185642	main					5.39103	5.06168	5.85869	3.82214	3.99824	3.85536
TC17002243.hg.1	---	linc-LRRC37A-2 chr17:+:44324300-44325499 | linc-LRRC37A-2 chr17:+:44325474-44337348 | linc-LRRC37A-2 chr17:+:44335526-44338723	noncoding	0.0001188	0.00236	22.95	66.67	0.34	down	---	TCONS_l2_00010812-XLOC_l2_005804	Broad TUCP // Broad TUCP // Broad TUCP	linc-LRRC37A-2 chr17:+:44324300-44325499 // linc-LRRC37A-2 chr17:+:44325474-44337348 // linc-LRRC37A-2 chr17:+:44335526-44338723	chr17	+	44324301	44338723	main					5.68821	6.26816	6.27536	4.66802	4.58782	4.35273
TC07002531.hg.1	---	accn=NR_033766 class=lncRNA name= ref=RefGeneNoncode transcriptId=NR_033766 cpcScore=8.3505000 cnci=-0.3103619 | accn=AF467252 class=mRNAlike lncRNA name=NULL ref=H-invitational v7.5 transcriptId=HIT000080345 cpcScore=1.6049500 cnci=-0.1409754 | accn=NR_033767 class=lncRNA name= ref=RefGeneNoncode transcriptId=NR_033767 cpcScore=8.7550200 cnci=-0.2698800 | accn=U80741 class=mRNAlike lncRNA name=N…	noncoding	0.0010498	0.012	12.68	37.61	0.34	down	---	n409380	NONCODE // NONCODE // NONCODE // NONCODE	accn=NR_033766 class=lncRNA name= ref=RefGeneNoncode transcriptId=NR_033766 cpcScore=8.3505000 cnci=-0.3103619 // accn=AF467252 class=mRNAlike lncRNA name=NULL ref=H-invitational v7.5 transcriptId=HIT000080345 cpcScore=1.6049500 cnci=-0.1409754 // accn=NR_033767 class=lncRNA name= ref=RefGeneNoncode transcriptId=NR_033767 cpcScore=8.7550200 cnci=-0.2698800 // accn=U80741 class=mRNAlike lncRNA nam…	chr7	+	113726365	114333827	main		FOXP2		RN5S238	4.68791	5.843	5.22316	3.70841	3.60437	3.72843
TC16001066.hg.1	SLC6A10P	solute carrier family 6 (neurotransmitter transporter, creatine), member 10, pseudogene	noncoding	2e-07	2.81e-05	100.92	287.13	0.35	down	16p11.2	NR_003083	RefSeq // UCSC Genes // UCSC Genes	Homo sapiens solute carrier family 6 (neurotransmitter transporter, creatine), member 10, pseudogene (SLC6A10P), non-coding RNA. // --- // ---	chr16	-	32888797	32896463	main					8.30028	8.10845	8.14289	6.59864	6.78583	6.63444
TC09002461.hg.1	---	accn=AK057578 class=mRNAlike lncRNA name=Human lncRNA ref=JounralRNA transcriptId=4152 cpcScore=-0.9795570 cnci=-0.2543029	noncoding	2e-07	2.81e-05	16.43	47.28	0.35	down	---	n341681	NONCODE	accn=AK057578 class=mRNAlike lncRNA name=Human lncRNA ref=JounralRNA transcriptId=4152 cpcScore=-0.9795570 cnci=-0.2543029	chr9	-	34561352	34563613	main		CNTFR			5.65272	5.61541	5.47591	4.10151	4.11658	3.94486
TC03002788.hg.1	---	linc-SUMF1-2 chr3:-:5732229-5741025	noncoding	3e-07	3.82e-05	31.85	92.28	0.35	down	---	TCONS_00006403-XLOC_003027	Rinn lincRNAs	linc-SUMF1-2 chr3:-:5732229-5741025	chr3	-	5732230	5741025	main					6.49379	6.58867	6.55619	5.03181	5.05694	4.93837
TC01005299.hg.1	---	accn=BC070363 class=mRNAlike lncRNA name=Human lncRNA ref=JounralRNA transcriptId=4718 cpcScore=-1.2349600 cnci=-0.2226406	noncoding	1e-06	8.79e-05	32.79	94.75	0.35	down	---	n342228	NONCODE	accn=BC070363 class=mRNAlike lncRNA name=Human lncRNA ref=JounralRNA transcriptId=4718 cpcScore=-1.2349600 cnci=-0.2226406	chr1	-	17215041	17216161	main		LOC100506687		CROCC	6.68511	6.49477	6.57338	5.20272	4.84247	5.10802
TC09001698.hg.1	RNU6ATAC	RNA, U6atac small nuclear (U12-dependent splicing)	noncoding	2.6e-06	0.000171	77.89	221.16	0.35	down	9q34.2 // 9q34.2	NR_023344	RefSeq // ENSEMBL // UCSC Genes	Homo sapiens RNA, U6atac small nuclear (U12-dependent splicing) (RNU6ATAC), small nuclear RNA. // ncrna:snRNA chromosome:GRCh37:9:137029561:137029686:-1 gene:ENSG00000221676 gene_biotype:snRNA transcript_biotype:snRNA // ---	chr9	-	137029561	137029686	main					7.77453	7.80689	7.84027	6.43187	6.07852	6.3877
TC09001996.hg.1	---	accn=U84581 class=mRNAlike lncRNA name=NULL ref=H-invitational v7.5 transcriptId=HIT000221895 cpcScore=2.1438800 cnci=-0.1302595	noncoding	3.2e-05	0.000939	101.36	289.16	0.35	down	---	n334625	NONCODE	accn=U84581 class=mRNAlike lncRNA name=NULL ref=H-invitational v7.5 transcriptId=HIT000221895 cpcScore=2.1438800 cnci=-0.1302595	chr9	+	71866097	71869222	main		TJP2			7.92816	8.24607	8.40778	6.70267	6.53245	6.80277
TC09001869.hg.1	---	accn=NULL class=lincRNA name=Human lincRNA ref=Scripture Reconstruction LincRNAs By Luo transcriptId=linc_luo_1900 cpcScore=-1.6704800 cnci=-0.3793364	noncoding	0.0007974	0.00975	17.16	49.35	0.35	down	---	n346350	NONCODE	accn=NULL class=lincRNA name=Human lincRNA ref=Scripture Reconstruction LincRNAs By Luo transcriptId=linc_luo_1900 cpcScore=-1.6704800 cnci=-0.3793364	chr9	+	33178927	33179976	main					5.32387	5.8068	5.79941	4.59592	3.59032	4.16524
TC16001854.hg.1	---	accn=NR_003083 class=lncRNA name= ref=RefGeneNoncode transcriptId=NR_003083 cpcScore=7.1593700 cnci=-0.0750099	noncoding	1e-07	1.76e-05	141.13	388.38	0.36	down	---	n405862	NONCODE	accn=NR_003083 class=lncRNA name= ref=RefGeneNoncode transcriptId=NR_003083 cpcScore=7.1593700 cnci=-0.0750099	chr16	-	32888797	32896463	main					8.7514	8.56434	8.54315	7.18082	7.18286	7.10676
TC20001718.hg.1	---	accn=BC035147 class=mRNAlike lncRNA name=Human lncRNA ref=JounralRNA transcriptId=2205 cpcScore=2.2101300 cnci=-0.1877609	noncoding	4e-07	4.68e-05	121.3	337.68	0.36	down	---	n339758	NONCODE	accn=BC035147 class=mRNAlike lncRNA name=Human lncRNA ref=JounralRNA transcriptId=2205 cpcScore=2.2101300 cnci=-0.1877609	chr20	-	62492568	62495646	main				ABHD16B	8.46889	8.3358	8.44874	7.05245	6.79813	6.9646
TC11000591.hg.1	---	cdna:known chromosome:GRCh37:11:64014526:64015649:1 gene:ENSG00000256940 gene_biotype:antisense transcript_biotype:antisense | cdna:known chromosome:GRCh37:11:64013436:64015689:1 gene:ENSG00000256940 gene_biotype:antisense transcript_biotype:antisense	noncoding	6e-07	6.28e-05	68.96	190.45	0.36	down	---	ENST00000538355	ENSEMBL // ENSEMBL	cdna:known chromosome:GRCh37:11:64014526:64015649:1 gene:ENSG00000256940 gene_biotype:antisense transcript_biotype:antisense // cdna:known chromosome:GRCh37:11:64013436:64015689:1 gene:ENSG00000256940 gene_biotype:antisense transcript_biotype:antisense	chr11	+	64013436	64015689	main	FKBP2 1829bp; VEGFB 6700bp;		PLCB3 3306bp;	PPP1R14B	7.75684	7.37594	7.64199	6.06505	6.15895	6.14699
TC19002457.hg.1	---	accn=NR_033746 class=lncRNA name= ref=RefGeneNoncode transcriptId=NR_033746 cpcScore=2.4157700 cnci=-0.1150396	noncoding	1.4e-06	0.000111	50.25	139.58	0.36	down	---	n409370	NONCODE	accn=NR_033746 class=lncRNA name= ref=RefGeneNoncode transcriptId=NR_033746 cpcScore=2.4157700 cnci=-0.1150396	chr19	-	35988119	36001412	main		DMKN	KRTDAP 1659bp;		7.30526	6.96758	7.15705	5.53869	5.83085	5.63187
TC06002739.hg.1	---	accn=NR_027692 class=lncRNA name= ref=RefGeneNoncode transcriptId=NR_027692 cpcScore=9.8051500 cnci=-0.1042367	noncoding	1.8e-06	0.000133	121.76	336.82	0.36	down	---	n407977	NONCODE	accn=NR_027692 class=lncRNA name= ref=RefGeneNoncode transcriptId=NR_027692 cpcScore=9.8051500 cnci=-0.1042367	chr6	+	33378773	33384230	main	KIFC1 1072bp;	PHF1	SYNGAP1 3617bp;	CUTA	8.55138	8.25144	8.43953	7.12218	6.75245	6.95711
TC20000840.hg.1	SNORA71C	small nucleolar RNA, H/ACA box 71C	noncoding	3e-06	0.000186	609.37	1707.91	0.36	down	20q11.23 // 20q11.23	NR_003017	RefSeq // ENSEMBL // UCSC Genes	Homo sapiens small nucleolar RNA, H/ACA box 71C (SNORA71C), small nucleolar RNA. // ncrna:snoRNA chromosome:GRCh37:20:37058313:37058446:-1 gene:ENSG00000201512 gene_biotype:snoRNA transcript_biotype:snoRNA // ---	chr20	-	37058310	37058447	main					10.8086	10.6739	10.7865	9.41834	9.01702	9.36609
TC20001421.hg.1	---	accn=BC028007 class=mRNAlike lncRNA name=NULL ref=H-invitational v7.5 transcriptId=HIT000091442 cpcScore=-0.9034680 cnci=-0.3287388	noncoding	3e-06	0.000186	114.26	314.93	0.36	down	---	n333479	NONCODE	accn=BC028007 class=mRNAlike lncRNA name=NULL ref=H-invitational v7.5 transcriptId=HIT000091442 cpcScore=-0.9034680 cnci=-0.3287388	chr20	-	10654277	10654624	main		JAG1			8.18094	8.35542	8.41525	6.95357	6.76304	6.8398
TC16001498.hg.1	---	accn=CR608741 class=mRNAlike lncRNA name=NULL ref=H-invitational v7.5 transcriptId=HIT000287936 cpcScore=1.2517100 cnci=-0.0341077	noncoding	4.1e-06	0.000228	209.75	574.93	0.36	down	---	n335645	NONCODE	accn=CR608741 class=mRNAlike lncRNA name=NULL ref=H-invitational v7.5 transcriptId=HIT000287936 cpcScore=1.2517100 cnci=-0.0341077	chr16	+	31488264	31489279	main	ARMC5 9776bp;	TGFB1I1	SLC5A2 5160bp;		9.36952	9.07782	9.10929	7.78303	7.49722	7.90529
TC16001959.hg.1	---	accn=NR_026950 class=lncRNA name= ref=RefGeneNoncode transcriptId=NR_026950 cpcScore=6.9763800 cnci=-0.1863284 | accn=NULL class=lincRNA name=Human lincRNA ref=Scripture Reconstruction LincRNAs By Luo transcriptId=linc_luo_1505 cpcScore=-1.5513500 cnci=-0.2792680 | accn=NULL class=lincRNA name=Human lincRNA ref=Scripture Reconstruction LincRNAs By Luo transcriptId=linc_luo_1644 cpcScore=-1.437810…	noncoding	6.3e-06	0.000303	194.24	545.37	0.36	down	---	n407488	NONCODE // NONCODE // NONCODE	accn=NR_026950 class=lncRNA name= ref=RefGeneNoncode transcriptId=NR_026950 cpcScore=6.9763800 cnci=-0.1863284 // accn=NULL class=lincRNA name=Human lincRNA ref=Scripture Reconstruction LincRNAs By Luo transcriptId=linc_luo_1505 cpcScore=-1.5513500 cnci=-0.2792680 // accn=NULL class=lincRNA name=Human lincRNA ref=Scripture Reconstruction LincRNAs By Luo transcriptId=linc_luo_1644 cpcScore=-1.4378…	chr16	-	74366304	74402153	main					8.95033	9.23308	9.14479	7.68729	7.48278	7.68291
TC15002179.hg.1	---	accn=X07621 class=mRNAlike lncRNA name=NULL ref=H-invitational v7.5 transcriptId=HIT000321269 cpcScore=1.6372200 cnci=-0.2410441	noncoding	3.6e-05	0.00101	910.19	2499.17	0.36	down	---	n335773	NONCODE	accn=X07621 class=mRNAlike lncRNA name=NULL ref=H-invitational v7.5 transcriptId=HIT000321269 cpcScore=1.6372200 cnci=-0.2410441	chr15	+	45003731	45007845	main		B2M			11.0829	11.5815	11.2521	9.88762	9.75183	9.8985
TC06002403.hg.1	---	accn=AK021858 class=mRNAlike lncRNA name=Human lncRNA ref=JounralRNA transcriptId=3263 cpcScore=-0.7647390 cnci=-0.3444553	noncoding	4.87e-05	0.00124	18.15	50.67	0.36	down	---	n340800	NONCODE	accn=AK021858 class=mRNAlike lncRNA name=Human lncRNA ref=JounralRNA transcriptId=3263 cpcScore=-0.7647390 cnci=-0.3444553	chr6	+	1612577	1614127	main		FOXC1			5.46876	5.5643	6.01138	4.19921	4.05982	4.33508
TC21000097.hg.1	GRIK1-AS2	GRIK1 antisense RNA 2 (non-protein coding)	noncoding	0.0021888	0.0205	48.44	135.27	0.36	down	21q22.11 // 21q22.11 // 21q22.11 // 21q22.11 // 21q22.11 // 21q22.11 // 21q22.11 // --- // 21q22.11 // 21q22.11 // 21q22.11 // 21q22.11 // 21q22.11	ENST00000462262	ENSEMBL // RefSeq // RefSeq // RefSeq // ENSEMBL // ENSEMBL // ENSEMBL // ENSEMBL // Havana transcript // UCSC Genes // UCSC Genes // UCSC Genes // GenBank // Havana transcript // RefSeq // Havana transcript // Havana transcript // Havana transcript // Havana transcript // Havana transcript // Havana transcript // Havana transcript	cdna:known chromosome:GRCh37:21:30968360:31003067:1 gene:ENSG00000156273 gene_biotype:protein_coding transcript_biotype:processed_transcript // Homo sapiens BTB and CNC homology 1, basic leucine zipper transcription factor 1 (BACH1), transcript variant 1, mRNA. // Homo sapiens BTB and CNC homology 1, basic leucine zipper transcription factor 1 (BACH1), transcript variant 2, mRNA. // Homo sapiens …	chr21	+	30671192	31003071	main				GRIK1	6.48144	7.72162	7.09089	5.48328	5.66009	5.69913
TC06002402.hg.1	---	accn=L12143 class=mRNAlike lncRNA name=Human lncRNA ref=JounralRNA transcriptId=5220 cpcScore=2.8026000 cnci=0.0083306 | accn=U13221 class=mRNAlike lncRNA name=NULL ref=H-invitational v7.5 transcriptId=HIT000218135 cpcScore=3.0941500 cnci=-0.0765088	noncoding	1.2e-06	0.0001	120.42	325.32	0.37	down	---	n342718	NONCODE // NONCODE	accn=L12143 class=mRNAlike lncRNA name=Human lncRNA ref=JounralRNA transcriptId=5220 cpcScore=2.8026000 cnci=0.0083306 // accn=U13221 class=mRNAlike lncRNA name=NULL ref=H-invitational v7.5 transcriptId=HIT000218135 cpcScore=3.0941500 cnci=-0.0765088	chr6	+	1610790	1611214	main		FOXC1			8.37451	8.29536	8.42216	6.98652	6.76018	7.03692
TC07003017.hg.1	---	accn=NR_036682 class=lncRNA name= ref=RefGeneNoncode transcriptId=NR_036682 cpcScore=2.5696100 cnci=-0.2015187	noncoding	1.9e-06	0.000138	295.49	795.18	0.37	down	---	n410180	NONCODE	accn=NR_036682 class=lncRNA name= ref=RefGeneNoncode transcriptId=NR_036682 cpcScore=2.5696100 cnci=-0.2015187	chr7	-	72950683	72971602	main		BCL7B			9.69126	9.69353	9.57553	8.31456	8.03045	8.32372
TC0X001420.hg.1	SNORD61	small nucleolar RNA, C/D box 61	noncoding	3.8e-06	0.000217	715.23	1915.06	0.37	down	Xq26.3 // Xq26.3	NR_002735	RefSeq // ENSEMBL // UCSC Genes	Homo sapiens small nucleolar RNA, C/D box 61 (SNORD61), small nuclear RNA. // ncrna:snoRNA chromosome:GRCh37:X:135961358:135961430:-1 gene:ENSG00000206979 gene_biotype:snoRNA transcript_biotype:snoRNA // ---	chrX	-	135961358	135961430	main		RBMX			10.9075	10.9586	10.8983	9.50786	9.31002	9.67683
TC11002729.hg.1	---	linc-SCYL1-2 chr11:+:65222664-65229598 | linc-SCYL1-2 chr11:+:65222725-65234212 | linc-SCYL1-2 chr11:+:65222725-65224599 | linc-SCYL1-2 chr11:+:65222747-65225095	noncoding	6.3e-06	0.000303	20.02	54.03	0.37	down	---	TCONS_l2_00004561-XLOC_l2_002351	Broad TUCP // Broad TUCP // Broad TUCP // Broad TUCP	linc-SCYL1-2 chr11:+:65222664-65229598 // linc-SCYL1-2 chr11:+:65222725-65234212 // linc-SCYL1-2 chr11:+:65222725-65224599 // linc-SCYL1-2 chr11:+:65222747-65225095	chr11	+	65222665	65234212	main					5.64079	5.86958	5.81145	4.47232	4.36919	4.177
TC07000301.hg.1	---	ensembl_havana_lincrna:lincRNA chromosome:GRCh37:7:47009314:47067079:1 gene:ENSG00000223829 gene_biotype:lincRNA transcript_biotype:lincRNA | ensembl_havana_lincrna:lincRNA chromosome:GRCh37:7:47009300:47023027:1 gene:ENSG00000223829 gene_biotype:lincRNA transcript_biotype:lincRNA | cdna:all chromosome:VEGA50:7:47009314:47067079:1 Gene:OTTHUMG00000155553 | cdna:all chromosome:VEGA50:7:47009300:47…	noncoding	7.5e-06	0.000342	9.14	25.02	0.37	down	---	ENST00000423781	ENSEMBL // ENSEMBL // Havana transcript // Havana transcript // Havana transcript	ensembl_havana_lincrna:lincRNA chromosome:GRCh37:7:47009314:47067079:1 gene:ENSG00000223829 gene_biotype:lincRNA transcript_biotype:lincRNA // ensembl_havana_lincrna:lincRNA chromosome:GRCh37:7:47009300:47023027:1 gene:ENSG00000223829 gene_biotype:lincRNA transcript_biotype:lincRNA // cdna:all chromosome:VEGA50:7:47009314:47067079:1 Gene:OTTHUMG00000155553 // cdna:all chromosome:VEGA50:7:47009300…	chr7	+	47009300	47067079	main					4.48106	4.7212	4.78691	3.32107	3.19618	3.10657
TC07001493.hg.1	GTF2IRD2P1	GTF2I repeat domain containing 2 pseudogene 1	noncoding	1.34e-05	0.000511	59.91	161.6	0.37	down	7q11.23 // 7q11.23	NR_002164	RefSeq // ENSEMBL // UCSC Genes // UCSC Genes	Homo sapiens GTF2I repeat domain containing 2 pseudogene 1 (GTF2IRD2P1), non-coding RNA. // cdna:known chromosome:GRCh37:7:72656902:72685658:-1 gene:ENSG00000214544 gene_biotype:pseudogene transcript_biotype:processed_transcript // --- // ---	chr7	-	72656902	72685658	main					7.15223	7.41735	7.49413	5.87526	5.85715	6.02939
TC12001356.hg.1	---	havana:lincRNA chromosome:GRCh37:12:31149973:31158938:-1 gene:ENSG00000226472 gene_biotype:lincRNA transcript_biotype:lincRNA | havana:lincRNA chromosome:GRCh37:12:31150189:31158921:-1 gene:ENSG00000226472 gene_biotype:lincRNA transcript_biotype:lincRNA | havana:lincRNA chromosome:GRCh37:12:31151851:31158907:-1 gene:ENSG00000226472 gene_biotype:lincRNA transcript_biotype:lincRNA	noncoding	2.66e-05	0.000818	63.46	172.72	0.37	down	---	ENST00000222396	ENSEMBL // ENSEMBL // ENSEMBL	havana:lincRNA chromosome:GRCh37:12:31149973:31158938:-1 gene:ENSG00000226472 gene_biotype:lincRNA transcript_biotype:lincRNA // havana:lincRNA chromosome:GRCh37:12:31150189:31158921:-1 gene:ENSG00000226472 gene_biotype:lincRNA transcript_biotype:lincRNA // havana:lincRNA chromosome:GRCh37:12:31151851:31158907:-1 gene:ENSG00000226472 gene_biotype:lincRNA transcript_biotype:lincRNA	chr12	-	31149973	31158938	main					7.21148	7.55415	7.58614	5.89765	5.9801	6.13315
TC05001003.hg.1	---	ncrna:misc_RNA chromosome:GRCh37:5:175983705:175983806:1 gene:ENSG00000207420 gene_biotype:misc_RNA transcript_biotype:misc_RNA	noncoding	0.0002956	0.00462	75.63	203.26	0.37	down	---	ENST00000384689	ENSEMBL	ncrna:misc_RNA chromosome:GRCh37:5:175983705:175983806:1 gene:ENSG00000207420 gene_biotype:misc_RNA transcript_biotype:misc_RNA	chr5	+	175983705	175983806	main		CDHR2			7.41586	7.67875	7.96181	6.00868	6.14035	6.62134
TC07002218.hg.1	---	accn=NULL class=mRNAlike lncRNA name=vega lncRNA ref=GENCODE transcriptId=OTTHUMT00000139052 cpcScore=-0.9514180 cnci=-0.3256334 | linc-TAX1BP1 chr7:+:27401264-27448644 | linc-TAX1BP1 chr7:+:27401461-27449557 | linc-TAX1BP1 chr7:+:27427787-27448474 | linc-TAX1BP1 chr7:+:27427803-27449622	noncoding	0.0010043	0.0116	10.1	27.57	0.37	down	---	n324209	NONCODE // Rinn lincRNAs // Rinn lincRNAs // Rinn lincRNAs // Rinn lincRNAs	accn=NULL class=mRNAlike lncRNA name=vega lncRNA ref=GENCODE transcriptId=OTTHUMT00000139052 cpcScore=-0.9514180 cnci=-0.3256334 // linc-TAX1BP1 chr7:+:27401264-27448644 // linc-TAX1BP1 chr7:+:27401461-27449557 // linc-TAX1BP1 chr7:+:27427787-27448474 // linc-TAX1BP1 chr7:+:27427803-27449622	chr7	+	27401265	27449622	main					4.25463	5.27284	4.88217	3.35541	3.26493	3.43737
TC07002421.hg.1	---	linc-CCDC146-3 chr7:+:76264151-76264572	noncoding	0.0068864	0.0486	23.22	63.01	0.37	down	---	TCONS_00014163-XLOC_006150	Rinn lincRNAs	linc-CCDC146-3 chr7:+:76264151-76264572	chr7	+	76264152	76264572	main		UPK3B			5.17608	6.65013	6.16138	4.59701	4.77347	4.28986
TC20001204.hg.1	---	accn=NR_026562 class=lncRNA name= ref=RefGeneNoncode transcriptId=NR_026562 cpcScore=1.9818100 cnci=-0.2136376	noncoding	8e-07	7.5e-05	593.51	1581.66	0.38	down	---	n407149	NONCODE	accn=NR_026562 class=lncRNA name= ref=RefGeneNoncode transcriptId=NR_026562 cpcScore=1.9818100 cnci=-0.2136376	chr20	+	35234137	35240960	main		C20orf24		SLA2	10.6745	10.6253	10.6368	9.21483	9.10468	9.36777
TC03002349.hg.1	---	accn=BC127261 class=mRNAlike lncRNA name=NULL ref=H-invitational v7.5 transcriptId=HIT000389239 cpcScore=3.1462200 cnci=-0.0817760	noncoding	1.4e-06	0.000111	274.55	726.94	0.38	down	---	n337244	NONCODE	accn=BC127261 class=mRNAlike lncRNA name=NULL ref=H-invitational v7.5 transcriptId=HIT000389239 cpcScore=3.1462200 cnci=-0.0817760	chr3	+	53213605	53217212	main		PRKCD			9.55308	9.43972	9.57916	8.259	7.9392	8.15253
TC02001255.hg.1	---	ncrna:snoRNA chromosome:GRCh37:2:215711671:215711805:1 gene:ENSG00000207274 gene_biotype:snoRNA transcript_biotype:snoRNA	noncoding	3.3e-06	0.000199	359.76	939.14	0.38	down	---	ENST00000384544	ENSEMBL	ncrna:snoRNA chromosome:GRCh37:2:215711671:215711805:1 gene:ENSG00000207274 gene_biotype:snoRNA transcript_biotype:snoRNA	chr2	+	215711671	215711805	main					9.88259	9.82501	9.97291	8.40929	8.42084	8.69048
TC16001783.hg.1	---	accn=NULL class=lincRNA name=Human lincRNA ref=Scripture Reconstruction LincRNAs By Luo transcriptId=linc_luo_1732 cpcScore=-1.3545400 cnci=-0.1379724 | linc-PLA2G10-2 chr16:-:14914650-14915183	noncoding	5.7e-06	0.000284	40.84	107.13	0.38	down	---	n346182	NONCODE // Broad TUCP	accn=NULL class=lincRNA name=Human lincRNA ref=Scripture Reconstruction LincRNAs By Luo transcriptId=linc_luo_1732 cpcScore=-1.3545400 cnci=-0.1379724 // linc-PLA2G10-2 chr16:-:14914650-14915183	chr16	-	14914651	14916912	main				LOC642778	6.63504	6.792	6.85755	5.32877	5.2785	5.49652
TC01000208.hg.1	---	havana:lincRNA chromosome:GRCh37:1:16847189:16848303:1 gene:ENSG00000224174 gene_biotype:lincRNA transcript_biotype:lincRNA | cdna:all chromosome:VEGA50:1:16847189:16848303:1 Gene:OTTHUMG00000002490	noncoding	5.18e-05	0.00129	28.83	76.38	0.38	down	---	ENST00000452795	ENSEMBL // Havana transcript	havana:lincRNA chromosome:GRCh37:1:16847189:16848303:1 gene:ENSG00000224174 gene_biotype:lincRNA transcript_biotype:lincRNA // cdna:all chromosome:VEGA50:1:16847189:16848303:1 Gene:OTTHUMG00000002490	chr1	+	16847189	16848303	main					5.98494	6.38718	6.44821	4.8964	4.75062	4.94915
TC10002479.hg.1	---	accn=AK096685 class=mRNAlike lncRNA name=Human lncRNA ref=JounralRNA transcriptId=2428 cpcScore=-0.2592410 cnci=-0.4021960	noncoding	0.0008271	0.01	7.64	20.09	0.38	down	---	n339975	NONCODE	accn=AK096685 class=mRNAlike lncRNA name=Human lncRNA ref=JounralRNA transcriptId=2428 cpcScore=-0.2592410 cnci=-0.4021960	chr10	-	14566482	14569859	main		FAM107B			3.889	4.77269	4.3788	2.97905	3.13808	2.73285
TC21000651.hg.1	---	accn=NR_027655 class=lncRNA name= ref=RefGeneNoncode transcriptId=NR_027655 cpcScore=7.5734800 cnci=-0.1452770 | accn=AF026200 class=mRNAlike lncRNA name=NULL ref=H-invitational v7.5 transcriptId=HIT000062804 cpcScore=1.0441900 cnci=-0.2864551 | accn=AF317902 class=mRNAlike lncRNA name=Human lncRNA ref=JounralRNA transcriptId=1894 cpcScore=-0.9581400 cnci=-0.2050486	noncoding	0.0025354	0.0229	62.94	166.48	0.38	down	---	n407950	NONCODE // NONCODE // NONCODE	accn=NR_027655 class=lncRNA name= ref=RefGeneNoncode transcriptId=NR_027655 cpcScore=7.5734800 cnci=-0.1452770 // accn=AF026200 class=mRNAlike lncRNA name=NULL ref=H-invitational v7.5 transcriptId=HIT000062804 cpcScore=1.0441900 cnci=-0.2864551 // accn=AF317902 class=mRNAlike lncRNA name=Human lncRNA ref=JounralRNA transcriptId=1894 cpcScore=-0.9581400 cnci=-0.2050486	chr21	+	30677560	30734217	main					6.78224	8.00226	7.4079	5.9848	5.95166	6.03899
TC07002322.hg.1	---	accn=AK130384 class=mRNAlike lncRNA name=Human lncRNA ref=JounralRNA transcriptId=3719 cpcScore=-0.9595150 cnci=-0.3041400	noncoding	0.0048875	0.0376	15.76	41.41	0.38	down	---	n341251	NONCODE	accn=AK130384 class=mRNAlike lncRNA name=Human lncRNA ref=JounralRNA transcriptId=3719 cpcScore=-0.9595150 cnci=-0.3041400	chr7	+	55280605	55284548	main		EGFR			4.76679	6.13131	5.27219	4.00629	4.14943	3.82553
TC20001360.hg.1	---	accn=NR_045090 class=lncRNA name= ref=RefGeneNoncode transcriptId=NR_045090 cpcScore=3.2048300 cnci=-0.1713475	noncoding	3e-07	3.82e-05	564.75	1434.05	0.39	down	---	n411754	NONCODE	accn=NR_045090 class=lncRNA name= ref=RefGeneNoncode transcriptId=NR_045090 cpcScore=3.2048300 cnci=-0.1713475	chr20	+	62496581	62522898	main	ABHD16B 1922bp;	TPD52L2	DNAJC5 3557bp;		10.5339	10.4871	10.4916	9.20958	9.05606	9.2067
TC20001554.hg.1	---	accn=AF401207 class=mRNAlike lncRNA name=NULL ref=H-invitational v7.5 transcriptId=HIT000079092 cpcScore=-0.8259060 cnci=-0.1050854	noncoding	5e-07	5.5e-05	686.82	1778.45	0.39	down	---	n333163	NONCODE	accn=AF401207 class=mRNAlike lncRNA name=NULL ref=H-invitational v7.5 transcriptId=HIT000079092 cpcScore=-0.8259060 cnci=-0.1050854	chr20	-	33866711	33866919	main	FAM83C 6615bp;	EIF6			10.8531	10.8049	10.7861	9.5347	9.30102	9.48355
TC05002634.hg.1	---	accn=D87076 class=mRNAlike lncRNA name=Human lncRNA ref=JounralRNA transcriptId=3093 cpcScore=9.2830400 cnci=-0.1678169	noncoding	6e-07	6.28e-05	157.72	399.65	0.39	down	---	n340631	NONCODE	accn=D87076 class=mRNAlike lncRNA name=Human lncRNA ref=JounralRNA transcriptId=3093 cpcScore=9.2830400 cnci=-0.1678169	chr5	+	133861798	133918918	main		PHF15			8.75065	8.63459	8.59749	7.43449	7.17399	7.34318
TC03003311.hg.1	---	accn=D86979 class=mRNAlike lncRNA name=Human lncRNA ref=JounralRNA transcriptId=2210 cpcScore=11.9829000 cnci=-0.2330352	noncoding	1.5e-06	0.000116	68.95	175.66	0.39	down	---	n339763	NONCODE	accn=D86979 class=mRNAlike lncRNA name=Human lncRNA ref=JounralRNA transcriptId=2210 cpcScore=11.9829000 cnci=-0.2330352	chr3	-	197398856	197476259	main				FYTTD1	7.47057	7.47096	7.4833	6.26233	5.96389	6.14428
TC17002922.hg.1	PLEKHM1P	pleckstrin homology domain containing, family M (with RUN domain) member 1 pseudogene	noncoding	2e-06	0.000143	155.31	399.54	0.39	down	17q24.1	NR_024386	RefSeq // ENSEMBL // ENSEMBL // UCSC Genes // UCSC Genes	Homo sapiens pleckstrin homology domain containing, family M (with RUN domain) member 1 pseudogene (PLEKHM1P), non-coding RNA. // cdna:known chromosome:GRCh37:17:62815914:62833243:-1 gene:ENSG00000214176 gene_biotype:protein_coding transcript_biotype:protein_coding // cdna:known chromosome:GRCh37:17:62796901:62833243:-1 gene:ENSG00000214176 gene_biotype:protein_coding transcript_biotype:protein_c…	chr17	-	62780959	62833302	main					8.57073	8.71403	8.69678	7.35525	7.20561	7.32407
TC05000353.hg.1	---	cdna:novel chromosome:GRCh37:5:72804510:72805079:1 gene:ENSG00000255883 gene_biotype:pseudogene transcript_biotype:retrotransposed	noncoding	2.1e-06	0.000147	61.92	157.66	0.39	down	---	ENST00000327891	ENSEMBL	cdna:novel chromosome:GRCh37:5:72804510:72805079:1 gene:ENSG00000255883 gene_biotype:pseudogene transcript_biotype:retrotransposed	chr5	+	72804510	72805079	main	BTF3 3050bp;				7.32754	7.36904	7.26022	5.8347	6.09569	5.97447
TC19002477.hg.1	---	accn=NR_034146 class=lncRNA name= ref=RefGeneNoncode transcriptId=NR_034146 cpcScore=6.2105800 cnci=-0.1217792	noncoding	4.6e-06	0.000247	230.61	588.76	0.39	down	---	n409745	NONCODE	accn=NR_034146 class=lncRNA name= ref=RefGeneNoncode transcriptId=NR_034146 cpcScore=6.2105800 cnci=-0.1217792	chr19	-	39369195	39384795	main		SIRT2	RINL 276bp;		9.32812	9.15382	9.17756	7.97893	7.62114	7.99584
TC16001862.hg.1	---	linc-TP53TG3B-7 chr16:-:33726350-33736655	noncoding	5.8e-06	0.000287	41.67	107.69	0.39	down	---	TCONS_l2_00010134-XLOC_l2_005464	Broad TUCP	linc-TP53TG3B-7 chr16:-:33726350-33736655	chr16	-	33726351	33736655	main					6.88908	6.88094	6.5373	5.37454	5.30439	5.51179
TC16001265.hg.1	LOC283922	pyruvate dehydrogenase phosphatase regulatory subunit pseudogene	noncoding	1.12e-05	0.000452	145.68	378.13	0.39	down	16q23.1	NR_026950	RefSeq // ENSEMBL // UCSC Genes // UCSC Genes	Homo sapiens pyruvate dehydrogenase phosphatase regulatory subunit pseudogene (LOC283922), non-coding RNA. // cdna:known chromosome:GRCh37:16:74371842:74402138:-1 gene:ENSG00000214331 gene_biotype:pseudogene transcript_biotype:retained_intron // --- // ---	chr16	-	74366304	74402153	main					8.42158	8.67122	8.65033	7.27002	7.05079	7.28714
TC07001539.hg.1	---	cdna:known chromosome:GRCh37:7:75719749:75738097:-1 gene:ENSG00000227038 gene_biotype:pseudogene transcript_biotype:processed_transcript	noncoding	4.3e-05	0.00114	26.24	66.87	0.39	down	---	ENST00000434037	ENSEMBL	cdna:known chromosome:GRCh37:7:75719749:75738097:-1 gene:ENSG00000227038 gene_biotype:pseudogene transcript_biotype:processed_transcript	chr7	-	75719749	75738097	main					5.81792	6.25354	6.17301	4.81725	4.70924	4.66205
TC15001863.hg.1	---	cdna:known chromosome:GRCh37:15:92706028:92715666:-1 gene:ENSG00000258761 gene_biotype:antisense transcript_biotype:antisense	noncoding	6.66e-05	0.00154	13.5	34.34	0.39	down	---	ENST00000557683	ENSEMBL	cdna:known chromosome:GRCh37:15:92706028:92715666:-1 gene:ENSG00000258761 gene_biotype:antisense transcript_biotype:antisense	chr15	-	92706028	92715666	main				SLCO3A1	5.37043	5.16823	4.8223	3.83534	3.49474	3.98221
TC09002258.hg.1	---	accn=NR_024122 class=lncRNA name= ref=RefGeneNoncode transcriptId=NR_024122 cpcScore=7.6286600 cnci=-0.2534963	noncoding	0.0001676	0.00304	30.19	77.49	0.39	down	---	n406602	NONCODE	accn=NR_024122 class=lncRNA name= ref=RefGeneNoncode transcriptId=NR_024122 cpcScore=7.6286600 cnci=-0.2534963	chr9	+	128509617	128729655	main		PBX3			6.00362	6.63897	6.23994	4.85347	4.91908	5.02307
TC08002503.hg.1	---	accn=AK125888 class=mRNAlike lncRNA name=Human lncRNA ref=JounralRNA transcriptId=4069 cpcScore=-0.9005200 cnci=-0.2820388 | accn=NULL class=lncRNA name= ref=UCSCGeneNoncode transcriptId=uc003yqp.1 cpcScore=-1.1577000 cnci=-0.2928543	noncoding	0.0012257	0.0134	17.69	45.36	0.39	down	---	n341598	NONCODE // NONCODE	accn=AK125888 class=mRNAlike lncRNA name=Human lncRNA ref=JounralRNA transcriptId=4069 cpcScore=-0.9005200 cnci=-0.2820388 // accn=NULL class=lncRNA name= ref=UCSCGeneNoncode transcriptId=uc003yqp.1 cpcScore=-1.1577000 cnci=-0.2928543	chr8	-	124510130	124515058	main		FBXO32			5.2957	6.02647	5.24232	4.09972	3.89521	4.48733
TC08002306.hg.1	---	accn=V00570 class=mRNAlike lncRNA name=NULL ref=H-invitational v7.5 transcriptId=HIT000320836 cpcScore=1.2197400 cnci=-0.0792327	noncoding	1e-07	1.76e-05	124.94	312.33	0.4	down	---	n335731	NONCODE	accn=V00570 class=mRNAlike lncRNA name=NULL ref=H-invitational v7.5 transcriptId=HIT000320836 cpcScore=1.2197400 cnci=-0.0792327	chr8	-	42038018	42040295	main		PLAT			8.44675	8.20675	8.26223	7.02344	6.98517	6.93459
TC01005883.hg.1	---	accn=AJ844624 class=mRNAlike lncRNA name=NULL ref=H-invitational v7.5 transcriptId=HIT000249428 cpcScore=-0.8923710 cnci=-0.0737822	noncoding	1.3e-06	0.000106	334.62	826.9	0.4	down	---	n335090	NONCODE	accn=AJ844624 class=mRNAlike lncRNA name=NULL ref=H-invitational v7.5 transcriptId=HIT000249428 cpcScore=-0.8923710 cnci=-0.0737822	chr1	-	159888187	159888443	main	IGSF9 8386bp;	TAGLN2			9.77599	9.66789	9.68575	8.53055	8.22986	8.44663
TC10000061.hg.1	---	havana:lincRNA chromosome:GRCh37:10:6779344:6780988:1 gene:ENSG00000223784 gene_biotype:lincRNA transcript_biotype:lincRNA | cdna:all chromosome:VEGA50:10:6779344:6780988:1 Gene:OTTHUMG00000017625	noncoding	1.5e-06	0.000116	32.12	80.57	0.4	down	---	ENST00000417112	ENSEMBL // Havana transcript	havana:lincRNA chromosome:GRCh37:10:6779344:6780988:1 gene:ENSG00000223784 gene_biotype:lincRNA transcript_biotype:lincRNA // cdna:all chromosome:VEGA50:10:6779344:6780988:1 Gene:OTTHUMG00000017625	chr10	+	6779344	6780988	main					6.54987	6.2583	6.2435	4.90258	5.13154	5.03038
TC07003048.hg.1	---	linc-SEMA3A chr7:-:84568661-84569351	noncoding	2.6e-06	0.000171	175.65	441.07	0.4	down	---	TCONS_00013877-XLOC_006513	Rinn lincRNAs	linc-SEMA3A chr7:-:84568661-84569351	chr7	-	84568662	84569351	main					8.90441	8.69994	8.80518	7.69792	7.35466	7.36494
TC15002750.hg.1	---	accn=NULL class=lincRNA name=Human lincRNA ref=Scripture Reconstruction LincRNAs By Luo transcriptId=linc_luo_1495 cpcScore=-1.6615500 cnci=-0.1756460	noncoding	3.6e-06	0.000209	20.35	51.15	0.4	down	---	n345946	NONCODE	accn=NULL class=lincRNA name=Human lincRNA ref=Scripture Reconstruction LincRNAs By Luo transcriptId=linc_luo_1495 cpcScore=-1.6615500 cnci=-0.1756460	chr15	-	102085846	102087205	main					5.70469	5.72786	5.6524	4.33551	4.21611	4.53741
TC02003340.hg.1	---	accn=AK125271 class=mRNAlike lncRNA name=Human lncRNA ref=JounralRNA transcriptId=1312 cpcScore=-1.0543500 cnci=-0.1328582	noncoding	3.7e-06	0.000214	76.56	191.78	0.4	down	---	n338886	NONCODE	accn=AK125271 class=mRNAlike lncRNA name=Human lncRNA ref=JounralRNA transcriptId=1312 cpcScore=-1.0543500 cnci=-0.1328582	chr2	+	74729744	74732192	main	TTC31 7731bp;		TLX2 8398bp;	LBX2 PCGF1	7.63967	7.60639	7.55884	6.40967	6.05754	6.35625
TC02000880.hg.1	---	ncrna:snoRNA chromosome:GRCh37:2:135894198:135894325:1 gene:ENSG00000208308 gene_biotype:snoRNA transcript_biotype:snoRNA	noncoding	9e-06	0.000389	252.5	631.89	0.4	down	---	ENST00000385573	ENSEMBL	ncrna:snoRNA chromosome:GRCh37:2:135894198:135894325:1 gene:ENSG00000208308 gene_biotype:snoRNA transcript_biotype:snoRNA	chr2	+	135894198	135894325	main		RAB3GAP1			9.26147	9.23853	9.46548	7.90725	7.90827	8.1728
TC16001990.hg.1	---	accn=AJ227860 class=mRNAlike lncRNA name=NULL ref=H-invitational v7.5 transcriptId=HIT000245009 cpcScore=-0.1603040 cnci=-0.2867710	noncoding	1.55e-05	0.000562	38.86	96.97	0.4	down	---	n334776	NONCODE	accn=AJ227860 class=mRNAlike lncRNA name=NULL ref=H-invitational v7.5 transcriptId=HIT000245009 cpcScore=-0.1603040 cnci=-0.2867710	chr16	-	84649611	84650115	main		COTL1			6.46772	6.57418	6.81131	5.32371	5.17568	5.3889
TC07003031.hg.1	---	accn=NULL class=lincRNA name=Human lincRNA ref=Scripture Reconstruction LincRNAs By Luo transcriptId=linc_luo_1294 cpcScore=-1.3244600 cnci=-0.3196945	noncoding	3.37e-05	0.000973	19.36	48	0.4	down	---	n345745	NONCODE	accn=NULL class=lincRNA name=Human lincRNA ref=Scripture Reconstruction LincRNAs By Luo transcriptId=linc_luo_1294 cpcScore=-1.3244600 cnci=-0.3196945	chr7	-	75705818	75738404	main					5.38042	5.78073	5.64901	4.27273	4.23883	4.36049
TC17001697.hg.1	C17orf73	chromosome 17 open reading frame 73	noncoding	5.48e-05	0.00134	23.04	57.03	0.4	down	17q21.33 // 17q21.33	NR_024626	RefSeq // ENSEMBL // UCSC Genes // UCSC Genes // Havana transcript // Havana transcript // Havana transcript // Havana transcript	Homo sapiens chromosome 17 open reading frame 73 (C17orf73), non-coding RNA. // ensembl_havana_lincrna:lincRNA chromosome:GRCh37:17:48838390:48844879:-1 gene:ENSG00000167117 gene_biotype:lincRNA transcript_biotype:retained_intron // --- // --- // cdna:all chromosome:VEGA50:17:48838390:48844879:-1 Gene:OTTHUMG00000132429 // cdna:all chromosome:VEGA50:17:48842140:48844878:-1 Gene:OTTHUMG00000132429…	chr17	-	48834759	48844918	main					5.65856	5.74147	6.15617	4.46993	4.55631	4.59938
TC02001690.hg.1	---	ncrna:miRNA chromosome:GRCh37:2:27804756:27804813:-1 gene:ENSG00000221531 gene_biotype:miRNA transcript_biotype:miRNA	noncoding	7.07e-05	0.00161	11.28	28.05	0.4	down	---	ENST00000408604	ENSEMBL	ncrna:miRNA chromosome:GRCh37:2:27804756:27804813:-1 gene:ENSG00000221531 gene_biotype:miRNA transcript_biotype:miRNA	chr2	-	27804756	27804813	main				C2orf16	4.59717	5.02661	4.86119	3.71829	3.41929	3.3992
TC05002544.hg.1	---	accn=NR_033440 class=lncRNA name= ref=RefGeneNoncode transcriptId=NR_033440 cpcScore=10.1258000 cnci=-0.2277920	noncoding	0.0003216	0.00491	132.33	329.6	0.4	down	---	n409268	NONCODE	accn=NR_033440 class=lncRNA name= ref=RefGeneNoncode transcriptId=NR_033440 cpcScore=10.1258000 cnci=-0.2277920	chr5	+	102201527	102366808	main		PAM			7.98359	8.68337	8.4816	7.12169	7.01859	7.05169
TC01005852.hg.1	---	linc-ASH1L-2 chr1:-:155596546-155618335 | linc-ASH1L-2 chr1:-:155604580-155618312	noncoding	0.0012266	0.0134	39.77	98.46	0.4	down	---	TCONS_l2_00002667-XLOC_l2_001134	Broad TUCP // Broad TUCP	linc-ASH1L-2 chr1:-:155596546-155618335 // linc-ASH1L-2 chr1:-:155604580-155618312	chr1	-	155596547	155618335	main					6.1311	6.90888	6.87929	5.42107	5.09195	5.47521
TC10002643.hg.1	---	accn=CR749831 class=mRNAlike lncRNA name=Human lncRNA ref=JounralRNA transcriptId=2484 cpcScore=-0.7938280 cnci=-0.3827225	noncoding	0.0020248	0.0194	5.69	14.34	0.4	down	---	n340030	NONCODE	accn=CR749831 class=mRNAlike lncRNA name=Human lncRNA ref=JounralRNA transcriptId=2484 cpcScore=-0.7938280 cnci=-0.3827225	chr10	-	52559793	52565728	main		A1CF		ASAH2B	3.46645	4.50335	3.61111	2.50493	2.55213	2.51756
TC20001277.hg.1	---	accn=D63161 class=mRNAlike lncRNA name=NULL ref=H-invitational v7.5 transcriptId=HIT000101676 cpcScore=1.4953200 cnci=-0.0338667	noncoding	5e-07	5.5e-05	173.19	418.11	0.41	down	---	n333665	NONCODE	accn=D63161 class=mRNAlike lncRNA name=NULL ref=H-invitational v7.5 transcriptId=HIT000101676 cpcScore=1.4953200 cnci=-0.0338667	chr20	+	48808287	48808546	main		CEBPB			8.9067	8.61104	8.66033	7.54828	7.44584	7.36244
TC01005850.hg.1	---	accn=AK056250 class=mRNAlike lncRNA name=Human lncRNA ref=JounralRNA transcriptId=4807 cpcScore=-0.7384380 cnci=-0.2052721	noncoding	4.6e-06	0.000247	52.04	127.52	0.41	down	---	n342315	NONCODE	accn=AK056250 class=mRNAlike lncRNA name=Human lncRNA ref=JounralRNA transcriptId=4807 cpcScore=-0.7384380 cnci=-0.2052721	chr1	-	155201063	155203428	main	GBA 811bp;				7.22072	6.98865	6.8294	5.68304	5.6103	5.85921
TC01005853.hg.1	---	accn=NULL class=lincRNA name=Human lincRNA ref=Scripture Reconstruction LincRNAs By Luo transcriptId=linc_luo_1014 cpcScore=-1.3148600 cnci=-0.2607634	noncoding	7e-06	0.000326	50.2	123.31	0.41	down	---	n345465	NONCODE	accn=NULL class=lincRNA name=Human lincRNA ref=Scripture Reconstruction LincRNAs By Luo transcriptId=linc_luo_1014 cpcScore=-1.3148600 cnci=-0.2607634	chr1	-	155952170	155955240	main		ARHGEF2			7.12643	6.68345	7.08356	5.58955	5.76953	5.63735
TC02000521.hg.1	SNORD94	small nucleolar RNA, C/D box 94	noncoding	9.9e-06	0.000415	110.9	271	0.41	down	2p11.2 // 2p11.2	NR_004378	RefSeq // ENSEMBL // UCSC Genes	Homo sapiens small nucleolar RNA, C/D box 94 (SNORD94), small nucleolar RNA. // ncrna:snoRNA chromosome:GRCh37:2:86362993:86363129:1 gene:ENSG00000208772 gene_biotype:snoRNA transcript_biotype:snoRNA // ---	chr2	+	86362993	86363129	main		PTCD3			8.23362	8.00526	8.06245	7.08802	6.71084	6.6285
TC02003264.hg.1	---	accn=BC014578 class=mRNAlike lncRNA name=Human lncRNA ref=JounralRNA transcriptId=1279 cpcScore=1.2821000 cnci=-0.1584428	noncoding	0.0002289	0.00383	28.86	70.19	0.41	down	---	n338855	NONCODE	accn=BC014578 class=mRNAlike lncRNA name=Human lncRNA ref=JounralRNA transcriptId=1279 cpcScore=1.2821000 cnci=-0.1584428	chr2	+	61372266	61390298	main	KIAA1841 7097bp;	C2orf74			5.87014	6.41923	6.16494	4.72405	5.08234	4.79472
TC10002814.hg.1	---	accn=AK057720 class=mRNAlike lncRNA name=Human lncRNA ref=JounralRNA transcriptId=2596 cpcScore=-1.1481300 cnci=-0.2688246	noncoding	0.0011629	0.013	14.92	36.49	0.41	down	---	n340137	NONCODE	accn=AK057720 class=mRNAlike lncRNA name=Human lncRNA ref=JounralRNA transcriptId=2596 cpcScore=-1.1481300 cnci=-0.2688246	chr10	-	105637328	105638836	main		OBFC1			4.70334	5.58891	5.33076	4.05164	3.88277	3.81032
TC07000591.hg.1	MYH16	myosin, heavy chain 16 pseudogene	noncoding	9e-07	8.15e-05	26.04	62.33	0.42	down	7q22.1	NR_002147	RefSeq // UCSC Genes	Homo sapiens myosin, heavy chain 16 pseudogene (MYH16), non-coding RNA. // ---	chr7	+	98870924	98895594	main					6.00146	5.95593	5.98328	4.73611	4.8242	4.59495
TC07002499.hg.1	---	accn=X04729 class=mRNAlike lncRNA name=NULL ref=H-invitational v7.5 transcriptId=HIT000321062 cpcScore=0.3428000 cnci=-0.1074822	noncoding	1e-06	8.79e-05	101.32	243.77	0.42	down	---	n335743	NONCODE	accn=X04729 class=mRNAlike lncRNA name=NULL ref=H-invitational v7.5 transcriptId=HIT000321062 cpcScore=0.3428000 cnci=-0.1074822	chr7	+	100770386	100771815	main		SERPINE1			8.11188	7.80732	7.92387	6.76887	6.73188	6.53536
TC22000156.hg.1	---	cdna:known chromosome:GRCh37:22:25108259:25108489:1 gene:ENSG00000182351 gene_biotype:pseudogene transcript_biotype:retrotransposed	noncoding	1.6e-06	0.000121	126.9	302.69	0.42	down	---	ENST00000330974	ENSEMBL	cdna:known chromosome:GRCh37:22:25108259:25108489:1 gene:ENSG00000182351 gene_biotype:pseudogene transcript_biotype:retrotransposed	chr22	+	25108259	25108489	main					8.40007	8.05131	8.3286	6.97428	6.96145	7.07476
TC08001459.hg.1	SNORA72	small nucleolar RNA, H/ACA box 72	noncoding	5.7e-06	0.000284	50.7	120.82	0.42	down	8q22 // 8q22	NR_002581	RefSeq // ENSEMBL // UCSC Genes	Homo sapiens small nucleolar RNA, H/ACA box 72 (SNORA72), small nucleolar RNA. // ncrna:snoRNA chromosome:GRCh37:8:99054314:99054445:-1 gene:ENSG00000207067 gene_biotype:snoRNA transcript_biotype:snoRNA // ---	chr8	-	99054314	99054445	main		RPL30		SNORA72	6.94573	6.9719	6.88733	5.82533	5.47789	5.73621
TC04002789.hg.1	---	linc-TMEM154 chr4:-:153662549-153667773	noncoding	8.4e-06	0.00037	298.51	709.91	0.42	down	---	TCONS_00007884-XLOC_004128	Rinn lincRNAs	linc-TMEM154 chr4:-:153662549-153667773	chr4	-	153662550	153667773	main					9.39267	9.40258	9.67414	8.2015	8.21265	8.29868
TC07003397.hg.1	---	cdna:known chromosome:GRCh37:7:98610788:98634100:1 gene:ENSG00000242687 gene_biotype:antisense transcript_biotype:antisense | cdna:known chromosome:GRCh37:7:98630550:98645710:1 gene:ENSG00000242687 gene_biotype:antisense transcript_biotype:antisense | cdna:known chromosome:GRCh37:7:98643206:98645863:1 gene:ENSG00000242687 gene_biotype:antisense transcript_biotype:antisense | cdna:all chromosome:V…	noncoding	9e-06	0.000389	59.12	139.95	0.42	down	---	ENST00000360902	ENSEMBL // ENSEMBL // ENSEMBL // UCSC Genes // Havana transcript	cdna:known chromosome:GRCh37:7:98610788:98634100:1 gene:ENSG00000242687 gene_biotype:antisense transcript_biotype:antisense // cdna:known chromosome:GRCh37:7:98630550:98645710:1 gene:ENSG00000242687 gene_biotype:antisense transcript_biotype:antisense // cdna:known chromosome:GRCh37:7:98643206:98645863:1 gene:ENSG00000242687 gene_biotype:antisense transcript_biotype:antisense // --- // cdna:all ch…	chr7	+	98610788	98645863	main		TRRAP		SMURF1	7.05588	7.17526	7.21022	5.78283	5.88764	6.03392
TC13001447.hg.1	---	accn=NULL class=lncRNA name= ref=UCSCGeneNoncode transcriptId=uc001uyg.1 cpcScore=3.0571500 cnci=-0.0978118	noncoding	1.66e-05	0.000589	108.68	256.89	0.42	down	---	n382019	NONCODE	accn=NULL class=lncRNA name= ref=UCSCGeneNoncode transcriptId=uc001uyg.1 cpcScore=3.0571500 cnci=-0.0978118	chr13	-	42005476	42006140	main					7.91422	8.06287	8.09278	6.75487	6.63563	6.94916
TC15002413.hg.1	---	linc-ALDH1A3-1 chr15:+:101390035-101404487 | linc-ALDH1A3-1 chr15:+:101390071-101408768 | linc-ALDH1A3-1 chr15:+:101400067-101407665 | linc-ALDH1A3-1 chr15:+:101401710-101407575	noncoding	2.12e-05	0.000701	27.29	64.28	0.42	down	---	TCONS_00023271-XLOC_011388	Rinn lincRNAs // Rinn lincRNAs // Rinn lincRNAs // Rinn lincRNAs	linc-ALDH1A3-1 chr15:+:101390035-101404487 // linc-ALDH1A3-1 chr15:+:101390071-101408768 // linc-ALDH1A3-1 chr15:+:101400067-101407665 // linc-ALDH1A3-1 chr15:+:101401710-101407575	chr15	+	101390036	101408768	main		LOC145757			5.93905	6.17451	5.9601	4.79374	4.94269	4.62173
TC08002216.hg.1	---	accn=NULL class=lncRNA name= ref=UCSCGeneNoncode transcriptId=uc010lru.2 cpcScore=0.2254140 cnci=-0.1546362	noncoding	3.51e-05	0.000996	30.14	72.36	0.42	down	---	n386465	NONCODE	accn=NULL class=lncRNA name= ref=UCSCGeneNoncode transcriptId=uc010lru.2 cpcScore=0.2254140 cnci=-0.1546362	chr8	-	10340389	10405095	main				PRSS55	6.08319	6.31269	6.19033	4.90196	5.15347	4.73279
TC03002858.hg.1	---	linc-DCLK3-3 chr3:-:36933690-36937204 | linc-DCLK3-3 chr3:-:36933695-36949906 | linc-DCLK3-3 chr3:-:36937170-36940753 | linc-DCLK3-3 chr3:-:36940623-36944781 | linc-DCLK3-3 chr3:-:36949826-36986437	noncoding	9.6e-05	0.00202	15.86	38.15	0.42	down	---	TCONS_l2_00019221-XLOC_l2_010151	Broad TUCP // Broad TUCP // Broad TUCP // Broad TUCP // Broad TUCP	linc-DCLK3-3 chr3:-:36933690-36937204 // linc-DCLK3-3 chr3:-:36933695-36949906 // linc-DCLK3-3 chr3:-:36937170-36940753 // linc-DCLK3-3 chr3:-:36940623-36944781 // linc-DCLK3-3 chr3:-:36949826-36986437	chr3	-	36933691	36986437	main		TRANK1			4.98048	5.45883	5.37666	4.07778	3.93598	3.99672
TC11002905.hg.1	---	accn=X69207 class=mRNAlike lncRNA name=NULL ref=H-invitational v7.5 transcriptId=HIT000322970 cpcScore=-1.0489100 cnci=-0.1676306	noncoding	0.0006242	0.00812	47.72	113.83	0.42	down	---	n335932	NONCODE	accn=X69207 class=mRNAlike lncRNA name=NULL ref=H-invitational v7.5 transcriptId=HIT000322970 cpcScore=-1.0489100 cnci=-0.1676306	chr11	+	119170490	119170712	main		CBL			6.41712	7.09996	7.02998	5.57869	5.48222	5.71683
TC02002558.hg.1	LOC375295	uncharacterized LOC375295	noncoding	1e-07	1.76e-05	13.86	32.45	0.43	down	2q31.1	NR_040001	RefSeq // ENSEMBL // ENSEMBL // UCSC Genes // Havana transcript // Havana transcript	Homo sapiens uncharacterized LOC375295 (LOC375295), non-coding RNA. // ensembl_havana_transcript:lincRNA chromosome:GRCh37:2:177494568:177502659:-1 gene:ENSG00000163364 gene_biotype:lincRNA transcript_biotype:lincRNA // havana:lincRNA chromosome:GRCh37:2:177494893:177502290:-1 gene:ENSG00000163364 gene_biotype:lincRNA transcript_biotype:lincRNA // --- // cdna:all chromosome:VEGA50:2:177494568:177…	chr2	-	177494309	177502659	main					5.1156	4.9973	5.00299	3.82773	3.79645	3.80261
TC20001358.hg.1	---	accn=NR_037882 class=lncRNA name= ref=RefGeneNoncode transcriptId=NR_037882 cpcScore=14.7387000 cnci=-0.1166168 | accn=AY124379 class=mRNAlike lncRNA name=NULL ref=H-invitational v7.5 transcriptId=HIT000250725 cpcScore=1.5265000 cnci=-0.1012553	noncoding	3e-07	3.82e-05	101.25	234.8	0.43	down	---	n410641	NONCODE // NONCODE	accn=NR_037882 class=lncRNA name= ref=RefGeneNoncode transcriptId=NR_037882 cpcScore=14.7387000 cnci=-0.1166168 // accn=AY124379 class=mRNAlike lncRNA name=NULL ref=H-invitational v7.5 transcriptId=HIT000250725 cpcScore=1.5265000 cnci=-0.1012553	chr20	+	62289163	62330051	main		RTEL1	ZGPAT 8743bp;	ARFRP1	8.04636	7.80537	7.82898	6.7435	6.65436	6.6353
TC0X001635.hg.1	---	linc-IL1RAPL1-2 chrX:+:27882113-27882507	noncoding	3e-07	3.82e-05	95.14	222.07	0.43	down	---	TCONS_l2_00030169-XLOC_l2_015476	Broad TUCP	linc-IL1RAPL1-2 chrX:+:27882113-27882507	chrX	+	27882114	27882507	main					7.94047	7.76551	7.73362	6.63072	6.51129	6.62172
TC17_ctg5_hap1000025.hg.1	---	linc-AKR1E2-4 chr17_ctg5_hap1:-:1320860-1323954	noncoding	9e-07	8.15e-05	25.85	60.29	0.43	down	---	TCONS_00030024-XLOC_014507	Rinn lincRNAs	linc-AKR1E2-4 chr17_ctg5_hap1:-:1320860-1323954	chr17_ctg5_hap1	-	1320861	1323954	main					5.98584	5.89006	5.92043	4.81208	4.74906	4.56267
TC16001604.hg.1	---	accn=NR_036684 class=lncRNA name= ref=RefGeneNoncode transcriptId=NR_036684 cpcScore=8.6798800 cnci=-0.2012002	noncoding	1.4e-06	0.000111	262.07	614.09	0.43	down	---	n410182	NONCODE	accn=NR_036684 class=lncRNA name= ref=RefGeneNoncode transcriptId=NR_036684 cpcScore=8.6798800 cnci=-0.2012002	chr16	+	66968374	66978994	main		CES2			9.32981	9.27609	9.23593	8.09992	7.91029	8.13913
TC01001689.hg.1	SNORA77	small nucleolar RNA, H/ACA box 77	noncoding	3.5e-06	0.000206	58.9	137.05	0.43	down	1q32.1 // 1q32.1	NR_003019	RefSeq // ENSEMBL // UCSC Genes	Homo sapiens small nucleolar RNA, H/ACA box 77 (SNORA77), small nucleolar RNA. // ncrna:snoRNA chromosome:GRCh37:1:203698709:203698833:1 gene:ENSG00000221643 gene_biotype:snoRNA transcript_biotype:snoRNA // ---	chr1	+	203698709	203698833	main		ATP2B4			7.34642	6.9562	7.04788	6.00392	5.75838	5.92607
TC16000234.hg.1	---	ncrna:snoRNA chromosome:GRCh37:16:21598948:21599185:1 gene:ENSG00000252798 gene_biotype:snoRNA transcript_biotype:snoRNA	noncoding	4.8e-06	0.000253	18.55	43.1	0.43	down	---	ENST00000516989	ENSEMBL	ncrna:snoRNA chromosome:GRCh37:16:21598948:21599185:1 gene:ENSG00000252798 gene_biotype:snoRNA transcript_biotype:snoRNA	chr16	+	21598948	21599185	main					5.4427	5.5118	5.38929	4.20646	4.38102	4.09961
TC21000140.hg.1	LOC100506385	uncharacterized LOC100506385	noncoding	6.3e-06	0.000303	27.6	64.85	0.43	down	--- // --- // --- // ---	NR_038885	RefSeq // RefSeq // ENSEMBL // ENSEMBL // UCSC Genes // UCSC Genes // Havana transcript // Havana transcript	Homo sapiens uncharacterized LOC100506385 (LOC100506385), transcript variant 1, non-coding RNA. // Homo sapiens uncharacterized LOC100506385 (LOC100506385), transcript variant 2, non-coding RNA. // cdna:known chromosome:GRCh37:21:36118134:36120664:1 gene:ENSG00000234380 gene_biotype:antisense transcript_biotype:antisense // cdna:known chromosome:GRCh37:21:36118054:36157183:1 gene:ENSG00000234380 …	chr21	+	36118054	36157183	main					5.96407	6.0978	6.0498	4.67682	4.88497	4.8464
TC09000961.hg.1	MIR31HG	MIR31 host gene (non-protein coding)	noncoding	9e-06	0.000389	32.76	76.11	0.43	down	9p21.3 // 9p21.3	NR_027054	RefSeq // ENSEMBL // UCSC Genes // Havana transcript	Homo sapiens MIR31 host gene (non-protein coding) (MIR31HG), non-coding RNA. // ensembl_havana_lincrna:lincRNA chromosome:GRCh37:9:21455641:21559668:-1 gene:ENSG00000171889 gene_biotype:lincRNA transcript_biotype:processed_transcript // --- // cdna:all chromosome:VEGA50:9:21455641:21559668:-1 Gene:OTTHUMG00000019681	chr9	-	21454267	21559697	main		IFNE			6.25551	6.33091	6.21865	4.95975	4.95857	5.23164
TC02003801.hg.1	---	linc-SPAG16-3 chr2:+:213692662-213699821	noncoding	1e-05	0.000418	12.12	27.99	0.43	down	---	TCONS_l2_00014219-XLOC_l2_007738	Broad TUCP	linc-SPAG16-3 chr2:+:213692662-213699821	chr2	+	213692663	213699821	main					4.90884	4.7123	4.85474	3.48449	3.5308	3.83181
TC02001190.hg.1	SNORD11B	small nucleolar RNA, C/D box 11B	noncoding	1.25e-05	0.000488	40.84	95.61	0.43	down	2q33.1 // 2q33.1	NR_003694	RefSeq // ENSEMBL // UCSC Genes	Homo sapiens small nucleolar RNA, C/D box 11B (SNORD11B), small nucleolar RNA. // ncrna:snoRNA chromosome:GRCh37:2:203156058:203156141:1 gene:ENSG00000238505 gene_biotype:snoRNA transcript_biotype:snoRNA // ---	chr2	+	203156040	203156151	main		NOP58			6.77344	6.49714	6.52172	5.53067	5.11841	5.455
TC06000518.hg.1	---	ncrna:snoRNA chromosome:GRCh37:6:35619595:35619722:1 gene:ENSG00000212579 gene_biotype:snoRNA transcript_biotype:snoRNA	noncoding	2.61e-05	0.000806	44	102.15	0.43	down	---	ENST00000391277	ENSEMBL	ncrna:snoRNA chromosome:GRCh37:6:35619595:35619722:1 gene:ENSG00000212579 gene_biotype:snoRNA transcript_biotype:snoRNA	chr6	+	35619595	35619722	main				FKBP5	6.66043	6.57548	6.84251	5.37621	5.35558	5.69399
TC16001789.hg.1	---	accn=AK025384 class=mRNAlike lncRNA name=Human lncRNA ref=JounralRNA transcriptId=1530 cpcScore=-0.8165220 cnci=-0.2054503	noncoding	4.3e-05	0.00114	15.65	36.36	0.43	down	---	n339100	NONCODE	accn=AK025384 class=mRNAlike lncRNA name=Human lncRNA ref=JounralRNA transcriptId=1530 cpcScore=-0.8165220 cnci=-0.2054503	chr16	-	17320883	17321857	main		XYLT1			5.22537	5.13825	5.2446	4.21759	4.0762	3.65908
TC05001918.hg.1	MIR584	microRNA 584	noncoding	0.0001079	0.0022	15.71	36.57	0.43	down	5q32	ENST00000384981	ENSEMBL // UCSC Genes	ncrna:miRNA chromosome:GRCh37:5:148441876:148441972:-1 gene:ENSG00000207714 gene_biotype:miRNA transcript_biotype:miRNA // ---	chr5	-	148441876	148441972	main		SH3TC2			4.92038	5.29832	5.41351	3.97134	4.00598	3.99152
TC20000388.hg.1	SNORD12B	small nucleolar RNA, C/D box 12B	noncoding	0.0002694	0.00432	231.76	543	0.43	down	20q13.13 // 20q13.13	NR_003695	RefSeq // ENSEMBL // UCSC Genes	Homo sapiens small nucleolar RNA, C/D box 12B (SNORD12B), small nucleolar RNA. // ncrna:snoRNA chromosome:GRCh37:20:47896856:47896946:1 gene:ENSG00000222365 gene_biotype:snoRNA transcript_biotype:snoRNA // ---	chr20	+	47896850	47896952	main					9.10312	9.00748	9.1987	7.67339	7.64478	8.29927
TC01005384.hg.1	---	accn=NULL class=lncRNA name= ref=UCSCGeneNoncode transcriptId=uc001btx.1 cpcScore=-1.1508800 cnci=-0.3742455	noncoding	0.0005423	0.00726	414.27	967.88	0.43	down	---	n381104	NONCODE	accn=NULL class=lncRNA name= ref=UCSCGeneNoncode transcriptId=uc001btx.1 cpcScore=-1.1508800 cnci=-0.3742455	chr1	-	32372022	32373712	main		PTP4A2			9.57042	10.2935	9.94705	8.65212	8.6858	8.79329
TC14002183.hg.1	---	accn=AK094143 class=mRNAlike lncRNA name=Human lncRNA ref=JounralRNA transcriptId=939 cpcScore=7.3447200 cnci=-0.0493169	noncoding	2.2e-06	0.000153	673.6	1538.38	0.44	down	---	n338537	NONCODE	accn=AK094143 class=mRNAlike lncRNA name=Human lncRNA ref=JounralRNA transcriptId=939 cpcScore=7.3447200 cnci=-0.0493169	chr14	-	105419893	105436820	main		AHNAK2			10.5947	10.5992	10.6226	9.44067	9.28882	9.50564
TC02003512.hg.1	---	accn=NULL class=lncRNA name= ref=UCSCGeneNoncode transcriptId=uc002tji.1 cpcScore=0.3068400 cnci=-0.2549738	noncoding	1.01e-05	0.00042	78.02	177.75	0.44	down	---	n383718	NONCODE	accn=NULL class=lncRNA name= ref=UCSCGeneNoncode transcriptId=uc002tji.1 cpcScore=0.3068400 cnci=-0.2549738	chr2	+	113963503	113966973	main	PSD4 2689bp;				7.41967	7.60551	7.45091	6.37062	6.16783	6.36694
TC12002401.hg.1	---	accn=BC069024 class=mRNAlike lncRNA name=Human lncRNA ref=JounralRNA transcriptId=4418 cpcScore=-0.7151150 cnci=-0.0893969	noncoding	1.66e-05	0.000589	63.65	143.41	0.44	down	---	n341937	NONCODE	accn=BC069024 class=mRNAlike lncRNA name=Human lncRNA ref=JounralRNA transcriptId=4418 cpcScore=-0.7151150 cnci=-0.0893969	chr12	+	58120054	58122131	main	OS9 4714bp;		TSPAN31 9665bp;	AGAP2	7.40562	6.94583	7.19557	6.20309	5.9751	5.84589
TC19002526.hg.1	---	linc-IGFL3-3 chr19:-:46676749-46683946	noncoding	1.96e-05	0.000663	48.35	108.79	0.44	down	---	TCONS_00027380-XLOC_013364	Rinn lincRNAs	linc-IGFL3-3 chr19:-:46676749-46683946	chr19	-	46676750	46683946	main					6.67912	6.93074	6.74109	5.58029	5.53572	5.71839
TC11003415.hg.1	---	accn=NULL class=lncRNA name= ref=EnsemblNoncode transcriptId=ENST00000538996 cpcScore=-1.1912700 cnci=-0.2738760	noncoding	2.57e-05	0.000799	502.61	1153.49	0.44	down	---	n380519	NONCODE	accn=NULL class=lncRNA name= ref=EnsemblNoncode transcriptId=ENST00000538996 cpcScore=-1.1912700 cnci=-0.2738760	chr11	-	130434325	130628495	main				C11orf44	10.0617	10.1248	10.3838	9.00804	8.86479	9.09496
TC04001368.hg.1	---	ncrna:misc_RNA chromosome:GRCh37:4:88665104:88665205:-1 gene:ENSG00000200024 gene_biotype:misc_RNA transcript_biotype:misc_RNA	noncoding	4.54e-05	0.00119	25.88	59.09	0.44	down	---	ENST00000363154	ENSEMBL	ncrna:misc_RNA chromosome:GRCh37:4:88665104:88665205:-1 gene:ENSG00000200024 gene_biotype:misc_RNA transcript_biotype:misc_RNA	chr4	-	88665104	88665205	main					6.00511	5.73772	5.96635	4.42848	4.83147	4.86871
TC05001834.hg.1	SNORD63	small nucleolar RNA, C/D box 63	noncoding	5.56e-05	0.00135	959.97	2170.53	0.44	down	5q31.2 // 5q31.2	NR_002913	RefSeq // ENSEMBL // UCSC Genes	Homo sapiens small nucleolar RNA, C/D box 63 (SNORD63), small nucleolar RNA. // ncrna:snoRNA chromosome:GRCh37:5:137896732:137896799:-1 gene:ENSG00000206989 gene_biotype:snoRNA transcript_biotype:snoRNA // ---	chr5	-	137896732	137896799	main		HSPA9			11.0932	10.9175	11.2957	9.77161	9.85344	10.1434
TC04002853.hg.1	---	linc-AGA-10 chr4:-:180087669-180091375 | linc-AGA-10 chr4:-:180087669-180091246	noncoding	0.0001023	0.00212	264.93	608.62	0.44	down	---	TCONS_00007915-XLOC_004186	Rinn lincRNAs // Rinn lincRNAs	linc-AGA-10 chr4:-:180087669-180091375 // linc-AGA-10 chr4:-:180087669-180091246	chr4	-	180087670	180091375	main					9.10311	9.22918	9.47083	7.84519	8.12375	8.2273
TC17002315.hg.1	---	accn=NULL class=lincRNA name=Human lincRNA ref=Scripture Reconstruction LincRNAs By Luo transcriptId=linc_luo_1758 cpcScore=-1.2975200 cnci=-0.1079422	noncoding	0.0002904	0.00457	48.5	110.54	0.44	down	---	n346208	NONCODE	accn=NULL class=lincRNA name=Human lincRNA ref=Scripture Reconstruction LincRNAs By Luo transcriptId=linc_luo_1758 cpcScore=-1.2975200 cnci=-0.1079422	chr17	+	62811103	62818170	main					6.90366	6.38894	7.12748	5.48231	5.57927	5.78583
TC06002746.hg.1	---	accn=M23616 class=mRNAlike lncRNA name=Human lncRNA ref=JounralRNA transcriptId=5388 cpcScore=2.5321800 cnci=-0.0857908	noncoding	8e-07	7.5e-05	978.92	2180.84	0.45	down	---	n342882	NONCODE	accn=M23616 class=mRNAlike lncRNA name=Human lncRNA ref=JounralRNA transcriptId=5388 cpcScore=2.5321800 cnci=-0.0857908	chr6	+	34204650	34214007	main		HMGA1			11.1546	11.0856	11.0867	10.0137	9.84633	9.99296
TC08002129.hg.1	---	accn=NR_023360 class=lncRNA name= ref=RefGeneNoncode transcriptId=NR_023360 cpcScore=0.5408800 cnci=-0.2535044 | accn=NR_040712 class=lncRNA name= ref=RefGeneNoncode transcriptId=NR_040712 cpcScore=0.7199200 cnci=-0.3008484	noncoding	1.3e-06	0.000106	158.15	353.9	0.45	down	---	n406466	NONCODE // NONCODE	accn=NR_023360 class=lncRNA name= ref=RefGeneNoncode transcriptId=NR_023360 cpcScore=0.5408800 cnci=-0.2535044 // accn=NR_040712 class=lncRNA name= ref=RefGeneNoncode transcriptId=NR_040712 cpcScore=0.7199200 cnci=-0.3008484	chr8	+	141521397	141527252	main		CHRAC1			8.46965	8.44987	8.53693	7.31753	7.26501	7.38088
TC09002426.hg.1	---	accn=NULL class=lncRNA name= ref=UCSCGeneNoncode transcriptId=uc003zpe.2 cpcScore=2.0250100 cnci=-0.2203100 | accn=NULL class=lncRNA name= ref=UCSCGeneNoncode transcriptId=uc003zpf.2 cpcScore=1.0833600 cnci=-0.2559645 | accn=NULL class=lncRNA name= ref=EnsemblNoncode transcriptId=ENST00000304425 cpcScore=1.9681200 cnci=-0.1326235	noncoding	1.3e-06	0.000106	41.85	93.14	0.45	down	---	n385488	NONCODE // NONCODE // NONCODE	accn=NULL class=lncRNA name= ref=UCSCGeneNoncode transcriptId=uc003zpe.2 cpcScore=2.0250100 cnci=-0.2203100 // accn=NULL class=lncRNA name= ref=UCSCGeneNoncode transcriptId=uc003zpf.2 cpcScore=1.0833600 cnci=-0.2559645 // accn=NULL class=lncRNA name= ref=EnsemblNoncode transcriptId=ENST00000304425 cpcScore=1.9681200 cnci=-0.1326235	chr9	-	21454267	21559832	main		IFNE			6.58858	6.60229	6.48802	5.41929	5.33264	5.45736
TC16001941.hg.1	---	accn=NULL class=lncRNA name= ref=EnsemblNoncode transcriptId=ENST00000502126 cpcScore=-1.1232200 cnci=-0.2196830	noncoding	2.1e-06	0.000147	19.77	44.04	0.45	down	---	n379637	NONCODE	accn=NULL class=lncRNA name= ref=EnsemblNoncode transcriptId=ENST00000502126 cpcScore=-1.1232200 cnci=-0.2196830	chr16	-	70192860	70207351	main				PDPR	5.4361	5.48706	5.51386	4.29729	4.39671	4.2705
TC17002321.hg.1	---	accn=BC037261 class=mRNAlike lncRNA name=NULL ref=H-invitational v7.5 transcriptId=HIT000094773 cpcScore=1.6500500 cnci=-0.0432746	noncoding	2.6e-06	0.000171	112.1	248.03	0.45	down	---	n333511	NONCODE	accn=BC037261 class=mRNAlike lncRNA name=NULL ref=H-invitational v7.5 transcriptId=HIT000094773 cpcScore=1.6500500 cnci=-0.0432746	chr17	+	65373436	65373949	main		PITPNC1			8.13385	7.8489	7.93523	6.93888	6.87044	6.66443
TC15002247.hg.1	---	accn=NR_027654 class=lncRNA name= ref=RefGeneNoncode transcriptId=NR_027654 cpcScore=4.7152200 cnci=-0.1147486	noncoding	4.2e-06	0.000232	69.36	153.36	0.45	down	---	n407949	NONCODE	accn=NR_027654 class=lncRNA name= ref=RefGeneNoncode transcriptId=NR_027654 cpcScore=4.7152200 cnci=-0.1147486	chr15	+	66994674	67074337	main		SMAD6			7.42755	7.3075	7.10233	6.17173	6.02706	6.19691
TC16001229.hg.1	---	cdna:known chromosome:GRCh37:16:70192860:70207351:-1 gene:ENSG00000247228 gene_biotype:antisense transcript_biotype:antisense	noncoding	9.5e-06	0.000405	26.11	57.91	0.45	down	---	ENST00000502126	ENSEMBL // UCSC Genes	cdna:known chromosome:GRCh37:16:70192860:70207351:-1 gene:ENSG00000247228 gene_biotype:antisense transcript_biotype:antisense // ---	chr16	-	70192860	70207351	main				PDPR	5.883	6.02771	5.71173	4.71301	4.75551	4.69863
TC0X000127.hg.1	HMGA1P1	high mobility group AT-hook 1 pseudogene 1	noncoding	1.27e-05	0.000493	561.39	1254.49	0.45	down	---	ENST00000374117	ENSEMBL	cdna:known chromosome:GRCh37:X:26766146:26766469:1 gene:ENSG00000236683 gene_biotype:pseudogene transcript_biotype:retrotransposed	chrX	+	26766146	26766469	main					10.3113	10.1362	10.4861	9.07618	9.10913	9.26117
TC12001052.hg.1	SNORA49	small nucleolar RNA, H/ACA box 49	noncoding	1.56e-05	0.000565	695.76	1543.51	0.45	down	12q24.33 // 12q24.33	NR_002979	RefSeq // ENSEMBL // UCSC Genes	Homo sapiens small nucleolar RNA, H/ACA box 49 (SNORA49), small nucleolar RNA. // ncrna:snoRNA chromosome:GRCh37:12:132515769:132515904:1 gene:ENSG00000208892 gene_biotype:snoRNA transcript_biotype:snoRNA // ---	chr12	+	132515769	132515905	main		EP400			10.7182	10.5307	10.582	9.48092	9.2377	9.65661
TC16001251.hg.1	SNORA70D	small nucleolar RNA, H/ACA box 70D	noncoding	4.12e-05	0.00112	82.15	182.33	0.45	down	16q22.3 // 16q22.3	NR_033337	RefSeq // ENSEMBL // UCSC Genes	Homo sapiens small nucleolar RNA, H/ACA box 70D (SNORA70D), small nucleolar RNA. // ncrna:snoRNA chromosome:GRCh37:16:71732470:71732604:-1 gene:ENSG00000207471 gene_biotype:snoRNA transcript_biotype:snoRNA // ---	chr16	-	71732470	71732604	main		PHLPP2			7.53254	7.38007	7.67358	6.52618	6.12354	6.47884
TC11003207.hg.1	---	accn=U88316 class=mRNAlike lncRNA name=NULL ref=H-invitational v7.5 transcriptId=HIT000222072 cpcScore=-1.4953700 cnci=-0.0359126	noncoding	5.02e-05	0.00127	82.26	182.48	0.45	down	---	n334632	NONCODE	accn=U88316 class=mRNAlike lncRNA name=NULL ref=H-invitational v7.5 transcriptId=HIT000222072 cpcScore=-1.4953700 cnci=-0.0359126	chr11	-	65429643	65430549	main		RELA			7.85913	7.29149	7.4391	6.59422	6.2858	6.25422
TC07002300.hg.1	---	linc-C7orf65-3 chr7:+:47009299-47023027 | linc-C7orf65-3 chr7:+:47009313-47067079 | linc-C7orf65-3 chr7:+:47065753-47067031	noncoding	5.7e-05	0.00138	7.81	17.45	0.45	down	---	TCONS_l2_00027111-XLOC_l2_013390	Broad TUCP // Broad TUCP // Broad TUCP	linc-C7orf65-3 chr7:+:47009299-47023027 // linc-C7orf65-3 chr7:+:47009313-47067079 // linc-C7orf65-3 chr7:+:47065753-47067031	chr7	+	47009300	47067079	main					3.98517	4.19245	4.25173	3.20079	2.92489	2.82029
TC01003327.hg.1	SCARNA4	small Cajal body-specific RNA 4	noncoding	0.0001463	0.00275	70.44	155.29	0.45	down	1q22 // 1q22	NR_003005	RefSeq // ENSEMBL // UCSC Genes	Homo sapiens small Cajal body-specific RNA 4 (SCARNA4), guide RNA. // ncrna:snoRNA chromosome:GRCh37:1:155895749:155895877:-1 gene:ENSG00000252808 gene_biotype:snoRNA transcript_biotype:snoRNA // ---	chr1	-	155895749	155895877	main		KIAA0907			7.32992	7.41092	7.1504	6.2943	5.82177	6.34684
TC16001474.hg.1	---	accn=NULL class=lncRNA name= ref=UCSCGeneNoncode transcriptId=uc010vdn.1 cpcScore=7.3718900 cnci=-0.3015671 | accn=NULL class=lncRNA name= ref=UCSCGeneNoncode transcriptId=uc010vdm.1 cpcScore=6.3290900 cnci=-0.2453515 | accn=NULL class=lncRNA name= ref=UCSCGeneNoncode transcriptId=uc002dsf.3 cpcScore=7.2695700 cnci=-0.2116619 | accn=NULL class=lncRNA name= ref=UCSCGeneNoncode transcriptId=uc002ds…	noncoding	0.0039116	0.0318	93.65	207.96	0.45	down	---	n386951	NONCODE // NONCODE // NONCODE // NONCODE // NONCODE // NONCODE	accn=NULL class=lncRNA name= ref=UCSCGeneNoncode transcriptId=uc010vdn.1 cpcScore=7.3718900 cnci=-0.3015671 // accn=NULL class=lncRNA name= ref=UCSCGeneNoncode transcriptId=uc010vdm.1 cpcScore=6.3290900 cnci=-0.2453515 // accn=NULL class=lncRNA name= ref=UCSCGeneNoncode transcriptId=uc002dsf.3 cpcScore=7.2695700 cnci=-0.2116619 // accn=NULL class=lncRNA name= ref=UCSCGeneNoncode transcriptId=uc00…	chr16	+	29086163	29128036	main					7.16467	8.16956	7.82111	6.40639	6.62929	6.6599
TC07001869.hg.1	MIR29A	microRNA 29a	noncoding	0.0058793	0.0431	13.31	29.58	0.45	down	7q32.3 // 7q32.3	NR_029503	RefSeq // ENSEMBL // UCSC Genes	Homo sapiens microRNA 29a (MIR29A), microRNA. // ncrna:miRNA chromosome:GRCh37:7:130561506:130561570:-1 gene:ENSG00000198981 gene_biotype:miRNA transcript_biotype:miRNA // ---	chr7	-	130561506	130561570	main				LOC100506860	4.25368	5.37849	5.08247	3.8043	3.73942	3.70623
TC16001379.hg.1	---	accn=AK294576 class=mRNAlike lncRNA name=NULL ref=H-invitational v7.5 transcriptId=HIT000489200 cpcScore=6.5569400 cnci=-0.0747408	noncoding	1e-06	8.79e-05	106.26	230.28	0.46	down	---	n332396	NONCODE	accn=AK294576 class=mRNAlike lncRNA name=NULL ref=H-invitational v7.5 transcriptId=HIT000489200 cpcScore=6.5569400 cnci=-0.0747408	chr16	+	1392195	1394709	main		BAIAP3	GNPTG 7191bp;		7.97489	7.86248	7.75934	6.8349	6.74305	6.66437
TC07001698.hg.1	---	ncrna:snoRNA chromosome:GRCh37:7:101837356:101837444:-1 gene:ENSG00000252824 gene_biotype:snoRNA transcript_biotype:snoRNA	noncoding	1.1e-06	9.46e-05	18.89	41	0.46	down	---	ENST00000517015	ENSEMBL	ncrna:snoRNA chromosome:GRCh37:7:101837356:101837444:-1 gene:ENSG00000252824 gene_biotype:snoRNA transcript_biotype:snoRNA	chr7	-	101837356	101837444	main				CUX1	5.50331	5.30453	5.32023	4.25537	4.16544	4.34575
TC11002788.hg.1	---	accn=CR622741 class=mRNAlike lncRNA name=NULL ref=H-invitational v7.5 transcriptId=HIT000301936 cpcScore=-0.9068590 cnci=-0.2033651	noncoding	2.1e-06	0.000147	300.79	658.2	0.46	down	---	n335708	NONCODE	accn=CR622741 class=mRNAlike lncRNA name=NULL ref=H-invitational v7.5 transcriptId=HIT000301936 cpcScore=-0.9068590 cnci=-0.2033651	chr11	+	75283344	75283824	main		SERPINH1			9.49124	9.25404	9.39679	8.27788	8.12189	8.34601
TC19002544.hg.1	---	accn=CR626325 class=mRNAlike lncRNA name=NULL ref=H-invitational v7.5 transcriptId=HIT000305520 cpcScore=1.2804800 cnci=-0.1369859	noncoding	6.5e-06	0.000308	736.42	1615.91	0.46	down	---	n335724	NONCODE	accn=CR626325 class=mRNAlike lncRNA name=NULL ref=H-invitational v7.5 transcriptId=HIT000305520 cpcScore=1.2804800 cnci=-0.1369859	chr19	-	50138550	50139936	main		RRAS			10.749	10.596	10.6843	9.68042	9.33898	9.60166
TC16001253.hg.1	SNORD71	small nucleolar RNA, C/D box 71	noncoding	7.1e-06	0.000328	516.38	1124.99	0.46	down	16q22.2 // 16q22.2	NR_003059	RefSeq // ENSEMBL // UCSC Genes	Homo sapiens small nucleolar RNA, C/D box 71 (SNORD71), small nucleolar RNA. // ncrna:snoRNA chromosome:GRCh37:16:71792305:71792390:-1 gene:ENSG00000223224 gene_biotype:snoRNA transcript_biotype:snoRNA // ---	chr16	-	71792305	71792390	main		AP1G1			10.2537	10.1793	10.0291	9.13287	8.85312	9.09873
TC07002288.hg.1	---	accn=NR_030770 class=lncRNA name= ref=RefGeneNoncode transcriptId=NR_030770 cpcScore=8.3031700 cnci=-0.1778180	noncoding	7.5e-06	0.000342	132.28	286.35	0.46	down	---	n408906	NONCODE	accn=NR_030770 class=lncRNA name= ref=RefGeneNoncode transcriptId=NR_030770 cpcScore=8.3031700 cnci=-0.1778180	chr7	+	45039345	45116069	main		CCM2			8.35109	8.0925	8.09622	7.14343	6.8763	7.17043
TC17000121.hg.1	SCARNA21	small Cajal body-specific RNA 21	noncoding	1e-05	0.000418	137.57	296.82	0.46	down	17p13.1 // 17p13.1	NR_003000	RefSeq // ENSEMBL // UCSC Genes	Homo sapiens small Cajal body-specific RNA 21 (SCARNA21), guide RNA. // ncrna:snoRNA chromosome:GRCh37:17:7809440:7809578:1 gene:ENSG00000252835 gene_biotype:snoRNA transcript_biotype:snoRNA // ---	chr17	+	7809440	7809578	main		CHD3			8.51709	8.02014	8.15796	7.09471	7.19409	7.07126
TC01005848.hg.1	---	accn=Z17324 class=mRNAlike lncRNA name=NULL ref=H-invitational v7.5 transcriptId=HIT000326545 cpcScore=-0.7960160 cnci=-0.0093883	noncoding	2.58e-05	0.000801	50.7	111.3	0.46	down	---	n336572	NONCODE	accn=Z17324 class=mRNAlike lncRNA name=NULL ref=H-invitational v7.5 transcriptId=HIT000326545 cpcScore=-0.7960160 cnci=-0.0093883	chr1	-	155161994	155162707	main	THBS3 2672bp;	MUC1			7.05746	6.7285	6.66395	5.90708	5.51017	5.62204
TC20001155.hg.1	---	accn=AK056943 class=mRNAlike lncRNA name=Human lncRNA ref=JounralRNA transcriptId=2050 cpcScore=-1.0256100 cnci=-0.2316875	noncoding	6.63e-05	0.00153	24.15	52.95	0.46	down	---	n339606	NONCODE	accn=AK056943 class=mRNAlike lncRNA name=Human lncRNA ref=JounralRNA transcriptId=2050 cpcScore=-1.0256100 cnci=-0.2316875	chr20	+	23128723	23130576	main					5.85425	5.80562	5.57507	4.89681	4.38626	4.54641
TC11002749.hg.1	---	linc-IGHMBP2 chr11:+:68638131-68642010	noncoding	0.0001077	0.0022	9.82	21.42	0.46	down	---	TCONS_00019150-XLOC_009186	Rinn lincRNAs	linc-IGHMBP2 chr11:+:68638131-68642010	chr11	+	68638132	68642010	main				MRGPRD	4.21982	4.5866	4.5118	3.35151	3.42774	3.1572
TC05001202.hg.1	---	ncrna:snoRNA chromosome:GRCh37:5:23972297:23972403:-1 gene:ENSG00000252083 gene_biotype:snoRNA transcript_biotype:snoRNA	noncoding	0.0001135	0.00228	10.13	22.06	0.46	down	---	ENST00000516274	ENSEMBL	ncrna:snoRNA chromosome:GRCh37:5:23972297:23972403:-1 gene:ENSG00000252083 gene_biotype:snoRNA transcript_biotype:snoRNA	chr5	-	23972297	23972403	main				C5orf17	4.42243	4.31798	4.70383	3.13876	3.54117	3.39
TC18000803.hg.1	---	accn=D87436 class=mRNAlike lncRNA name=Human lncRNA ref=JounralRNA transcriptId=2213 cpcScore=15.9451000 cnci=-0.2685408	noncoding	0.0002807	0.00446	91.95	201.48	0.46	down	---	n339766	NONCODE	accn=D87436 class=mRNAlike lncRNA name=Human lncRNA ref=JounralRNA transcriptId=2213 cpcScore=15.9451000 cnci=-0.2685408	chr18	-	2917000	3011945	main		LPIN2			7.37102	7.91505	7.7323	6.62332	6.45209	6.54076
TC05000734.hg.1	VTRNA1-1	vault RNA 1-1	noncoding	0.0004265	0.00607	35.58	77.53	0.46	down	5q31.3 // 5q31.3	NR_026703	RefSeq // ENSEMBL // UCSC Genes	Homo sapiens vault RNA 1-1 (VTRNA1-1), vault RNA. // ncrna:misc_RNA chromosome:GRCh37:5:140090860:140090958:1 gene:ENSG00000199990 gene_biotype:misc_RNA transcript_biotype:misc_RNA // ---	chr5	+	140090860	140090958	main	ZMAT2 4594bp;				6.18037	6.52965	6.17472	5.32289	4.83335	5.35064
TC10002108.hg.1	---	accn=NULL class=mRNAlike lncRNA name=vega lncRNA ref=GENCODE transcriptId=OTTHUMT00000048457 cpcScore=-1.0769300 cnci=-0.1807995	noncoding	0.0004569	0.00638	21.67	46.8	0.46	down	---	n325952	NONCODE	accn=NULL class=mRNAlike lncRNA name=vega lncRNA ref=GENCODE transcriptId=OTTHUMT00000048457 cpcScore=-1.0769300 cnci=-0.1807995	chr10	+	71005569	71006916	main		HKDC1			5.25511	5.57579	5.86978	4.33501	4.55139	4.4736
TC07002219.hg.1	---	accn=BC028376 class=mRNAlike lncRNA name=Human lncRNA ref=JounralRNA transcriptId=3682 cpcScore=-0.8769560 cnci=-0.2319505	noncoding	0.0011807	0.0131	7.88	17.23	0.46	down	---	n341214	NONCODE	accn=BC028376 class=mRNAlike lncRNA name=Human lncRNA ref=JounralRNA transcriptId=3682 cpcScore=-0.8769560 cnci=-0.2319505	chr7	+	27451783	27452510	main					3.72877	4.41072	4.23708	3.19229	2.79092	3.00153
TC01001690.hg.1	LINC00260	long intergenic non-protein coding RNA 260	noncoding	0.0019749	0.019	12.25	26.76	0.46	down	1q32.1	BC000988	GenBank	Homo sapiens chromosome 1 open reading frame 217, mRNA (cDNA clone MGC:5457 IMAGE:3450898), complete cds.	chr1	+	203699705	203700979	main		ATP2B4			4.31856	4.96702	4.99495	3.90749	3.60523	3.37931
TC07003105.hg.1	---	accn=AK098422 class=mRNAlike lncRNA name=Human lncRNA ref=JounralRNA transcriptId=3763 cpcScore=-1.0465700 cnci=-0.4402551	noncoding	0.0023597	0.0217	5.85	12.63	0.46	down	---	n341294	NONCODE	accn=AK098422 class=mRNAlike lncRNA name=Human lncRNA ref=JounralRNA transcriptId=3763 cpcScore=-1.0465700 cnci=-0.4402551	chr7	-	106297214	106299403	main		CCDC71L			3.24311	3.59968	4.18845	2.63014	2.51858	2.54243
TC04002771.hg.1	---	accn=AL117519 class=mRNAlike lncRNA name=Human lncRNA ref=JounralRNA transcriptId=2709 cpcScore=-1.1763300 cnci=-0.3074703	noncoding	0.0043251	0.0343	12.32	26.89	0.46	down	---	n340248	NONCODE	accn=AL117519 class=mRNAlike lncRNA name=Human lncRNA ref=JounralRNA transcriptId=2709 cpcScore=-1.1763300 cnci=-0.3074703	chr4	-	146680160	146681273	main		ZNF827		C4orf51	4.23082	5.21109	4.85941	3.47652	3.61081	3.82968
TC16001806.hg.1	---	accn=NR_003370 class=lncRNA name= ref=RefGeneNoncode transcriptId=NR_003370 cpcScore=5.5342200 cnci=-0.3261704 | accn=NULL class=lincRNA name=Human lincRNA ref=Scripture Reconstruction LincRNAs By Luo transcriptId=linc_luo_2106 cpcScore=-1.3068600 cnci=-0.2402233 | accn=NULL class=lincRNA name=Human lincRNA ref=Scripture Reconstruction LincRNAs By Luo transcriptId=linc_luo_2103 cpcScore=-1.310970…	noncoding	0.0045329	0.0355	92.82	200.23	0.46	down	---	n406102	NONCODE // NONCODE // NONCODE // NONCODE // NONCODE	accn=NR_003370 class=lncRNA name= ref=RefGeneNoncode transcriptId=NR_003370 cpcScore=5.5342200 cnci=-0.3261704 // accn=NULL class=lincRNA name=Human lincRNA ref=Scripture Reconstruction LincRNAs By Luo transcriptId=linc_luo_2106 cpcScore=-1.3068600 cnci=-0.2402233 // accn=NULL class=lincRNA name=Human lincRNA ref=Scripture Reconstruction LincRNAs By Luo transcriptId=linc_luo_2103 cpcScore=-1.3109…	chr16	-	21807951	21831753	main					7.10492	8.09617	7.79026	6.41063	6.60084	6.6457
TC16001784.hg.1	---	accn=NR_023387 class=lncRNA name= ref=RefGeneNoncode transcriptId=NR_023387 cpcScore=2.3483100 cnci=-0.2104142	noncoding	3.6e-06	0.000209	87.99	187.92	0.47	down	---	n406475	NONCODE	accn=NR_023387 class=lncRNA name= ref=RefGeneNoncode transcriptId=NR_023387 cpcScore=2.3483100 cnci=-0.2104142	chr16	-	14916289	14918559	main				LOC642778	7.66638	7.42933	7.62108	6.41001	6.6087	6.40716
TC12002263.hg.1	---	accn=NR_027716 class=lncRNA name= ref=RefGeneNoncode transcriptId=NR_027716 cpcScore=2.1001400 cnci=-0.2888608	noncoding	9.7e-06	0.000411	27.41	57.72	0.47	down	---	n407996	NONCODE	accn=NR_027716 class=lncRNA name= ref=RefGeneNoncode transcriptId=NR_027716 cpcScore=2.1001400 cnci=-0.2888608	chr12	+	14927270	14930936	main		H2AFJ			6.15568	5.67034	5.78157	4.79396	4.83638	4.74726
TC04000716.hg.1	---	cdna:known chromosome:GRCh37:4:146754270:146760732:1 gene:ENSG00000251687 gene_biotype:antisense transcript_biotype:antisense | cdna:all chromosome:VEGA50:4:146754270:146760732:1 Gene:OTTHUMG00000162028	noncoding	1.11e-05	0.00045	324.73	691.45	0.47	down	---	ENST00000514334	ENSEMBL // Havana transcript	cdna:known chromosome:GRCh37:4:146754270:146760732:1 gene:ENSG00000251687 gene_biotype:antisense transcript_biotype:antisense // cdna:all chromosome:VEGA50:4:146754270:146760732:1 Gene:OTTHUMG00000162028	chr4	+	146754270	146760732	main				ZNF827	9.36268	9.45777	9.53488	8.27661	8.36606	8.43459
TC05002662.hg.1	---	accn=D88799 class=mRNAlike lncRNA name=NULL ref=H-invitational v7.5 transcriptId=HIT000102025 cpcScore=2.0524100 cnci=-0.2011690	noncoding	1.85e-05	0.00064	15.52	33.38	0.47	down	---	n333677	NONCODE	accn=D88799 class=mRNAlike lncRNA name=NULL ref=H-invitational v7.5 transcriptId=HIT000102025 cpcScore=2.0524100 cnci=-0.2011690	chr5	+	140798357	140798761	main	PCDHGA10 2981bp;	PCDHGB7 PCDHGC4			5.04385	4.90117	5.29239	4.00942	3.99483	3.91308
TC07000389.hg.1	---	ncrna:snoRNA chromosome:GRCh37:7:64526377:64526510:1 gene:ENSG00000207344 gene_biotype:snoRNA transcript_biotype:snoRNA	noncoding	5.65e-05	0.00137	522.59	1100.45	0.47	down	---	ENST00000384614	ENSEMBL	ncrna:snoRNA chromosome:GRCh37:7:64526377:64526510:1 gene:ENSG00000207344 gene_biotype:snoRNA transcript_biotype:snoRNA	chr7	+	64526377	64526510	main					10.1025	9.98092	10.2831	9.03215	8.86421	9.24015
TC07000478.hg.1	SNORA14A	small nucleolar RNA, H/ACA box 14A	noncoding	6.97e-05	0.00159	63.16	134.34	0.47	down	7q11.23 // 7q11.23	NR_002955	RefSeq // ENSEMBL // UCSC Genes	Homo sapiens small nucleolar RNA, H/ACA box 14A (SNORA14A), small nucleolar RNA. // ncrna:snoRNA chromosome:GRCh37:7:75573100:75573234:1 gene:ENSG00000201643 gene_biotype:snoRNA transcript_biotype:snoRNA // ---	chr7	+	75573100	75573234	main		POR			7.15766	6.82701	7.2796	6.15892	5.80003	6.03145
TC06003970.hg.1	---	linc-LPA-1 chr6:-:161176479-161178657	noncoding	6.99e-05	0.00159	30.58	64.58	0.47	down	---	TCONS_l2_00025018-XLOC_l2_013193	Broad TUCP	linc-LPA-1 chr6:-:161176479-161178657	chr6	-	161176480	161178657	main					5.85683	6.11153	6.12539	5.05924	5.01181	4.78107
TC12001454.hg.1	SNORA2A	small nucleolar RNA, H/ACA box 2A	noncoding	0.0001027	0.00213	29.36	63.09	0.47	down	12q13.11 // 12q13.11	NR_002950	RefSeq // ENSEMBL // UCSC Genes	Homo sapiens small nucleolar RNA, H/ACA box 2A (SNORA2A), small nucleolar RNA. // ncrna:snoRNA chromosome:GRCh37:12:49050431:49050565:-1 gene:ENSG00000206612 gene_biotype:snoRNA transcript_biotype:snoRNA // ---	chr12	-	49050431	49050565	main		KANSL2			6.16139	6.03838	5.79333	4.6406	4.93073	5.10437
TC09001995.hg.1	---	accn=AF083893 class=mRNAlike lncRNA name=Human lncRNA ref=JounralRNA transcriptId=4165 cpcScore=2.5144500 cnci=-0.1170177	noncoding	0.0001265	0.00248	129.99	279.01	0.47	down	---	n341694	NONCODE	accn=AF083893 class=mRNAlike lncRNA name=Human lncRNA ref=JounralRNA transcriptId=4165 cpcScore=2.5144500 cnci=-0.1170177	chr9	+	71736386	71833277	main		TJP2			7.89825	8.27735	8.25177	7.12709	6.93175	7.0558
TC13000716.hg.1	---	ncrna:lincRNA chromosome:GRCh37:19:5847478:5858248:1 gene:ENSG00000250631	noncoding	0.0001272	0.00249	246.7	523.95	0.47	down	---	ENST00000512415	ENSEMBL	ncrna:lincRNA chromosome:GRCh37:19:5847478:5858248:1 gene:ENSG00000250631	chr13	-	66715500	66806206	main					8.89309	9.08591	9.17574	7.89989	7.80398	8.18384
TC10000997.hg.1	---	havana:lincRNA chromosome:GRCh37:10:5636954:5638081:-1 gene:ENSG00000242147 gene_biotype:lincRNA transcript_biotype:lincRNA | cdna:all chromosome:VEGA50:10:5636954:5638081:-1 Gene:OTTHUMG00000017601	noncoding	0.0001434	0.00272	15.1	31.82	0.47	down	---	ENST00000478294	ENSEMBL // Havana transcript	havana:lincRNA chromosome:GRCh37:10:5636954:5638081:-1 gene:ENSG00000242147 gene_biotype:lincRNA transcript_biotype:lincRNA // cdna:all chromosome:VEGA50:10:5636954:5638081:-1 Gene:OTTHUMG00000017601	chr10	-	5636954	5638081	main					4.95874	5.05081	5.02097	4.16817	4.02484	3.60436
TC05002579.hg.1	---	linc-COMMD10 chr5:+:115389706-115394634	noncoding	0.0001722	0.0031	10.77	22.91	0.47	down	---	TCONS_l2_00023511-XLOC_l2_011724	Broad TUCP	linc-COMMD10 chr5:+:115389706-115394634	chr5	+	115389707	115394634	main		LOC644100			4.42821	4.80227	4.37875	3.30534	3.53181	3.49885
TC03001076.hg.1	---	cdna:putative chromosome:GRCh37:3:194353652:194366130:1 gene:ENSG00000229334 gene_biotype:antisense transcript_biotype:antisense | cdna:all chromosome:VEGA50:3:194353652:194366130:1 Gene:OTTHUMG00000156018	noncoding	0.0004362	0.00616	12.73	27.28	0.47	down	---	ENST00000447139	ENSEMBL // Havana transcript	cdna:putative chromosome:GRCh37:3:194353652:194366130:1 gene:ENSG00000229334 gene_biotype:antisense transcript_biotype:antisense // cdna:all chromosome:VEGA50:3:194353652:194366130:1 Gene:OTTHUMG00000156018	chr3	+	194353652	194366130	main				LSG1 TMEM44	4.5206	4.72004	5.12385	3.60013	3.63692	3.81966
TC05003141.hg.1	---	accn=NULL class=lincRNA name=Human lincRNA ref=Scripture Reconstruction LincRNAs By Luo transcriptId=linc_luo_1846 cpcScore=-1.2991100 cnci=-0.3277946 | linc-LYSMD3-2 chr5:-:90597873-90601973 | linc-LYSMD3-2 chr5:-:90598549-90599788 | linc-LYSMD3-2 chr5:-:90598757-90609474 | linc-LYSMD3-2 chr5:-:90598845-90610200 | linc-LYSMD3-2 chr5:-:90598845-90608312 | linc-LYSMD3-2 chr5:-:90602276-90610232 | …	noncoding	0.0008734	0.0104	15.48	33.18	0.47	down	---	n346296	NONCODE // Rinn lincRNAs // Rinn lincRNAs // Rinn lincRNAs // Rinn lincRNAs // Rinn lincRNAs // Rinn lincRNAs // Rinn lincRNAs // Rinn lincRNAs // Rinn lincRNAs // Rinn lincRNAs // Rinn lincRNAs // Rinn lincRNAs // Rinn lincRNAs // Rinn lincRNAs // Rinn lincRNAs	accn=NULL class=lincRNA name=Human lincRNA ref=Scripture Reconstruction LincRNAs By Luo transcriptId=linc_luo_1846 cpcScore=-1.2991100 cnci=-0.3277946 // linc-LYSMD3-2 chr5:-:90597873-90601973 // linc-LYSMD3-2 chr5:-:90598549-90599788 // linc-LYSMD3-2 chr5:-:90598757-90609474 // linc-LYSMD3-2 chr5:-:90598845-90610200 // linc-LYSMD3-2 chr5:-:90598845-90608312 // linc-LYSMD3-2 chr5:-:90602276-90610…	chr5	-	90597138	90610346	main		LOC100505994			4.70306	5.39808	5.10987	4.00227	3.87868	4.02461
TC02003715.hg.1	---	accn=NULL class=lncRNA name= ref=UCSCGeneNoncode transcriptId=uc002umb.1 cpcScore=-1.2398600 cnci=-0.1985030 | accn=NULL class=lncRNA name= ref=EnsemblNoncode transcriptId=ENST00000420672 cpcScore=-1.0201700 cnci=-0.2972254 | accn=NULL class=lncRNA name= ref=EnsemblNoncode transcriptId=ENST00000454488 cpcScore=-1.1490200 cnci=-0.2330811 | accn=NULL class=lncRNA name= ref=EnsemblNoncode transcript…	noncoding	0.0009523	0.0111	8.6	18.29	0.47	down	---	n383778	NONCODE // NONCODE // NONCODE // NONCODE // NONCODE // NONCODE // NONCODE // NONCODE	accn=NULL class=lncRNA name= ref=UCSCGeneNoncode transcriptId=uc002umb.1 cpcScore=-1.2398600 cnci=-0.1985030 // accn=NULL class=lncRNA name= ref=EnsemblNoncode transcriptId=ENST00000420672 cpcScore=-1.0201700 cnci=-0.2972254 // accn=NULL class=lncRNA name= ref=EnsemblNoncode transcriptId=ENST00000454488 cpcScore=-1.1490200 cnci=-0.2330811 // accn=NULL class=lncRNA name= ref=EnsemblNoncode transcr…	chr2	+	179278390	179303866	main		LOC100506831 OSBPL6		PRKRA	3.83621	4.5101	4.28773	3.26498	3.0216	3.07375
TC17000622.hg.1	---	ncrna:misc_RNA chromosome:GRCh37:17:46556459:46556560:1 gene:ENSG00000206805 gene_biotype:misc_RNA transcript_biotype:misc_RNA	noncoding	0.0030047	0.026	615.37	1310.21	0.47	down	---	ENST00000384078	ENSEMBL	ncrna:misc_RNA chromosome:GRCh37:17:46556459:46556560:1 gene:ENSG00000206805 gene_biotype:misc_RNA transcript_biotype:misc_RNA	chr17	+	46556459	46556560	main					10.0876	10.2746	10.7594	8.9565	9.21506	9.67227
TC08002073.hg.1	---	accn=NR_038210 class=lncRNA name= ref=RefGeneNoncode transcriptId=NR_038210 cpcScore=-0.9963670 cnci=-0.2873166	noncoding	0.0060747	0.0442	16.35	34.81	0.47	down	---	n410758	NONCODE	accn=NR_038210 class=lncRNA name= ref=RefGeneNoncode transcriptId=NR_038210 cpcScore=-0.9963670 cnci=-0.2873166	chr8	+	119633240	119738306	main				SAMD12	4.64451	5.74349	5.03111	4.07877	4.06402	3.99833
TC07001569.hg.1	---	havana:lincRNA chromosome:GRCh37:7:84568665:84569561:-1 gene:ENSG00000232019 gene_biotype:lincRNA transcript_biotype:lincRNA | cdna:all chromosome:VEGA50:7:84568665:84569561:-1 Gene:OTTHUMG00000154628 | cdna:all chromosome:VEGA50:7:84568651:84569572:-1 Gene:OTTHUMG00000154637	noncoding	5.1e-06	0.000262	156.35	327.21	0.48	down	---	ENST00000439105	ENSEMBL // Havana transcript // Havana transcript	havana:lincRNA chromosome:GRCh37:7:84568665:84569561:-1 gene:ENSG00000232019 gene_biotype:lincRNA transcript_biotype:lincRNA // cdna:all chromosome:VEGA50:7:84568665:84569561:-1 Gene:OTTHUMG00000154628 // cdna:all chromosome:VEGA50:7:84568651:84569572:-1 Gene:OTTHUMG00000154637	chr7	-	84568651	84569572	main					8.5054	8.20583	8.40586	7.40965	7.35209	7.15208
TC16002016.hg.1	---	accn=NR_024568 class=lncRNA name= ref=RefGeneNoncode transcriptId=NR_024568 cpcScore=12.5128000 cnci=-0.1602422	noncoding	5.3e-06	0.000269	219.98	457.07	0.48	down	---	n407074	NONCODE	accn=NR_024568 class=lncRNA name= ref=RefGeneNoncode transcriptId=NR_024568 cpcScore=12.5128000 cnci=-0.1602422	chr16	-	87362942	87425708	main		FBXO31		MAP1LC3B	8.9459	8.81664	8.80121	7.8788	7.62744	7.88542
TC09001565.hg.1	SNORD90	small nucleolar RNA, C/D box 90	noncoding	8.4e-06	0.00037	77.57	161.31	0.48	down	9q33.2 // 9q33.2	NR_003071	RefSeq // ENSEMBL // UCSC Genes	Homo sapiens small nucleolar RNA, C/D box 90 (SNORD90), small nucleolar RNA. // ncrna:snoRNA chromosome:GRCh37:9:125642492:125642602:-1 gene:ENSG00000212447 gene_biotype:snoRNA transcript_biotype:snoRNA // ---	chr9	-	125642492	125642602	main		RC3H2			7.34628	7.3143	7.3953	6.22949	6.21056	6.43998
TC19000162.hg.1	---	ncrna:snoRNA chromosome:GRCh37:19:9930630:9930770:1 gene:ENSG00000200237 gene_biotype:snoRNA transcript_biotype:snoRNA	noncoding	1.93e-05	0.000659	68.44	143.11	0.48	down	---	ENST00000363367	ENSEMBL	ncrna:snoRNA chromosome:GRCh37:19:9930630:9930770:1 gene:ENSG00000200237 gene_biotype:snoRNA transcript_biotype:snoRNA	chr19	+	9930630	9930770	main			UBL5 7786bp;		7.16673	7.21045	7.16063	6.17625	5.91525	6.24671
TC03003185.hg.1	---	accn=AY077740 class=scaRNA name=U90 ref=NONCODE v2.0 transcriptId=NULL cpcScore=-1.5906100 cnci=-0.6129707	noncoding	2.43e-05	0.000767	371.54	775.32	0.48	down	---	n3894	NONCODE	accn=AY077740 class=scaRNA name=U90 ref=NONCODE v2.0 transcriptId=NULL cpcScore=-1.5906100 cnci=-0.6129707	chr3	-	160232695	160233024	main		KPNA4			9.57629	9.53637	9.73821	8.51526	8.42848	8.71631
TC07000060.hg.1	---	ncrna:snoRNA chromosome:GRCh37:7:6056508:6056642:1 gene:ENSG00000207217 gene_biotype:snoRNA transcript_biotype:snoRNA	noncoding	2.93e-05	0.000879	51.69	107.71	0.48	down	---	ENST00000384488	ENSEMBL	ncrna:snoRNA chromosome:GRCh37:7:6056508:6056642:1 gene:ENSG00000207217 gene_biotype:snoRNA transcript_biotype:snoRNA	chr7	+	6056508	6056642	main		AIMP2			7.03789	6.62741	6.64276	5.84147	5.52283	5.75923
TC02000461.hg.1	LBX2-AS1	LBX2 antisense RNA 1 (non-protein coding)	noncoding	3.2e-05	0.000939	81.31	169.74	0.48	down	2p13.1	NR_024606	RefSeq // ENSEMBL // UCSC Genes	Homo sapiens LBX2 antisense RNA 1 (non-protein coding) (LBX2-AS1), non-coding RNA. // cdna:known chromosome:GRCh37:2:74729722:74731744:1 gene:ENSG00000257702 gene_biotype:antisense transcript_biotype:antisense // ---	chr2	+	74729722	74732192	main	TTC31 7709bp;		TLX2 8398bp;	LBX2 PCGF1	7.60821	7.41169	7.25664	6.51579	6.14351	6.42481
TC12002133.hg.1	---	havana:lincRNA chromosome:GRCh37:12:131295366:131297167:-1 gene:ENSG00000256299 gene_biotype:lincRNA transcript_biotype:lincRNA	noncoding	6.72e-05	0.00155	10.06	21.05	0.48	down	---	ENST00000542821	ENSEMBL	havana:lincRNA chromosome:GRCh37:12:131295366:131297167:-1 gene:ENSG00000256299 gene_biotype:lincRNA transcript_biotype:lincRNA	chr12	-	131295366	131297167	main		STX2			4.23337	4.56459	4.44367	3.32276	3.43192	3.28437
TC06000502.hg.1	---	ensembl_havana_lincrna:lincRNA chromosome:GRCh37:6:34247482:34252266:1 gene:ENSG00000225339 gene_biotype:lincRNA transcript_biotype:processed_transcript | cdna:all chromosome:VEGA50:6:34247456:34254545:1 Gene:OTTHUMG00000014542	noncoding	0.0001804	0.0032	16.75	35.1	0.48	down	---	ENST00000429998	ENSEMBL // Havana transcript	ensembl_havana_lincrna:lincRNA chromosome:GRCh37:6:34247482:34252266:1 gene:ENSG00000225339 gene_biotype:lincRNA transcript_biotype:processed_transcript // cdna:all chromosome:VEGA50:6:34247456:34254545:1 Gene:OTTHUMG00000014542	chr6	+	34247482	34252266	main					4.9062	5.34738	5.20184	4.06397	4.02907	4.15269
TC05002183.hg.1	---	accn=NULL class=lincRNA name=Human lincRNA ref=Scripture Reconstruction LincRNAs By Luo transcriptId=linc_luo_2012 cpcScore=-1.4234400 cnci=-0.2117079	noncoding	0.0002291	0.00383	23.85	49.19	0.48	down	---	n346462	NONCODE	accn=NULL class=lincRNA name=Human lincRNA ref=Scripture Reconstruction LincRNAs By Luo transcriptId=linc_luo_2012 cpcScore=-1.4234400 cnci=-0.2117079	chr5	+	1576659	1589480	main					5.7306	5.49709	5.68765	4.87368	4.24097	4.66099
TC01003545.hg.1	---	ncrna:misc_RNA chromosome:GRCh37:1:174991615:174991716:-1 gene:ENSG00000206659 gene_biotype:misc_RNA transcript_biotype:misc_RNA	noncoding	0.0004163	0.00596	158.9	333.82	0.48	down	---	ENST00000383932	ENSEMBL	ncrna:misc_RNA chromosome:GRCh37:1:174991615:174991716:-1 gene:ENSG00000206659 gene_biotype:misc_RNA transcript_biotype:misc_RNA	chr1	-	174991615	174991716	main		MRPS14	MRPS14 7655bp;		8.26574	8.30398	8.63394	7.09448	7.28053	7.6089
TC09001611.hg.1	---	ncrna:misc_RNA chromosome:GRCh37:9:130596230:130596321:-1 gene:ENSG00000222296 gene_biotype:misc_RNA transcript_biotype:misc_RNA	noncoding	0.0005864	0.00773	124.14	258.52	0.48	down	---	ENST00000410364	ENSEMBL // UCSC Genes	ncrna:misc_RNA chromosome:GRCh37:9:130596230:130596321:-1 gene:ENSG00000222296 gene_biotype:misc_RNA transcript_biotype:misc_RNA // ---	chr9	-	130596230	130596321	main	RN5S296 7070bp;	ENG			7.91916	7.89414	8.28402	6.74346	6.88451	7.28751
TC16001788.hg.1	---	accn=BX647541 class=mRNAlike lncRNA name=Human lncRNA ref=JounralRNA transcriptId=1529 cpcScore=-0.4788370 cnci=-0.1837879	noncoding	0.0007255	0.00907	30.38	63.47	0.48	down	---	n339099	NONCODE	accn=BX647541 class=mRNAlike lncRNA name=Human lncRNA ref=JounralRNA transcriptId=1529 cpcScore=-0.4788370 cnci=-0.1837879	chr16	-	17196181	17200389	main		XYLT1			5.68637	6.24691	6.08551	5.11325	4.75566	4.9541
TC0X001817.hg.1	---	accn=BC054032 class=mRNAlike lncRNA name=NULL ref=H-invitational v7.5 transcriptId=HIT000259409 cpcScore=9.8974000 cnci=-0.3091516	noncoding	0.0007781	0.00956	7.38	15.39	0.48	down	---	n335488	NONCODE	accn=BC054032 class=mRNAlike lncRNA name=NULL ref=H-invitational v7.5 transcriptId=HIT000259409 cpcScore=9.8974000 cnci=-0.3091516	chrX	+	105855273	105876257	main		CXorf57			3.61272	4.12344	4.15124	3.09349	2.82066	2.78389
TC02004860.hg.1	---	accn=CR623190 class=mRNAlike lncRNA name=Human lncRNA ref=JounralRNA transcriptId=1607 cpcScore=-1.1369100 cnci=-0.3462264	noncoding	0.0009151	0.0108	212.63	443.86	0.48	down	---	n339176	NONCODE	accn=CR623190 class=mRNAlike lncRNA name=Human lncRNA ref=JounralRNA transcriptId=1607 cpcScore=-1.1369100 cnci=-0.3462264	chr2	-	235401690	235403788	main		ARL4C			8.49199	9.13136	8.81343	7.72832	7.62296	7.89328
TC03002268.hg.1	---	accn=AJ786388 class=mRNAlike lncRNA name=NULL ref=H-invitational v7.5 transcriptId=HIT000249409 cpcScore=1.2627600 cnci=-0.3353057	noncoding	0.0022898	0.0212	149.34	310.45	0.48	down	---	n335087	NONCODE	accn=AJ786388 class=mRNAlike lncRNA name=NULL ref=H-invitational v7.5 transcriptId=HIT000249409 cpcScore=1.2627600 cnci=-0.3353057	chr3	+	30691912	30713307	main		TGFBR2			7.87508	8.68055	8.33387	7.34089	7.07965	7.29479
TC01005934.hg.1	---	accn=NR_033704 class=lncRNA name= ref=RefGeneNoncode transcriptId=NR_033704 cpcScore=1.2494400 cnci=-0.4056288	noncoding	0.0038441	0.0314	28.73	59.46	0.48	down	---	n409344	NONCODE	accn=NR_033704 class=lncRNA name= ref=RefGeneNoncode transcriptId=NR_033704 cpcScore=1.2494400 cnci=-0.4056288	chr1	-	171669296	171711379	main		VAMP4			5.42986	6.34686	5.95961	4.76355	4.97263	4.84559
TC05003192.hg.1	---	accn=NR_033362 class=lncRNA name= ref=RefGeneNoncode transcriptId=NR_033362 cpcScore=1.3720200 cnci=-0.3837651	noncoding	0.0049313	0.0379	75.13	156.94	0.48	down	---	n409200	NONCODE	accn=NR_033362 class=lncRNA name= ref=RefGeneNoncode transcriptId=NR_033362 cpcScore=1.3720200 cnci=-0.3837651	chr5	-	115163894	115177548	main		ATG12		AP3S1	6.75954	7.70147	7.47622	6.14973	6.21077	6.38159
TC16001504.hg.1	---	linc-TP53TG3B-26 chr16:+:32005807-32013474	noncoding	1.7e-06	0.000127	100.28	206.77	0.49	down	---	TCONS_l2_00009677-XLOC_l2_005180	Broad TUCP	linc-TP53TG3B-26 chr16:+:32005807-32013474	chr16	+	32005808	32013474	main					7.73821	7.75455	7.6378	6.71685	6.64922	6.62567
TC08000959.hg.1	---	cdna:known chromosome:GRCh37:8:10340434:10375525:-1 gene:ENSG00000253649 gene_biotype:antisense transcript_biotype:antisense | cdna:known chromosome:GRCh37:8:10340388:10405095:-1 gene:ENSG00000253649 gene_biotype:antisense transcript_biotype:antisense | cdna:all chromosome:VEGA50:8:10340434:10375525:-1 Gene:OTTHUMG00000163805 | cdna:all chromosome:VEGA50:8:10340388:10405095:-1 Gene:OTTHUMG0000016…	noncoding	2.7e-06	0.000175	25.87	52.89	0.49	down	---	ENST00000521149	ENSEMBL // ENSEMBL // UCSC Genes // Havana transcript // Havana transcript	cdna:known chromosome:GRCh37:8:10340434:10375525:-1 gene:ENSG00000253649 gene_biotype:antisense transcript_biotype:antisense // cdna:known chromosome:GRCh37:8:10340388:10405095:-1 gene:ENSG00000253649 gene_biotype:antisense transcript_biotype:antisense // --- // cdna:all chromosome:VEGA50:8:10340434:10375525:-1 Gene:OTTHUMG00000163805 // cdna:all chromosome:VEGA50:8:10340388:10405095:-1 Gene:OTTH…	chr8	-	10340388	10405095	main				PRSS55	5.78544	5.7122	5.73226	4.69472	4.82486	4.60714
TC12002386.hg.1	---	accn=NR_036478 class=lncRNA name= ref=RefGeneNoncode transcriptId=NR_036478 cpcScore=5.6259000 cnci=-0.1986454 | accn=NR_036476 class=lncRNA name= ref=RefGeneNoncode transcriptId=NR_036476 cpcScore=2.2108400 cnci=-0.1763311	noncoding	3.8e-06	0.000217	77.2	156.12	0.49	down	---	n410040	NONCODE // NONCODE	accn=NR_036478 class=lncRNA name= ref=RefGeneNoncode transcriptId=NR_036478 cpcScore=5.6259000 cnci=-0.1986454 // accn=NR_036476 class=lncRNA name= ref=RefGeneNoncode transcriptId=NR_036476 cpcScore=2.2108400 cnci=-0.1763311	chr12	+	56223392	56230030	main	ORMDL2 7729bp;			DNAJC14 MMP19	7.51016	7.21099	7.19317	6.35185	6.32001	6.18755
TC16000886.hg.1	ABCC6P2	ATP-binding cassette, sub-family C, member 6 pseudogene 2	noncoding	4.7e-06	0.000251	84.97	173.27	0.49	down	16p13.11	NR_023387	RefSeq // UCSC Genes	Homo sapiens ATP-binding cassette, sub-family C, member 6 pseudogene 2 (ABCC6P2), non-coding RNA. // ---	chr16	-	14916289	14918559	main				LOC642778	7.53716	7.32179	7.50646	6.50305	6.49385	6.27781
TC11003206.hg.1	---	accn=U33838 class=mRNAlike lncRNA name=NULL ref=H-invitational v7.5 transcriptId=HIT000219360 cpcScore=0.4656710 cnci=-0.2273872	noncoding	1.02e-05	0.000423	1060.23	2169.75	0.49	down	---	n334512	NONCODE	accn=U33838 class=mRNAlike lncRNA name=NULL ref=H-invitational v7.5 transcriptId=HIT000219360 cpcScore=0.4656710 cnci=-0.2273872	chr11	-	65423179	65427214	main		RELA			11.2456	10.9401	11.1191	10.1638	9.8941	10.1404
TC0X001936.hg.1	---	accn=NR_024048 class=lncRNA name= ref=RefGeneNoncode transcriptId=NR_024048 cpcScore=5.9558500 cnci=-0.1003267	noncoding	1.37e-05	0.000519	104.33	212.64	0.49	down	---	n406535	NONCODE	accn=NR_024048 class=lncRNA name= ref=RefGeneNoncode transcriptId=NR_024048 cpcScore=5.9558500 cnci=-0.1003267	chrX	+	153639877	153650063	main		TAZ	ATP6AP1 6915bp;	DNASE1L1	7.91471	7.61189	7.72509	6.84541	6.52886	6.78847
TC17001549.hg.1	---	ncrna:snoRNA chromosome:GRCh37:17:41092592:41092719:-1 gene:ENSG00000212149 gene_biotype:snoRNA transcript_biotype:snoRNA	noncoding	1.42e-05	0.000529	16.96	34.95	0.49	down	---	ENST00000390847	ENSEMBL	ncrna:snoRNA chromosome:GRCh37:17:41092592:41092719:-1 gene:ENSG00000212149 gene_biotype:snoRNA transcript_biotype:snoRNA	chr17	-	41092592	41092719	main	AARSD1 9824bp;				5.27517	4.94058	5.22075	3.97599	4.11784	4.20727
TC04001894.hg.1	---	linc-DRD5-6 chr4:+:9482044-9500138 | linc-DRD5-6 chr4:+:9495403-9515589	noncoding	1.7e-05	0.0006	47.48	96.34	0.49	down	---	TCONS_l2_00020402-XLOC_l2_010568	Broad TUCP // Broad TUCP	linc-DRD5-6 chr4:+:9482044-9500138 // linc-DRD5-6 chr4:+:9495403-9515589	chr4	+	9482045	9515589	main					6.65374	6.44654	6.72466	5.52613	5.50354	5.72613
TC16000307.hg.1	---	havana:lincRNA chromosome:GRCh37:16:28814097:28829149:1 gene:ENSG00000251417 gene_biotype:lincRNA transcript_biotype:lincRNA	noncoding	1.9e-05	0.000654	37.96	77.36	0.49	down	---	ENST00000507031	ENSEMBL // UCSC Genes	havana:lincRNA chromosome:GRCh37:16:28814097:28829149:1 gene:ENSG00000251417 gene_biotype:lincRNA transcript_biotype:lincRNA // ---	chr16	+	28814097	28829149	main		LOC728741	ATXN2L 5171bp;		6.25699	6.37936	6.23909	5.24949	5.14857	5.38871
TC05000941.hg.1	---	ncrna:snoRNA chromosome:GRCh37:5:170793122:170793256:1 gene:ENSG00000206909 gene_biotype:snoRNA transcript_biotype:snoRNA	noncoding	2.26e-05	0.000733	16.58	34.04	0.49	down	---	ENST00000384182	ENSEMBL	ncrna:snoRNA chromosome:GRCh37:5:170793122:170793256:1 gene:ENSG00000206909 gene_biotype:snoRNA transcript_biotype:snoRNA	chr5	+	170793122	170793256	main					5.00756	5.14336	5.17177	3.97874	4.05251	4.17087
TC01001668.hg.1	---	ncrna:snoRNA chromosome:GRCh37:1:201947589:201947723:1 gene:ENSG00000206637 gene_biotype:snoRNA transcript_biotype:snoRNA	noncoding	2.61e-05	0.000806	86.09	175.3	0.49	down	---	ENST00000383910	ENSEMBL	ncrna:snoRNA chromosome:GRCh37:1:201947589:201947723:1 gene:ENSG00000206637 gene_biotype:snoRNA transcript_biotype:snoRNA	chr1	+	201947589	201947723	main	TIMM17A 7800bp;		RNPEP 3777bp;		7.35833	7.54354	7.5142	6.36264	6.52796	6.44078
TC03003290.hg.1	---	accn=AF177925 class=mRNAlike lncRNA name=NULL ref=H-invitational v7.5 transcriptId=HIT000072731_03 cpcScore=1.9245000 cnci=-0.0315219	noncoding	3.32e-05	0.000961	188.35	387.07	0.49	down	---	n333031	NONCODE	accn=AF177925 class=mRNAlike lncRNA name=NULL ref=H-invitational v7.5 transcriptId=HIT000072731_03 cpcScore=1.9245000 cnci=-0.0315219	chr3	-	195513847	195514331	main		MUC4			8.64981	8.68739	8.50702	7.6621	7.36051	7.69708
TC01002423.hg.1	---	ncrna:misc_RNA chromosome:GRCh37:1:28749066:28749166:-1 gene:ENSG00000206779 gene_biotype:misc_RNA transcript_biotype:misc_RNA	noncoding	3.58e-05	0.00101	35	71.8	0.49	down	---	ENST00000384052	ENSEMBL	ncrna:misc_RNA chromosome:GRCh37:1:28749066:28749166:-1 gene:ENSG00000206779 gene_biotype:misc_RNA transcript_biotype:misc_RNA	chr1	-	28749066	28749166	main				PHACTR4	6.24011	6.09908	6.21324	4.94619	5.1457	5.34426
TC04002813.hg.1	---	accn=AK021429 class=mRNAlike lncRNA name=Human lncRNA ref=JounralRNA transcriptId=2732 cpcScore=7.4456300 cnci=-0.1607548	noncoding	0.0001699	0.00307	181.66	370.31	0.49	down	---	n340271	NONCODE	accn=AK021429 class=mRNAlike lncRNA name=Human lncRNA ref=JounralRNA transcriptId=2732 cpcScore=7.4456300 cnci=-0.1607548	chr4	-	170037423	170192107	main		SH3RF1			8.32126	8.73478	8.59664	7.56349	7.44941	7.55039
TC20000856.hg.1	---	ncrna:misc_RNA chromosome:GRCh37:20:42079799:42079900:-1 gene:ENSG00000206998 gene_biotype:misc_RNA transcript_biotype:misc_RNA	noncoding	0.0001914	0.00334	107.49	220.3	0.49	down	---	ENST00000384271	ENSEMBL	ncrna:misc_RNA chromosome:GRCh37:20:42079799:42079900:-1 gene:ENSG00000206998 gene_biotype:misc_RNA transcript_biotype:misc_RNA	chr20	-	42079799	42079900	main					7.65826	7.72304	8.02358	6.62236	6.71215	6.95754
TC12003179.hg.1	---	accn=NULL class=lncRNA name= ref=EnsemblNoncode transcriptId=ENST00000542821 cpcScore=-1.2474600 cnci=-0.2466843	noncoding	0.0002215	0.00374	14.59	29.55	0.49	down	---	n380634	NONCODE	accn=NULL class=lncRNA name= ref=EnsemblNoncode transcriptId=ENST00000542821 cpcScore=-1.2474600 cnci=-0.2466843	chr12	-	131295366	131297167	main		STX2			4.7323	5.05173	4.92569	3.77304	4.10207	3.77208
TC20000389.hg.1	SNORD12	small nucleolar RNA, C/D box 12	noncoding	0.0002509	0.0041	478.22	980.78	0.49	down	20q13.13 // 20q13.13	NR_003030	RefSeq // ENSEMBL // UCSC Genes	Homo sapiens small nucleolar RNA, C/D box 12 (SNORD12), small nucleolar RNA. // ncrna:snoRNA chromosome:GRCh37:20:47897220:47897309:1 gene:ENSG00000212304 gene_biotype:snoRNA transcript_biotype:snoRNA // ---	chr20	+	47897220	47897309	main					9.94552	9.94645	9.97629	8.81633	8.67986	9.25628
TC16001386.hg.1	---	accn=NULL class=lincRNA name=Human lincRNA ref=Scripture Reconstruction LincRNAs By Luo transcriptId=linc_luo_1487 cpcScore=-1.3132100 cnci=-0.2254263	noncoding	0.0002567	0.00417	413.85	842.61	0.49	down	---	n345938	NONCODE	accn=NULL class=lincRNA name=Human lincRNA ref=Scripture Reconstruction LincRNAs By Luo transcriptId=linc_luo_1487 cpcScore=-1.3132100 cnci=-0.2254263	chr16	+	2627450	2633464	main		PDPK1			9.51173	9.87985	9.81947	8.83788	8.52101	8.76784
TC01002392.hg.1	---	ncrna:misc_RNA chromosome:GRCh37:1:26920431:26920532:-1 gene:ENSG00000252802 gene_biotype:misc_RNA transcript_biotype:misc_RNA	noncoding	0.000276	0.0044	973.94	1987.05	0.49	down	---	ENST00000516993	ENSEMBL	ncrna:misc_RNA chromosome:GRCh37:1:26920431:26920532:-1 gene:ENSG00000252802 gene_biotype:misc_RNA transcript_biotype:misc_RNA	chr1	-	26920431	26920532	main					10.805	10.9482	11.1709	9.75681	9.91921	10.1549
TC01002693.hg.1	---	cdna:known chromosome:GRCh37:1:55314138:55316072:-1 gene:ENSG00000244324 gene_biotype:processed_transcript transcript_biotype:processed_transcript | cdna:all chromosome:VEGA50:1:55314138:55316072:-1 Gene:OTTHUMG00000040471	noncoding	0.0002884	0.00455	37.92	78.07	0.49	down	---	ENST00000458389	ENSEMBL // Havana transcript	cdna:known chromosome:GRCh37:1:55314138:55316072:-1 gene:ENSG00000244324 gene_biotype:processed_transcript transcript_biotype:processed_transcript // cdna:all chromosome:VEGA50:1:55314138:55316072:-1 Gene:OTTHUMG00000040471	chr1	-	55314138	55316072	main		DHCR24			6.21192	6.43837	6.26486	5.24733	5.00034	5.53477
TC01003236.hg.1	---	ncrna:misc_RNA chromosome:GRCh37:1:151814212:151814313:-1 gene:ENSG00000201134 gene_biotype:misc_RNA transcript_biotype:misc_RNA	noncoding	0.0003893	0.00566	68.38	140.67	0.49	down	---	ENST00000364264	ENSEMBL	ncrna:misc_RNA chromosome:GRCh37:1:151814212:151814313:-1 gene:ENSG00000201134 gene_biotype:misc_RNA transcript_biotype:misc_RNA	chr1	-	151814212	151814313	main	THEM5 3907bp;		C2CD4D 1179bp; RORC 9864bp;		7.03831	7.0619	7.36331	5.88367	6.05954	6.39138
TC03003297.hg.1	---	accn=NULL class=lncRNA name= ref=UCSCGeneNoncode transcriptId=uc003fwf.1 cpcScore=-0.4361260 cnci=-0.2981330	noncoding	0.0004931	0.00676	167	339.64	0.49	down	---	n384393	NONCODE	accn=NULL class=lncRNA name= ref=UCSCGeneNoncode transcriptId=uc003fwf.1 cpcScore=-0.4361260 cnci=-0.2981330	chr3	-	195961240	195964785	main		PCYT1A		OSTalpha	8.11083	8.62779	8.53991	7.3993	7.34973	7.45005
TC04001350.hg.1	---	ncrna:misc_RNA chromosome:GRCh37:4:84557349:84557443:-1 gene:ENSG00000201633 gene_biotype:misc_RNA transcript_biotype:misc_RNA	noncoding	0.0010466	0.012	61.49	126.72	0.49	down	---	ENST00000364763	ENSEMBL	ncrna:misc_RNA chromosome:GRCh37:4:84557349:84557443:-1 gene:ENSG00000201633 gene_biotype:misc_RNA transcript_biotype:misc_RNA	chr4	-	84557349	84557443	main					6.79742	6.89701	7.31697	5.6986	5.94931	6.22662
TC04000301.hg.1	---	ncrna:misc_RNA chromosome:GRCh37:4:53652704:53652805:1 gene:ENSG00000199901 gene_biotype:misc_RNA transcript_biotype:misc_RNA	noncoding	0.0015708	0.016	283.5	579.07	0.49	down	---	ENST00000363031	ENSEMBL	ncrna:misc_RNA chromosome:GRCh37:4:53652704:53652805:1 gene:ENSG00000199901 gene_biotype:misc_RNA transcript_biotype:misc_RNA	chr4	+	53652704	53652805	main					8.9878	9.1716	9.42826	7.84199	8.12774	8.51985
TC16001811.hg.1	---	accn=NULL class=lncRNA name= ref=UCSCGeneNoncode transcriptId=uc002dkp.2 cpcScore=3.1284100 cnci=-0.1326563 | accn=NULL class=lncRNA name= ref=UCSCGeneNoncode transcriptId=uc010vbu.1 cpcScore=3.1798800 cnci=-0.1124466	noncoding	0.0024662	0.0225	110.19	225.39	0.49	down	---	n382933	NONCODE // NONCODE	accn=NULL class=lncRNA name= ref=UCSCGeneNoncode transcriptId=uc002dkp.2 cpcScore=3.1284100 cnci=-0.1326563 // accn=NULL class=lncRNA name= ref=UCSCGeneNoncode transcriptId=uc010vbu.1 cpcScore=3.1798800 cnci=-0.1124466	chr16	-	22430867	22449036	main					7.39512	8.206	7.90263	6.74635	6.77805	6.87508
TC08001515.hg.1	---	cdna:known chromosome:GRCh37:8:106809168:107072671:-1 gene:ENSG00000251003 gene_biotype:processed_transcript transcript_biotype:antisense | cdna:known chromosome:GRCh37:8:106797283:106924097:-1 gene:ENSG00000251003 gene_biotype:processed_transcript transcript_biotype:antisense | cdna:known chromosome:GRCh37:8:106792474:107072752:-1 gene:ENSG00000251003 gene_biotype:processed_transcript transcript…	noncoding	0.0025763	0.0232	8.5	17.31	0.49	down	---	ENST00000509144	ENSEMBL // ENSEMBL // ENSEMBL // ENSEMBL // ENSEMBL // ENSEMBL // Havana transcript // Havana transcript // Havana transcript // Havana transcript // Havana transcript // Havana transcript // Havana transcript	cdna:known chromosome:GRCh37:8:106809168:107072671:-1 gene:ENSG00000251003 gene_biotype:processed_transcript transcript_biotype:antisense // cdna:known chromosome:GRCh37:8:106797283:106924097:-1 gene:ENSG00000251003 gene_biotype:processed_transcript transcript_biotype:antisense // cdna:known chromosome:GRCh37:8:106792474:107072752:-1 gene:ENSG00000251003 gene_biotype:processed_transcript transcri…	chr8	-	106792474	107072752	main				ZFPM2	3.75395	4.55094	4.09133	3.24111	3.14588	2.92108
TC16000316.hg.1	RRN3P2	RNA polymerase I transcription factor homolog (S. cerevisiae) pseudogene 2	noncoding	0.0039588	0.0321	106.14	218.28	0.49	down	16p11.2 // --- // --- // ---	NR_003369	RefSeq // ENSEMBL // ENSEMBL // ENSEMBL // UCSC Genes // UCSC Genes // UCSC Genes // UCSC Genes	Homo sapiens RNA polymerase I transcription factor homolog (S. cerevisiae) pseudogene 2 (RRN3P2), non-coding RNA. // cdna:pseudogene chromosome:GRCh37:16:29086343:29107484:1 gene:ENSG00000103472 gene_biotype:pseudogene transcript_biotype:transcribed_unprocessed_pseudogene // cdna:pseudogene chromosome:GRCh37:16:29086163:29108619:1 gene:ENSG00000103472 gene_biotype:pseudogene transcript_biotype:tr…	chr16	+	29086163	29128038	main					7.28627	8.18101	7.89766	6.63061	6.81332	6.79333
TC07001167.hg.1	---	havana:lincRNA chromosome:GRCh37:7:17474101:17500296:-1 gene:ENSG00000236039 gene_biotype:lincRNA transcript_biotype:lincRNA | havana:lincRNA chromosome:GRCh37:7:17475654:17497060:-1 gene:ENSG00000236039 gene_biotype:lincRNA transcript_biotype:lincRNA | cdna:all chromosome:VEGA50:7:17474101:17500296:-1 Gene:OTTHUMG00000152727 | cdna:all chromosome:VEGA50:7:17475654:17497060:-1 Gene:OTTHUMG0000015…	noncoding	0.0061707	0.0447	10.65	21.62	0.49	down	---	ENST00000439046	ENSEMBL // ENSEMBL // Havana transcript // Havana transcript	havana:lincRNA chromosome:GRCh37:7:17474101:17500296:-1 gene:ENSG00000236039 gene_biotype:lincRNA transcript_biotype:lincRNA // havana:lincRNA chromosome:GRCh37:7:17475654:17497060:-1 gene:ENSG00000236039 gene_biotype:lincRNA transcript_biotype:lincRNA // cdna:all chromosome:VEGA50:7:17474101:17500296:-1 Gene:OTTHUMG00000152727 // cdna:all chromosome:VEGA50:7:17475654:17497060:-1 Gene:OTTHUMG0000…	chr7	-	17474101	17500296	main					3.90187	4.88387	4.57221	3.35682	3.53887	3.39055
TC12002411.hg.1	---	accn=NULL class=lincRNA name=Human lincRNA ref=Scripture Reconstruction LincRNAs By Luo transcriptId=linc_luo_731 cpcScore=-1.3045500 cnci=-0.4064426 | linc-TMEM5 chr12:+:63013146-63013730	noncoding	0.0062317	0.045	7.15	14.48	0.49	down	---	n345182	NONCODE // Rinn lincRNAs	accn=NULL class=lincRNA name=Human lincRNA ref=Scripture Reconstruction LincRNAs By Luo transcriptId=linc_luo_731 cpcScore=-1.3045500 cnci=-0.4064426 // linc-TMEM5 chr12:+:63013146-63013730	chr12	+	62999134	63014175	main	MON2 7771bp;				3.35841	4.37789	3.88575	2.88512	2.78998	2.88636
TC12002835.hg.1	---	accn=CR626416 class=mRNAlike lncRNA name=Human lncRNA ref=JounralRNA transcriptId=4369 cpcScore=-1.3829800 cnci=-0.4329859	noncoding	0.006644	0.0472	5.03	10.23	0.49	down	---	n341889	NONCODE	accn=CR626416 class=mRNAlike lncRNA name=Human lncRNA ref=JounralRNA transcriptId=4369 cpcScore=-1.3829800 cnci=-0.4329859	chr12	-	40148896	40150095	main		SLC2A13		C12orf40	2.99277	3.9866	3.14029	2.30964	2.36403	2.36355
TC6_mcf_hap5000207.hg.1	HLA-H	major histocompatibility complex, class I, H (pseudogene)	noncoding	3.3e-06	0.000199	581.19	289.46	2.01	up	6p21.3	NR_001434	RefSeq // UCSC Genes // UCSC Genes	Homo sapiens major histocompatibility complex, class I, H (pseudogene) (HLA-H), non-coding RNA. // --- // ---	chr6_mcf_hap5	+	1150036	1153497	main					8.27464	8.05265	8.25926	9.17312	9.14774	9.27564
TC21000519.hg.1	---	ensembl_havana_lincrna:lincRNA chromosome:GRCh37:21:45834478:45836623:-1 gene:ENSG00000230061 gene_biotype:lincRNA transcript_biotype:processed_transcript | cdna:all chromosome:VEGA50:21:45834478:45836623:-1 Gene:OTTHUMG00000040845 | cdna:all chromosome:VEGA50:21:45834473:45845155:-1 Gene:OTTHUMG00000040845	noncoding	2.58e-05	0.000801	143.34	71.32	2.01	up	---	ENST00000456880	ENSEMBL // UCSC Genes // Havana transcript // Havana transcript	ensembl_havana_lincrna:lincRNA chromosome:GRCh37:21:45834478:45836623:-1 gene:ENSG00000230061 gene_biotype:lincRNA transcript_biotype:processed_transcript // --- // cdna:all chromosome:VEGA50:21:45834478:45836623:-1 Gene:OTTHUMG00000040845 // cdna:all chromosome:VEGA50:21:45834473:45845155:-1 Gene:OTTHUMG00000040845	chr21	-	45834473	45845446	main				TRPM2	6.34393	5.95989	6.21973	7.28411	6.99958	7.25398
TC06003087.hg.1	---	accn=NULL class=lncRNA name= ref=UCSCGeneNoncode transcriptId=uc011edo.1 cpcScore=1.0786800 cnci=-0.3612195	noncoding	0.0025828	0.0232	12.07	6.02	2.01	up	---	n387441	NONCODE	accn=NULL class=lncRNA name= ref=UCSCGeneNoncode transcriptId=uc011edo.1 cpcScore=1.0786800 cnci=-0.3612195	chr6	+	138661322	138665748	main		KIAA1244			2.39957	2.76364	2.66189	3.37002	3.39683	4.06217
TC02002200.hg.1	LOC151009	uncharacterized LOC151009	noncoding	4.04e-05	0.0011	136.12	67.41	2.02	up	2q13	NR_027244	RefSeq // ENSEMBL // UCSC Genes // UCSC Genes // UCSC Genes // UCSC Genes // Havana transcript	Homo sapiens uncharacterized LOC151009 (LOC151009), non-coding RNA. // ensembl_havana_lincrna:lincRNA chromosome:GRCh37:2:111132733:111140810:-1 gene:ENSG00000175772 gene_biotype:lincRNA transcript_biotype:processed_transcript // --- // --- // --- // --- // cdna:all chromosome:VEGA50:2:111132733:111140810:-1 Gene:OTTHUMG00000155034	chr2	-	111132686	111142113	main	LIMS3L 1875bp;				5.9332	6.17777	6.16877	7.14893	7.07787	7.08726
TC20000725.hg.1	---	ncrna:lincRNA chromosome:GRCh37:20:24911284:24913619:-1 gene:ENSG00000250527	noncoding	4.27e-05	0.00114	31.72	15.71	2.02	up	---	ENST00000508332	ENSEMBL	ncrna:lincRNA chromosome:GRCh37:20:24911284:24913619:-1 gene:ENSG00000250527	chr20	-	24911284	24913619	main					4.20131	3.86935	3.90479	4.893	4.89895	5.21729
TC08001326.hg.1	---	havana:sense_intronic chromosome:GRCh37:8:73996022:73998114:-1 gene:ENSG00000237061 gene_biotype:sense_intronic transcript_biotype:sense_intronic | cdna:all chromosome:VEGA50:8:73996022:73998114:-1 Gene:OTTHUMG00000157143	noncoding	4.31e-05	0.00115	13.88	6.86	2.02	up	---	ENST00000442274	ENSEMBL // Havana transcript	havana:sense_intronic chromosome:GRCh37:8:73996022:73998114:-1 gene:ENSG00000237061 gene_biotype:sense_intronic transcript_biotype:sense_intronic // cdna:all chromosome:VEGA50:8:73996022:73998114:-1 Gene:OTTHUMG00000157143	chr8	-	73996022	73998114	main		SBSPON			2.88971	2.74886	2.75022	4.06134	3.79596	3.57639
TC17001603.hg.1	LRRC37A4P	leucine rich repeat containing 37, member A4, pseudogene	noncoding	0.0001763	0.00315	104.69	51.77	2.02	up	17q21.31 // 17q21.31	NR_002940	RefSeq // ENSEMBL // UCSC Genes // UCSC Genes // UCSC Genes // GenBank	Homo sapiens leucine rich repeat containing 37, member A4, pseudogene (LRRC37A4P), non-coding RNA. // cdna:known chromosome:GRCh37:17:43578685:43595264:-1 gene:ENSG00000214425 gene_biotype:protein_coding transcript_biotype:protein_coding // --- // --- // --- // Homo sapiens hypothetical protein LOC652203, mRNA (cDNA clone MGC:111480 IMAGE:5581582), complete cds.	chr17	-	43578684	43597889	main					5.49824	5.78048	5.85811	6.60299	6.75	6.82487
TC06003479.hg.1	---	accn=NULL class=lncRNA name= ref=UCSCGeneNoncode transcriptId=uc003nbc.1 cpcScore=0.0213217 cnci=-0.3118503	noncoding	0.0011793	0.0131	185.43	91.57	2.02	up	---	n384826	NONCODE	accn=NULL class=lncRNA name= ref=UCSCGeneNoncode transcriptId=uc003nbc.1 cpcScore=0.0213217 cnci=-0.3118503	chr6	-	13786977	13790645	main		CCDC90A			6.20293	6.75099	6.65136	7.46126	7.42165	7.76908
TC12002824.hg.1	---	accn=NR_004854 class=lncRNA name= ref=RefGeneNoncode transcriptId=NR_004854 cpcScore=-1.1536500 cnci=-0.3958171	noncoding	0.0027633	0.0244	74.8	37.02	2.02	up	---	n406340	NONCODE	accn=NR_004854 class=lncRNA name= ref=RefGeneNoncode transcriptId=NR_004854 cpcScore=-1.1536500 cnci=-0.3958171	chr12	-	31824071	31882108	main		AMN1		METTL20	4.75289	5.52141	5.41085	6.21521	6.22293	6.28439
TC10002879.hg.1	---	accn=Y16185 class=mRNAlike lncRNA name=NULL ref=H-invitational v7.5 transcriptId=HIT000325925 cpcScore=-1.2319400 cnci=-0.2888880	noncoding	0.0046493	0.0362	22.81	11.27	2.02	up	---	n336291	NONCODE	accn=Y16185 class=mRNAlike lncRNA name=NULL ref=H-invitational v7.5 transcriptId=HIT000325925 cpcScore=-1.2319400 cnci=-0.2888880	chr10	-	126467360	126467666	main		FAM53B METTL10			3.00887	3.81524	3.71286	4.34184	4.54027	4.70037
TC03002817.hg.1	---	accn=NR_027299 class=lncRNA name= ref=RefGeneNoncode transcriptId=NR_027299 cpcScore=12.3111000 cnci=-0.2272134	noncoding	6.5e-06	0.000308	264.89	130.48	2.03	up	---	n407776	NONCODE	accn=NR_027299 class=lncRNA name= ref=RefGeneNoncode transcriptId=NR_027299 cpcScore=12.3111000 cnci=-0.2272134	chr3	-	14186648	14220172	main		XPC		LSM3	7.0495	7.02984	7.05863	8.09794	7.93044	8.16718
TC17001738.hg.1	---	ncrna:snoRNA chromosome:GRCh37:17:56709003:56709197:-1 gene:ENSG00000212195 gene_biotype:snoRNA transcript_biotype:snoRNA	noncoding	5.81e-05	0.00139	36.57	18.04	2.03	up	---	ENST00000390893	ENSEMBL	ncrna:snoRNA chromosome:GRCh37:17:56709003:56709197:-1 gene:ENSG00000212195 gene_biotype:snoRNA transcript_biotype:snoRNA	chr17	-	56709003	56709197	main		TEX14			4.15543	4.26051	4.15743	5.07817	5.12682	5.42113
TC04002594.hg.1	---	accn=AF086310 class=mRNAlike lncRNA name=Human lncRNA ref=JounralRNA transcriptId=2580 cpcScore=-1.0341300 cnci=-0.2972704	noncoding	0.000168	0.00304	9.4	4.63	2.03	up	---	n340121	NONCODE	accn=AF086310 class=mRNAlike lncRNA name=Human lncRNA ref=JounralRNA transcriptId=2580 cpcScore=-1.0341300 cnci=-0.2972704	chr4	-	76007135	76007705	main					2.06781	2.20173	2.41881	3.13026	3.18519	3.4327
TC0X000524.hg.1	---	ncrna:miRNA chromosome:GRCh37:X:106672219:106672309:1 gene:ENSG00000207846 gene_biotype:miRNA transcript_biotype:miRNA	noncoding	6.3e-06	0.000303	748.32	366.4	2.04	up	---	ENST00000385111	ENSEMBL	ncrna:miRNA chromosome:GRCh37:X:106672219:106672309:1 gene:ENSG00000207846 gene_biotype:miRNA transcript_biotype:miRNA	chrX	+	106672219	106672309	main					8.63885	8.32324	8.6446	9.5443	9.60488	9.54124
TC01003532.hg.1	SNORD47	small nucleolar RNA, C/D box 47	noncoding	7.83e-05	0.00174	198.91	97.43	2.04	up	1q25.1 // 1q25.1 // 1q25.1 // 1q25.1 // 1q25.1 // 1q25.1 // 1q25.1 // 1q25.1 // 1q25.1 // 1q25.1 // 1q25.1 // 1q25.1 // 1q25.1 // 1q25.1 // 1q25.1 // 1q25.1 // --- // 1q25.1 // 1q25.1 // 1q25.1 // 1q25.1 // 1q25.1 // 1q25.1 // 1q25.1 // 1q25.1	NR_002746	RefSeq // RefSeq // RefSeq // RefSeq // RefSeq // RefSeq // RefSeq // RefSeq // RefSeq // ENSEMBL // ENSEMBL // ENSEMBL // ENSEMBL // ENSEMBL // ENSEMBL // ENSEMBL // ENSEMBL // ENSEMBL // UCSC Genes // UCSC Genes // UCSC Genes // UCSC Genes // UCSC Genes // UCSC Genes // UCSC Genes // UCSC Genes // UCSC Genes // UCSC Genes // Havana transcript // Havana transcript // Havana transcript // Havana …	Homo sapiens small nucleolar RNA, C/D box 47 (SNORD47), small nuclear RNA. // Homo sapiens small nucleolar RNA, C/D box 44 (SNORD44), small nuclear RNA. // Homo sapiens growth arrest-specific 5 (non-protein coding) (GAS5), non-coding RNA. // Homo sapiens small nucleolar RNA, C/D box 74 (SNORD74), small nucleolar RNA. // Homo sapiens small nucleolar RNA, C/D box 81 (SNORD81), small nucleolar RNA. …	chr1	-	173833038	173838020	main				ZBTB37	6.56162	6.51007	6.80191	7.48507	7.66241	7.80841
TC06002689.hg.1	---	accn=AF436089 class=mRNAlike lncRNA name=NULL ref=H-invitational v7.5 transcriptId=HIT000079647_04 cpcScore=5.4853700 cnci=-0.0270738	noncoding	7.97e-05	0.00176	585.96	287.56	2.04	up	---	n333187	NONCODE	accn=AF436089 class=mRNAlike lncRNA name=NULL ref=H-invitational v7.5 transcriptId=HIT000079647_04 cpcScore=5.4853700 cnci=-0.0270738	chr6	+	29795825	29796595	main		HLA-G			8.18289	7.95712	8.41804	9.11057	9.20086	9.32045
TC05002974.hg.1	---	accn=NR_037665 class=lncRNA name= ref=RefGeneNoncode transcriptId=NR_037665 cpcScore=-0.4405470 cnci=-0.3223399	noncoding	0.0004665	0.00648	83.18	40.73	2.04	up	---	n410523	NONCODE	accn=NR_037665 class=lncRNA name= ref=RefGeneNoncode transcriptId=NR_037665 cpcScore=-0.4405470 cnci=-0.3223399	chr5	-	40825365	40829244	main		RPL37			5.13077	5.52622	5.44247	6.23707	6.3265	6.61902
TC6_cox_hap2000023.hg.1	HLA-H	major histocompatibility complex, class I, H (pseudogene)	noncoding	3.4e-06	0.000202	404.25	196.89	2.05	up	6p21.3	NR_001434	RefSeq // UCSC Genes // UCSC Genes	Homo sapiens major histocompatibility complex, class I, H (pseudogene) (HLA-H), non-coding RNA. // --- // ---	chr6_cox_hap2	+	1369125	1372586	main					7.76147	7.49291	7.66433	8.61783	8.63088	8.77646
TC16001918.hg.1	---	linc-CDH8-2 chr16:-:64294225-64294926	noncoding	1.64e-05	0.000586	126.9	62.05	2.05	up	---	TCONS_l2_00010222-XLOC_l2_005518	Broad TUCP	linc-CDH8-2 chr16:-:64294225-64294926	chr16	-	64294226	64294926	main					5.98096	6.05485	5.88501	6.88336	7.0059	7.12118
TC0X001297.hg.1	---	ensembl_havana_lincrna:lincRNA chromosome:GRCh37:X:115032519:115085422:-1 gene:ENSG00000235244 gene_biotype:lincRNA transcript_biotype:processed_transcript | cdna:all chromosome:VEGA50:X:115032519:115085422:-1 Gene:OTTHUMG00000022240	noncoding	5.8e-05	0.00139	26.97	13.15	2.05	up	---	ENST00000430756	ENSEMBL // UCSC Genes // Havana transcript	ensembl_havana_lincrna:lincRNA chromosome:GRCh37:X:115032519:115085422:-1 gene:ENSG00000235244 gene_biotype:lincRNA transcript_biotype:processed_transcript // --- // cdna:all chromosome:VEGA50:X:115032519:115085422:-1 Gene:OTTHUMG00000022240	chrX	-	115032519	115085422	main					3.92846	3.55675	3.72198	4.53645	4.86336	4.9072
TC17001757.hg.1	MIR4737	microRNA 4737	noncoding	0.000158	0.0029	1175.7	573.9	2.05	up	---	NR_039890	RefSeq // UCSC Genes	Homo sapiens microRNA 4737 (MIR4737), microRNA. // ---	chr17	-	58120386	58120466	main	HEATR6 86bp;				9.00145	9.32031	9.22714	10.4082	10.0531	10.1845
TC17002709.hg.1	---	accn=AK054819 class=mRNAlike lncRNA name=Human lncRNA ref=JounralRNA transcriptId=3217 cpcScore=-1.0543200 cnci=-0.3185054	noncoding	0.0012473	0.0136	32.71	15.99	2.05	up	---	n340754	NONCODE	accn=AK054819 class=mRNAlike lncRNA name=Human lncRNA ref=JounralRNA transcriptId=3217 cpcScore=-1.0543200 cnci=-0.3185054	chr17	-	53034121	53035787	main		COX11		TOM1L1	3.63276	4.12231	4.29694	4.95963	5.01396	5.16898
TC17002508.hg.1	---	accn=NR_037924 class=lncRNA name= ref=RefGeneNoncode transcriptId=NR_037924 cpcScore=1.8049000 cnci=-0.2453241	noncoding	0.0014631	0.0153	130.94	64	2.05	up	---	n410674	NONCODE	accn=NR_037924 class=lncRNA name= ref=RefGeneNoncode transcriptId=NR_037924 cpcScore=1.8049000 cnci=-0.2453241	chr17	-	15339332	15466945	main	CDRT1 1852bp;	FAM18B2			5.64613	6.32531	6.08356	6.89918	7.12773	7.11922
TC08000102.hg.1	---	ncrna:miRNA chromosome:GRCh37:8:12384248:12384350:1 gene:ENSG00000221714 gene_biotype:miRNA transcript_biotype:miRNA	noncoding	0.0016867	0.017	49.07	23.95	2.05	up	---	ENST00000408787	ENSEMBL	ncrna:miRNA chromosome:GRCh37:8:12384248:12384350:1 gene:ENSG00000221714 gene_biotype:miRNA transcript_biotype:miRNA	chr8	+	12384248	12384350	main					4.24653	5.00885	4.54609	5.5911	5.67411	5.63272
TC08000936.hg.1	---	ncrna:miRNA chromosome:GRCh37:8:7996350:7996452:-1 gene:ENSG00000221027 gene_biotype:miRNA transcript_biotype:miRNA	noncoding	0.0016867	0.017	49.07	23.95	2.05	up	---	ENST00000408100	ENSEMBL	ncrna:miRNA chromosome:GRCh37:8:7996350:7996452:-1 gene:ENSG00000221027 gene_biotype:miRNA transcript_biotype:miRNA	chr8	-	7996350	7996452	main					4.24653	5.00885	4.54609	5.5911	5.67411	5.63272
TC11002577.hg.1	---	accn=NULL class=lncRNA name= ref=UCSCGeneNoncode transcriptId=uc001mmy.1 cpcScore=-0.0931735 cnci=-0.2741765	noncoding	0.0060402	0.044	14.45	7.04	2.05	up	---	n381616	NONCODE	accn=NULL class=lncRNA name= ref=UCSCGeneNoncode transcriptId=uc001mmy.1 cpcScore=-0.0931735 cnci=-0.2741765	chr11	+	17353589	17371521	main		NUCB2	NCR3LG1 1752bp;		2.29604	3.27682	2.93076	3.72095	4.00613	3.88064
TC03003274.hg.1	---	accn=AK091265 class=mRNAlike lncRNA name=Human lncRNA ref=JounralRNA transcriptId=2191 cpcScore=-0.8854460 cnci=-0.2569740 | accn=NULL class=lncRNA name= ref=UCSCGeneNoncode transcriptId=uc003fto.1 cpcScore=-0.8350240 cnci=-0.1914170 | accn=NULL class=lncRNA name= ref=EnsemblNoncode transcriptId=ENST00000445168 cpcScore=-1.2327100 cnci=-0.2074832 | linc-ATP13A4-3 chr3:-:193560348-193561798 | linc…	noncoding	3.1e-06	0.00019	36.81	17.91	2.06	up	---	n339745	NONCODE // NONCODE // NONCODE // Broad TUCP // Broad TUCP	accn=AK091265 class=mRNAlike lncRNA name=Human lncRNA ref=JounralRNA transcriptId=2191 cpcScore=-0.8854460 cnci=-0.2569740 // accn=NULL class=lncRNA name= ref=UCSCGeneNoncode transcriptId=uc003fto.1 cpcScore=-0.8350240 cnci=-0.1914170 // accn=NULL class=lncRNA name= ref=EnsemblNoncode transcriptId=ENST00000445168 cpcScore=-1.2327100 cnci=-0.2074832 // linc-ATP13A4-3 chr3:-:193560348-193561798 // …	chr3	-	193558617	193561813	main					4.21204	4.06002	4.27088	5.17396	5.28632	5.19385
TC07002686.hg.1	---	accn=NULL class=lincRNA name=Human lincRNA ref=Scripture Reconstruction LincRNAs By Luo transcriptId=linc_luo_1706 cpcScore=-1.5608200 cnci=-0.4263603	noncoding	4.34e-05	0.00115	192.98	93.72	2.06	up	---	n346156	NONCODE	accn=NULL class=lincRNA name=Human lincRNA ref=Scripture Reconstruction LincRNAs By Luo transcriptId=linc_luo_1706 cpcScore=-1.5608200 cnci=-0.4263603	chr7	+	152480278	152498731	main		ACTR3B			6.46306	6.46363	6.77916	7.54986	7.61109	7.66387
TC16001727.hg.1	---	linc-RBM11-5 chr16:+:90244124-90289080 | linc-RBM11-5 chr16:+:90260558-90289143 | linc-RBM11-5 chr16:+:90282300-90289022 | linc-RBM11-5 chr16:+:90282377-90289178 | linc-RBM11-5 chr16:+:90288599-90289029	noncoding	0.0009416	0.0111	63.73	30.88	2.06	up	---	TCONS_l2_00010440-XLOC_l2_005352	Broad TUCP // Broad TUCP // Broad TUCP // Broad TUCP // Broad TUCP	linc-RBM11-5 chr16:+:90244124-90289080 // linc-RBM11-5 chr16:+:90260558-90289143 // linc-RBM11-5 chr16:+:90282300-90289022 // linc-RBM11-5 chr16:+:90282377-90289178 // linc-RBM11-5 chr16:+:90288599-90289029	chr16	+	90244125	90289178	main					4.61175	5.26708	5.02188	5.94026	6.04629	6.04301
TC06002834.hg.1	---	linc-LRRC1-2 chr6:+:53488291-53489514	noncoding	0.0024981	0.0227	105.69	51.34	2.06	up	---	TCONS_00011842-XLOC_005326	Rinn lincRNAs	linc-LRRC1-2 chr6:+:53488291-53489514	chr6	+	53488292	53489514	main					5.29298	5.942	5.86563	6.49803	6.75375	6.96701
TC06001083.hg.1	---	ncrna:snoRNA chromosome:GRCh37:6:149915761:149915895:1 gene:ENSG00000202343 gene_biotype:snoRNA transcript_biotype:snoRNA	noncoding	0.0031081	0.0267	24.75	12.03	2.06	up	---	ENST00000365473	ENSEMBL	ncrna:snoRNA chromosome:GRCh37:6:149915761:149915895:1 gene:ENSG00000202343 gene_biotype:snoRNA transcript_biotype:snoRNA	chr6	+	149915761	149915895	main	C6orf72 2877bp;				3.2984	4.08893	3.43294	4.6593	4.45472	4.82143
TC05002730.hg.1	---	accn=AY358811 class=mRNAlike lncRNA name=Human lncRNA ref=JounralRNA transcriptId=3203 cpcScore=3.2037100 cnci=-0.0715406	noncoding	4.37e-05	0.00116	227.71	110.17	2.07	up	---	n340740	NONCODE	accn=AY358811 class=mRNAlike lncRNA name=Human lncRNA ref=JounralRNA transcriptId=3203 cpcScore=3.2037100 cnci=-0.0715406	chr5	+	170846660	170883653	main	NPM1 8519bp;	FGF18			7.1402	6.55605	6.70927	7.81429	7.80101	7.92575
TC20001122.hg.1	---	accn=NR_028402 class=lncRNA name= ref=RefGeneNoncode transcriptId=NR_028402 cpcScore=11.8013000 cnci=-0.2415566	noncoding	0.0002234	0.00375	107.27	51.84	2.07	up	---	n408238	NONCODE	accn=NR_028402 class=lncRNA name= ref=RefGeneNoncode transcriptId=NR_028402 cpcScore=11.8013000 cnci=-0.2415566	chr20	+	18125743	18169031	main		CSRP2BP			5.43949	5.87858	5.82446	6.75173	6.77277	6.75888
TC03002221.hg.1	---	linc-SYN2 chr3:+:11912785-11926479	noncoding	0.0002278	0.00382	58.08	28.09	2.07	up	---	TCONS_l2_00018438-XLOC_l2_009623	Broad TUCP	linc-SYN2 chr3:+:11912785-11926479	chr3	+	11912786	11926479	main					4.63938	5.10703	4.74374	5.92152	5.80012	5.90587
TC13001379.hg.1	---	linc-USP12-2 chr13:-:27810418-27810948	noncoding	0.000515	0.00698	23.36	11.3	2.07	up	---	TCONS_00021615-XLOC_010543	Rinn lincRNAs	linc-USP12-2 chr13:-:27810418-27810948	chr13	-	27810419	27810948	main					3.37271	3.61134	3.56623	4.3006	4.89453	4.49042
TC09001862.hg.1	---	accn=AF091236 class=mRNAlike lncRNA name=Human lncRNA ref=JounralRNA transcriptId=5357 cpcScore=2.0213600 cnci=-0.0209834	noncoding	1.31e-05	0.000503	1161.34	558.75	2.08	up	---	n342853	NONCODE	accn=AF091236 class=mRNAlike lncRNA name=Human lncRNA ref=JounralRNA transcriptId=5357 cpcScore=2.0213600 cnci=-0.0209834	chr9	+	31254042	31254267	main					9.2002	8.99881	9.23406	10.0601	10.2041	10.3284
TC10002845.hg.1	---	accn=NULL class=lncRNA name= ref=UCSCGeneNoncode transcriptId=uc001lcv.1 cpcScore=-0.3596630 cnci=-0.1963853	noncoding	0.0012861	0.0139	27.22	13.11	2.08	up	---	n381559	NONCODE	accn=NULL class=lncRNA name= ref=UCSCGeneNoncode transcriptId=uc001lcv.1 cpcScore=-0.3596630 cnci=-0.1963853	chr10	-	118588286	118590480	main		HSPA12A			3.50644	3.53677	4.15064	4.75194	5.00785	4.58728
TC01001127.hg.1	---	ncrna:snRNA chromosome:GRCh37:1:147735751:147735907:1 gene:ENSG00000199879 gene_biotype:snRNA transcript_biotype:snRNA	noncoding	0.0017616	0.0175	46.78	22.5	2.08	up	---	ENST00000363009	ENSEMBL	ncrna:snRNA chromosome:GRCh37:1:147735751:147735907:1 gene:ENSG00000199879 gene_biotype:snRNA transcript_biotype:snRNA	chr1	+	147735751	147735907	main					4.75264	4.35353	4.42496	5.31752	5.29454	6.07959
TC18000895.hg.1	---	accn=CR614442 class=mRNAlike lncRNA name=Human lncRNA ref=JounralRNA transcriptId=2289 cpcScore=4.5492700 cnci=-0.0923903	noncoding	3.49e-05	0.000993	1401.02	671.17	2.09	up	---	n339841	NONCODE	accn=CR614442 class=mRNAlike lncRNA name=Human lncRNA ref=JounralRNA transcriptId=2289 cpcScore=4.5492700 cnci=-0.0923903	chr18	-	34366800	34408805	main		TPGS2			9.28224	9.47245	9.47184	10.4829	10.3411	10.5807
TC06003227.hg.1	---	accn=AK002014 class=mRNAlike lncRNA name=Human lncRNA ref=JounralRNA transcriptId=4673 cpcScore=9.5259400 cnci=-0.1307078	noncoding	0.0003905	0.00567	150.4	72.11	2.09	up	---	n342184	NONCODE	accn=AK002014 class=mRNAlike lncRNA name=Human lncRNA ref=JounralRNA transcriptId=4673 cpcScore=9.5259400 cnci=-0.1307078	chr6	+	170151721	170181608	main		C6orf70			5.89791	6.41347	6.25987	7.1809	7.21777	7.34722
TC06003131.hg.1	---	accn=NULL class=lincRNA name=Human lincRNA ref=Scripture Reconstruction LincRNAs By Luo transcriptId=linc_luo_479 cpcScore=-1.3228000 cnci=-0.4443988	noncoding	0.0008208	0.00995	37.54	17.94	2.09	up	---	n344930	NONCODE	accn=NULL class=lincRNA name=Human lincRNA ref=Scripture Reconstruction LincRNAs By Luo transcriptId=linc_luo_479 cpcScore=-1.3228000 cnci=-0.4443988	chr6	+	151713943	151716968	main					3.8005	4.31817	4.43272	5.22473	5.21871	5.29536
TC13000320.hg.1	MIR622	microRNA 622	noncoding	2.8e-06	0.000179	3013.14	1436.62	2.1	up	13q31.3 // 13q31.3	NR_030754	RefSeq // ENSEMBL // UCSC Genes	Homo sapiens microRNA 622 (MIR622), microRNA. // ncrna:miRNA chromosome:GRCh37:13:90883436:90883531:1 gene:ENSG00000207858 gene_biotype:miRNA transcript_biotype:miRNA // ---	chr13	+	90883436	90883531	main					10.5436	10.4365	10.5402	11.579	11.4644	11.6756
TC13001345.hg.1	---	accn=CR596712 class=mRNAlike lncRNA name=Human lncRNA ref=JounralRNA transcriptId=997 cpcScore=2.1094200 cnci=-0.2450157	noncoding	0.0001502	0.0028	89.56	42.69	2.1	up	---	n338591	NONCODE	accn=CR596712 class=mRNAlike lncRNA name=Human lncRNA ref=JounralRNA transcriptId=997 cpcScore=2.1094200 cnci=-0.2450157	chr13	-	21276299	21277857	main				IL17D	5.82454	5.29014	5.18814	6.51574	6.34978	6.63668
TCUn_gl000222000002.hg.1	LOC401074	uncharacterized LOC401074	noncoding	2.09e-05	0.000695	177.06	84.1	2.11	up	3p12.3 // 3p12.3	NR_040004	RefSeq // RefSeq // UCSC Genes // UCSC Genes	Homo sapiens uncharacterized LOC401074 (LOC401074), transcript variant 1, non-coding RNA. // Homo sapiens uncharacterized LOC401074 (LOC401074), transcript variant 2, non-coding RNA. // --- // ---	chrUn_gl000222	-	74365	81351	main	FRG2C 5072bp;				6.30694	6.54445	6.38559	7.54138	7.40243	7.50834
TC0X002196.hg.1	---	linc-LRCH2-1 chrX:-:115032518-115085422 | linc-LRCH2-1 chrX:-:115033603-115085422	noncoding	3.25e-05	0.000946	37.29	17.66	2.11	up	---	TCONS_00017083-XLOC_008213	Rinn lincRNAs // Rinn lincRNAs	linc-LRCH2-1 chrX:-:115032518-115085422 // linc-LRCH2-1 chrX:-:115033603-115085422	chrX	-	115032519	115085422	main					4.30012	4.06735	4.11362	4.9958	5.38145	5.33247
TC12003095.hg.1	---	accn=AK130978 class=mRNAlike lncRNA name=Human lncRNA ref=JounralRNA transcriptId=4505 cpcScore=-0.4921320 cnci=-0.1071798	noncoding	7.23e-05	0.00163	43.21	20.5	2.11	up	---	n342024	NONCODE	accn=AK130978 class=mRNAlike lncRNA name=Human lncRNA ref=JounralRNA transcriptId=4505 cpcScore=-0.4921320 cnci=-0.1071798	chr12	-	115110666	115111134	main		TBX3			4.58891	4.40671	4.13209	5.66394	5.25688	5.42646
TC01003534.hg.1	SNORD75	small nucleolar RNA, C/D box 75	noncoding	0.0001194	0.00237	121.13	57.34	2.11	up	1q25.1 // 1q25.1	NR_003941	RefSeq // ENSEMBL // UCSC Genes	Homo sapiens small nucleolar RNA, C/D box 75 (SNORD75), small nucleolar RNA. // ncrna:snoRNA chromosome:GRCh37:1:173836017:173836076:-1 gene:ENSG00000208310 gene_biotype:snoRNA transcript_biotype:snoRNA // ---	chr1	-	173836017	173836076	main					5.82537	5.79924	5.95433	6.70377	6.90192	7.20332
TC01004988.hg.1	---	accn=M26317 class=mRNAlike lncRNA name=NULL ref=H-invitational v7.5 transcriptId=HIT000195047 cpcScore=-0.0522673 cnci=-0.1401829	noncoding	0.0001277	0.0025	15.96	7.55	2.11	up	---	n334037	NONCODE	accn=M26317 class=mRNAlike lncRNA name=NULL ref=H-invitational v7.5 transcriptId=HIT000195047 cpcScore=-0.0522673 cnci=-0.1401829	chr1	+	207646500	207647169	main		CR2			2.91208	3.02154	2.87183	3.97437	4.29928	3.76273
TC15002393.hg.1	---	linc-ARRDC4-3 chr15:+:97972958-97975172	noncoding	0.000215	0.00365	40.83	19.35	2.11	up	---	TCONS_00024018-XLOC_011373	Rinn lincRNAs	linc-ARRDC4-3 chr15:+:97972958-97975172	chr15	+	97972959	97975172	main					4.37898	4.54662	3.95135	5.47537	5.26522	5.36238
TC07002868.hg.1	---	accn=NR_037669 class=lncRNA name= ref=RefGeneNoncode transcriptId=NR_037669 cpcScore=1.8041100 cnci=-0.2821401	noncoding	0.0020696	0.0196	184.75	87.55	2.11	up	---	n410526	NONCODE	accn=NR_037669 class=lncRNA name= ref=RefGeneNoncode transcriptId=NR_037669 cpcScore=1.8041100 cnci=-0.2821401	chr7	-	30536237	30544457	main		GGCT			6.04657	6.84118	6.52319	7.42947	7.51571	7.69094
TC15002106.hg.1	---	accn=AF085940 class=mRNAlike lncRNA name=NULL ref=H-invitational v7.5 transcriptId=HIT000066819_04 cpcScore=-1.3185100 cnci=-0.4298448	noncoding	0.0052814	0.0397	20.17	9.57	2.11	up	---	n332870	NONCODE	accn=AF085940 class=mRNAlike lncRNA name=NULL ref=H-invitational v7.5 transcriptId=HIT000066819_04 cpcScore=-1.3185100 cnci=-0.4298448	chr15	+	28839838	28840249	main					2.72718	3.73316	3.36883	4.28896	4.2699	4.49187
TC03000752.hg.1	---	cdna:putative chromosome:GRCh37:3:139185272:139185637:1 gene:ENSG00000248790 gene_biotype:antisense transcript_biotype:antisense | cdna:all chromosome:VEGA50:3:139185272:139185637:1 Gene:OTTHUMG00000159957	noncoding	1.3e-06	0.000106	24.14	11.4	2.12	up	---	ENST00000512398	ENSEMBL // Havana transcript	cdna:putative chromosome:GRCh37:3:139185272:139185637:1 gene:ENSG00000248790 gene_biotype:antisense transcript_biotype:antisense // cdna:all chromosome:VEGA50:3:139185272:139185637:1 Gene:OTTHUMG00000159957	chr3	+	139185272	139185637	main		LOC100507291		RBP2	3.51431	3.52862	3.54353	4.62026	4.57666	4.63092
TC06002925.hg.1	---	accn=AF074983 class=mRNAlike lncRNA name=Human lncRNA ref=JounralRNA transcriptId=4567 cpcScore=-0.8021030 cnci=-0.3283707	noncoding	7.3e-06	0.000335	15.09	7.12	2.12	up	---	n342085	NONCODE	accn=AF074983 class=mRNAlike lncRNA name=Human lncRNA ref=JounralRNA transcriptId=4567 cpcScore=-0.8021030 cnci=-0.3283707	chr6	+	90550659	90551267	main		CASP8AP2			2.86961	2.73762	2.94211	3.88752	3.84047	4.06614
TC14001758.hg.1	---	accn=NULL class=lincRNA name=Human lincRNA ref=Scripture Reconstruction LincRNAs By Luo transcriptId=linc_luo_795 cpcScore=-1.3214200 cnci=-0.4346259	noncoding	2.88e-05	0.000869	22.44	10.59	2.12	up	---	n345246	NONCODE	accn=NULL class=lincRNA name=Human lincRNA ref=Scripture Reconstruction LincRNAs By Luo transcriptId=linc_luo_795 cpcScore=-1.3214200 cnci=-0.4346259	chr14	+	71820682	71956294	main		SIPA1L1			3.30259	3.4979	3.46878	4.38029	4.55396	4.57716
TC12002734.hg.1	---	accn=AY034634 class=mRNAlike lncRNA name=NULL ref=H-invitational v7.5 transcriptId=HIT000083498 cpcScore=2.5126600 cnci=-0.1245648	noncoding	5.57e-05	0.00135	39.31	18.52	2.12	up	---	n333279	NONCODE	accn=AY034634 class=mRNAlike lncRNA name=NULL ref=H-invitational v7.5 transcriptId=HIT000083498 cpcScore=2.5126600 cnci=-0.1245648	chr12	-	8074143	8078504	main		SLC2A3		NECAP1	4.10766	4.34365	4.23634	5.33746	5.1422	5.45835
TC11003298.hg.1	---	accn=NULL class=lncRNA name= ref=UCSCGeneNoncode transcriptId=uc001pfj.2 cpcScore=-1.1066100 cnci=-0.4124054 | accn=BX649128 class=mRNAlike lncRNA name=Human lncRNA ref=JounralRNA transcriptId=3568 cpcScore=-1.1126900 cnci=-0.3616407	noncoding	0.0002977	0.00464	16.17	7.63	2.12	up	---	n381758	NONCODE // NONCODE	accn=NULL class=lncRNA name= ref=UCSCGeneNoncode transcriptId=uc001pfj.2 cpcScore=-1.1066100 cnci=-0.4124054 // accn=BX649128 class=mRNAlike lncRNA name=Human lncRNA ref=JounralRNA transcriptId=3568 cpcScore=-1.1126900 cnci=-0.3616407	chr11	-	94898706	94905359	main		SESN3			3.23994	2.90572	2.70623	3.89309	4.35604	3.84333
TC20001062.hg.1	---	accn=NR_027700 class=lncRNA name= ref=RefGeneNoncode transcriptId=NR_027700 cpcScore=9.9930200 cnci=-0.0961074	noncoding	1.9e-06	0.000138	1142.67	536.84	2.13	up	---	n407984	NONCODE	accn=NR_027700 class=lncRNA name= ref=RefGeneNoncode transcriptId=NR_027700 cpcScore=9.9930200 cnci=-0.0961074	chr20	+	2633178	2639039	main		SNORD56			9.13337	9.05423	9.07238	10.1771	10.0719	10.2734
TC02001553.hg.1	---	havana:lincRNA chromosome:GRCh37:2:8741022:8763072:-1 gene:ENSG00000231083 gene_biotype:lincRNA transcript_biotype:lincRNA | cdna:all chromosome:VEGA50:2:8741022:8763072:-1 Gene:OTTHUMG00000151627	noncoding	4.9e-06	0.000256	46.65	21.95	2.13	up	---	ENST00000425678	ENSEMBL // Havana transcript	havana:lincRNA chromosome:GRCh37:2:8741022:8763072:-1 gene:ENSG00000231083 gene_biotype:lincRNA transcript_biotype:lincRNA // cdna:all chromosome:VEGA50:2:8741022:8763072:-1 Gene:OTTHUMG00000151627	chr2	-	8741022	8763072	main					4.41587	4.53676	4.47024	5.52184	5.61222	5.54559
TCUn_gl000222000005.hg.1	---	linc-ZBTB37 chrUn_gl000222:-:74365-81359	noncoding	1.55e-05	0.000562	186.46	87.48	2.13	up	---	TCONS_00030027-XLOC_014509	Rinn lincRNAs	linc-ZBTB37 chrUn_gl000222:-:74365-81359	chrUn_gl000222	-	74366	81359	main	FRG2C 5064bp;				6.43497	6.60917	6.3634	7.61704	7.45233	7.6066
TC15000394.hg.1	MIR4712	microRNA 4712	noncoding	0.0007516	0.00931	10.83	5.07	2.13	up	---	NR_039862	RefSeq // UCSC Genes	Homo sapiens microRNA 4712 (MIR4712), microRNA. // ---	chr15	+	50652526	50652607	main					2.32046	2.41499	2.34967	3.02651	3.55639	3.77714
TC19002469.hg.1	---	accn=AX746517 class=mRNAlike lncRNA name=Human lncRNA ref=JounralRNA transcriptId=984 cpcScore=-0.9864480 cnci=-0.2927103	noncoding	0.0008318	0.0101	27.47	12.88	2.13	up	---	n338578	NONCODE	accn=AX746517 class=mRNAlike lncRNA name=Human lncRNA ref=JounralRNA transcriptId=984 cpcScore=-0.9864480 cnci=-0.2927103	chr19	-	37672482	37674920	main		ZNF585B	ZNF585A 8867bp;		3.40103	4.07293	3.64348	4.79623	4.91213	4.67945
TC06002690.hg.1	---	accn=NR_001434_8 class=lncRNA name= ref=RefGeneNoncode transcriptId=NR_001434_8 cpcScore=8.0040500 cnci=-0.1819288	noncoding	9.3e-06	0.000398	842.45	393.56	2.14	up	---	n405299	NONCODE	accn=NR_001434_8 class=lncRNA name= ref=RefGeneNoncode transcriptId=NR_001434_8 cpcScore=8.0040500 cnci=-0.1819288	chr6	+	29855383	29858856	main					8.65605	8.48912	8.77107	9.65535	9.70133	9.84656
TC11002894.hg.1	---	accn=M83106 class=mRNAlike lncRNA name=NULL ref=H-invitational v7.5 transcriptId=HIT000196511 cpcScore=3.0149500 cnci=-0.1719672	noncoding	1.21e-05	0.000478	115.04	53.76	2.14	up	---	n334144	NONCODE	accn=M83106 class=mRNAlike lncRNA name=NULL ref=H-invitational v7.5 transcriptId=HIT000196511 cpcScore=3.0149500 cnci=-0.1719672	chr11	+	117073731	117075072	main	SIDT2 5570bp;	TAGLN		PCSK7	6.00249	5.49068	5.80724	6.85785	6.91057	6.81733
TC02004216.hg.1	---	accn=AF086285 class=mRNAlike lncRNA name=NULL ref=H-invitational v7.5 transcriptId=HIT000067164 cpcScore=-1.3753000 cnci=-0.2471589	noncoding	0.0001402	0.00268	45.63	21.3	2.14	up	---	n332904	NONCODE	accn=AF086285 class=mRNAlike lncRNA name=NULL ref=H-invitational v7.5 transcriptId=HIT000067164 cpcScore=-1.3753000 cnci=-0.2471589	chr2	-	46755018	46768722	main		ATP6V1E2			4.48117	4.59419	4.2174	5.46642	5.34526	5.77201
TC04002523.hg.1	---	accn=BC034402 class=mRNAlike lncRNA name=Human lncRNA ref=JounralRNA transcriptId=2402 cpcScore=9.7729900 cnci=-0.1347462	noncoding	0.0014084	0.0149	634	296.13	2.14	up	---	n339952	NONCODE	accn=BC034402 class=mRNAlike lncRNA name=Human lncRNA ref=JounralRNA transcriptId=2402 cpcScore=9.7729900 cnci=-0.1347462	chr4	-	40434720	40631861	main		RBM47			7.80034	8.57865	8.30611	9.32846	9.29497	9.34951
TC04000700.hg.1	---	cdna:known chromosome:GRCh37:4:144345906:144347166:1 gene:ENSG00000243175 gene_biotype:pseudogene transcript_biotype:processed_transcript	noncoding	2.3e-06	0.000157	79.81	37.08	2.15	up	---	ENST00000494591	ENSEMBL	cdna:known chromosome:GRCh37:4:144345906:144347166:1 gene:ENSG00000243175 gene_biotype:pseudogene transcript_biotype:processed_transcript	chr4	+	144345906	144347166	main		GAB1			5.2517	5.15092	5.29015	6.2576	6.32486	6.421
TC0X002294.hg.1	---	accn=S58359 class=mRNAlike lncRNA name=NULL ref=H-invitational v7.5 transcriptId=HIT000215871 cpcScore=0.7102960 cnci=-0.0866813	noncoding	2.7e-06	0.000175	1831.76	850.02	2.15	up	---	n334213	NONCODE	accn=S58359 class=mRNAlike lncRNA name=NULL ref=H-invitational v7.5 transcriptId=HIT000215871 cpcScore=0.7102960 cnci=-0.0866813	chrX	-	153764207	153775148	main		G6PD		IKBKG	9.84829	9.64395	9.7567	10.8949	10.7135	10.9566
TC12002254.hg.1	---	accn=NULL class=lincRNA name=Human lincRNA ref=Scripture Reconstruction LincRNAs By Luo transcriptId=linc_luo_1637 cpcScore=-1.3640500 cnci=-0.2038704	noncoding	2.22e-05	0.000724	77.04	35.75	2.15	up	---	n346087	NONCODE	accn=NULL class=lincRNA name=Human lincRNA ref=Scripture Reconstruction LincRNAs By Luo transcriptId=linc_luo_1637 cpcScore=-1.3640500 cnci=-0.2038704	chr12	+	13003866	13004490	main					5.08757	5.25015	5.19687	6.13464	6.36796	6.34777
TC19002198.hg.1	---	accn=BC000847 class=mRNAlike lncRNA name=NULL ref=H-invitational v7.5 transcriptId=HIT000085900 cpcScore=-1.3886400 cnci=-0.2095920	noncoding	5e-06	0.00026	965.21	447.48	2.16	up	---	n333359	NONCODE	accn=BC000847 class=mRNAlike lncRNA name=NULL ref=H-invitational v7.5 transcriptId=HIT000085900 cpcScore=-1.3886400 cnci=-0.2095920	chr19	+	49995207	49995577	main	FLT3LG 4313bp;		RPS11 4057bp;		8.96163	8.66801	8.84234	9.87628	9.84175	10.0739
TC12002416.hg.1	---	accn=NR_040718 class=lncRNA name= ref=RefGeneNoncode transcriptId=NR_040718 cpcScore=1.8905900 cnci=-0.2968090	noncoding	0.0002234	0.00375	287.23	133.07	2.16	up	---	n411693	NONCODE	accn=NR_040718 class=lncRNA name= ref=RefGeneNoncode transcriptId=NR_040718 cpcScore=1.8905900 cnci=-0.2968090	chr12	+	65004293	65091347	main		RASSF3			6.7973	7.29481	7.13082	8.21733	8.09602	8.23278
TC18000697.hg.1	---	accn=NR_026978 class=lncRNA name= ref=RefGeneNoncode transcriptId=NR_026978 cpcScore=4.8470600 cnci=-0.2949081	noncoding	0.0002844	0.0045	54.29	25.09	2.16	up	---	n407523	NONCODE	accn=NR_026978 class=lncRNA name= ref=RefGeneNoncode transcriptId=NR_026978 cpcScore=4.8470600 cnci=-0.2949081	chr18	+	43684298	43708299	main		HAUS1		ATP5A1	4.45329	4.89348	4.65567	5.57775	5.82074	5.9372
TC21000736.hg.1	---	accn=AY429520 class=mRNAlike lncRNA name=NULL ref=H-invitational v7.5 transcriptId=HIT000254608 cpcScore=1.2977600 cnci=-0.1363150	noncoding	4.5e-06	0.000243	87.13	40.24	2.17	up	---	n335179	NONCODE	accn=AY429520 class=mRNAlike lncRNA name=NULL ref=H-invitational v7.5 transcriptId=HIT000254608 cpcScore=1.2977600 cnci=-0.1363150	chr21	+	42602046	42613830	main		BACE2			5.48834	5.23413	5.32388	6.55928	6.28627	6.53744
TC04000003.hg.1	---	ncrna:miRNA chromosome:GRCh37:4:130242:130349:1 gene:ENSG00000211553 gene_biotype:miRNA transcript_biotype:miRNA	noncoding	0.0038506	0.0314	37.52	17.29	2.17	up	---	ENST00000390127	ENSEMBL	ncrna:miRNA chromosome:GRCh37:4:130242:130349:1 gene:ENSG00000211553 gene_biotype:miRNA transcript_biotype:miRNA	chr4	+	130242	130349	main		ZNF595 ZNF718			3.96261	4.18055	4.2478	4.6449	5.65578	5.43613
TC02004497.hg.1	---	accn=NULL class=lncRNA name= ref=UCSCGeneNoncode transcriptId=uc002tfs.3 cpcScore=3.5612600 cnci=-0.1913834 | accn=NULL class=lncRNA name= ref=EnsemblNoncode transcriptId=ENST00000436665 cpcScore=3.4346100 cnci=-0.2391543 | accn=NULL class=lncRNA name= ref=EnsemblNoncode transcriptId=ENST00000448359 cpcScore=2.9187700 cnci=-0.2069919 | linc-NPHP1-3 chr2:-:111132686-111141521 | linc-NPHP1-3 chr2:-…	noncoding	1.2e-06	0.0001	206.67	94.69	2.18	up	---	n383703	NONCODE // NONCODE // NONCODE // Broad TUCP // Broad TUCP // Broad TUCP // Broad TUCP	accn=NULL class=lncRNA name= ref=UCSCGeneNoncode transcriptId=uc002tfs.3 cpcScore=3.5612600 cnci=-0.1913834 // accn=NULL class=lncRNA name= ref=EnsemblNoncode transcriptId=ENST00000436665 cpcScore=3.4346100 cnci=-0.2391543 // accn=NULL class=lncRNA name= ref=EnsemblNoncode transcriptId=ENST00000448359 cpcScore=2.9187700 cnci=-0.2069919 // linc-NPHP1-3 chr2:-:111132686-111141521 // linc-NPHP1-3 ch…	chr2	-	111132687	111142113	main	LIMS3L 1875bp;				6.6007	6.63524	6.51438	7.74041	7.71771	7.66334
TC11002856.hg.1	---	accn=D90228 class=mRNAlike lncRNA name=Human lncRNA ref=JounralRNA transcriptId=5286 cpcScore=7.8526200 cnci=-0.2575069	noncoding	0.000357	0.00532	173.29	79.34	2.18	up	---	n342783	NONCODE	accn=D90228 class=mRNAlike lncRNA name=Human lncRNA ref=JounralRNA transcriptId=5286 cpcScore=7.8526200 cnci=-0.2575069	chr11	+	107992258	108018275	main		ACAT1			6.03	6.54091	6.41394	7.32772	7.43051	7.60092
TC03001259.hg.1	---	havana:lincRNA chromosome:GRCh37:3:28038701:28070095:-1 gene:ENSG00000235493 gene_biotype:lincRNA transcript_biotype:lincRNA | havana:lincRNA chromosome:GRCh37:3:28039035:28070094:-1 gene:ENSG00000235493 gene_biotype:lincRNA transcript_biotype:lincRNA | cdna:all chromosome:VEGA50:3:28038701:28070095:-1 Gene:OTTHUMG00000155651 | cdna:all chromosome:VEGA50:3:28039035:28070094:-1 Gene:OTTHUMG0000015…	noncoding	0.0006673	0.00855	41.72	19.1	2.18	up	---	ENST00000356047	ENSEMBL // ENSEMBL // Havana transcript // Havana transcript	havana:lincRNA chromosome:GRCh37:3:28038701:28070095:-1 gene:ENSG00000235493 gene_biotype:lincRNA transcript_biotype:lincRNA // havana:lincRNA chromosome:GRCh37:3:28039035:28070094:-1 gene:ENSG00000235493 gene_biotype:lincRNA transcript_biotype:lincRNA // cdna:all chromosome:VEGA50:3:28038701:28070095:-1 Gene:OTTHUMG00000155651 // cdna:all chromosome:VEGA50:3:28039035:28070094:-1 Gene:OTTHUMG0000…	chr3	-	28038701	28070095	main					3.93115	4.44579	4.44414	5.25762	5.62158	5.31718
TC10002092.hg.1	---	accn=M73837 class=mRNAlike lncRNA name=Human lncRNA ref=JounralRNA transcriptId=2497 cpcScore=3.9126000 cnci=-0.1120162	noncoding	0.0009117	0.0108	208.52	95.7	2.18	up	---	n340042	NONCODE	accn=M73837 class=mRNAlike lncRNA name=Human lncRNA ref=JounralRNA transcriptId=2497 cpcScore=3.9126000 cnci=-0.1120162	chr10	+	63816933	63850862	main		ARID5B			6.19807	6.89111	6.70705	7.62944	7.75939	7.77127
TC17002731.hg.1	---	accn=NR_002924 class=lncRNA name= ref=RefGeneNoncode transcriptId=NR_002924 cpcScore=3.6592300 cnci=-0.3027673 | accn=NULL class=lincRNA name=Human lincRNA ref=Scripture Reconstruction LincRNAs By Luo transcriptId=linc_luo_1670 cpcScore=-1.4996200 cnci=-0.3187693	noncoding	0.0038925	0.0317	278.84	127.78	2.18	up	---	n405689	NONCODE // NONCODE	accn=NR_002924 class=lncRNA name= ref=RefGeneNoncode transcriptId=NR_002924 cpcScore=3.6592300 cnci=-0.3027673 // accn=NULL class=lincRNA name=Human lincRNA ref=Scripture Reconstruction LincRNAs By Luo transcriptId=linc_luo_1670 cpcScore=-1.4996200 cnci=-0.3187693	chr17	-	58053385	58096336	main					6.47008	7.43473	7.14268	7.99978	8.14065	8.27731
TC09002619.hg.1	---	accn=NR_037638 class=lncRNA name= ref=RefGeneNoncode transcriptId=NR_037638 cpcScore=7.7978900 cnci=-0.2782276	noncoding	6e-07	6.28e-05	26.04	11.91	2.19	up	---	n410496	NONCODE	accn=NR_037638 class=lncRNA name= ref=RefGeneNoncode transcriptId=NR_037638 cpcScore=7.7978900 cnci=-0.2782276	chr9	-	86890765	86955694	main		SLC28A3			3.736	3.55838	3.48202	4.71819	4.70727	4.73007
TC01004315.hg.1	---	accn=AK125879 class=mRNAlike lncRNA name=Human lncRNA ref=JounralRNA transcriptId=246 cpcScore=-0.2585130 cnci=-0.3162182	noncoding	2.11e-05	0.000698	18.99	8.62	2.2	up	---	n337863	NONCODE	accn=AK125879 class=mRNAlike lncRNA name=Human lncRNA ref=JounralRNA transcriptId=246 cpcScore=-0.2585130 cnci=-0.3162182	chr1	+	36391433	36395210	main	EIF2C1 1533bp;		EIF2C3 1109bp;		2.99563	3.25743	3.12322	4.30448	4.1671	4.31828
TC01005749.hg.1	---	accn=AK027019 class=mRNAlike lncRNA name=Human lncRNA ref=JounralRNA transcriptId=601 cpcScore=-1.2337800 cnci=-0.3826811	noncoding	4.39e-05	0.00116	13.81	6.26	2.2	up	---	n338209	NONCODE	accn=AK027019 class=mRNAlike lncRNA name=Human lncRNA ref=JounralRNA transcriptId=601 cpcScore=-1.2337800 cnci=-0.3826811	chr1	-	120162038	120164121	main		ZNF697			2.73383	2.82837	2.43195	3.73489	3.71932	3.95515
TC19002410.hg.1	---	accn=AK023040 class=mRNAlike lncRNA name=Human lncRNA ref=JounralRNA transcriptId=876 cpcScore=0.8241700 cnci=-0.2626308 | accn=NULL class=lincRNA name=Human lincRNA ref=Scripture Reconstruction LincRNAs By Luo transcriptId=linc_luo_1920 cpcScore=-1.2712600 cnci=-0.2732803 | linc-ZNF99-6 chr19:-:23440402-23452736 | linc-ZNF99-6 chr19:-:23441005-23457037 | linc-ZNF99-6 chr19:-:23441499-23457032 | …	noncoding	5e-07	5.5e-05	32.17	14.53	2.21	up	---	n338479	NONCODE // NONCODE // Rinn lincRNAs // Rinn lincRNAs // Rinn lincRNAs // Rinn lincRNAs // Rinn lincRNAs // Rinn lincRNAs // Rinn lincRNAs	accn=AK023040 class=mRNAlike lncRNA name=Human lncRNA ref=JounralRNA transcriptId=876 cpcScore=0.8241700 cnci=-0.2626308 // accn=NULL class=lincRNA name=Human lincRNA ref=Scripture Reconstruction LincRNAs By Luo transcriptId=linc_luo_1920 cpcScore=-1.2712600 cnci=-0.2732803 // linc-ZNF99-6 chr19:-:23440402-23452736 // linc-ZNF99-6 chr19:-:23441005-23457037 // linc-ZNF99-6 chr19:-:23441499-2345703…	chr19	-	23437860	23457037	main					4.00605	3.79006	3.84196	5.03768	4.95388	5.07976
TC17002799.hg.1	---	accn=NR_040071 class=lncRNA name= ref=RefGeneNoncode transcriptId=NR_040071 cpcScore=0.4394060 cnci=-0.1600037	noncoding	1.9e-06	0.000138	111.15	50.31	2.21	up	---	n411602	NONCODE	accn=NR_040071 class=lncRNA name= ref=RefGeneNoncode transcriptId=NR_040071 cpcScore=0.4394060 cnci=-0.1600037	chr17	-	76103483	76107880	main	TMC6 1119bp;			TNRC6C	5.67272	5.72586	5.61474	6.82664	6.74335	6.86715
TC12000573.hg.1	MIR548C	microRNA 548c	noncoding	0.003356	0.0284	17.41	7.87	2.21	up	--- // --- // ---	NR_030347	RefSeq // ENSEMBL // UCSC Genes	Homo sapiens microRNA 548c (MIR548C), microRNA. // ncrna:miRNA chromosome:GRCh37:12:65016289:65016385:1 gene:ENSG00000207546 gene_biotype:miRNA transcript_biotype:miRNA // ---	chr12	+	65016289	65016385	main		RASSF3			2.47001	3.32375	3.1919	3.90219	4.34269	4.16764
TC21000737.hg.1	---	accn=AY429521 class=mRNAlike lncRNA name=NULL ref=H-invitational v7.5 transcriptId=HIT000254609 cpcScore=1.3174300 cnci=-0.0896054	noncoding	9.3e-06	0.000398	389.96	176.05	2.22	up	---	n335181	NONCODE	accn=AY429521 class=mRNAlike lncRNA name=NULL ref=H-invitational v7.5 transcriptId=HIT000254609 cpcScore=1.3174300 cnci=-0.0896054	chr21	+	42617886	42647465	main		BACE2			7.47531	7.47663	7.48248	8.72291	8.41986	8.72663
TC01005597.hg.1	---	accn=AK023877 class=mRNAlike lncRNA name=Human lncRNA ref=JounralRNA transcriptId=416 cpcScore=6.8083000 cnci=-0.1528372	noncoding	3.74e-05	0.00104	46.4	20.92	2.22	up	---	n338029	NONCODE	accn=AK023877 class=mRNAlike lncRNA name=Human lncRNA ref=JounralRNA transcriptId=416 cpcScore=6.8083000 cnci=-0.1528372	chr1	-	85648410	85666456	main		SYDE2			4.27162	4.47792	4.46526	5.39303	5.5827	5.6806
TC07000138.hg.1	---	ensembl_havana_lincrna:lincRNA chromosome:GRCh37:7:22896140:22899106:1 gene:ENSG00000228649 gene_biotype:lincRNA transcript_biotype:lincRNA | ensembl_havana_lincrna:lincRNA chromosome:GRCh37:7:22896147:22900458:1 gene:ENSG00000228649 gene_biotype:lincRNA transcript_biotype:lincRNA | cdna:all chromosome:VEGA50:7:22893875:22899106:1 Gene:OTTHUMG00000152563 | cdna:all chromosome:VEGA50:7:22896147:22…	noncoding	0.0001018	0.00212	13.78	6.21	2.22	up	---	ENST00000415611	ENSEMBL // ENSEMBL // Havana transcript // Havana transcript // Havana transcript	ensembl_havana_lincrna:lincRNA chromosome:GRCh37:7:22896140:22899106:1 gene:ENSG00000228649 gene_biotype:lincRNA transcript_biotype:lincRNA // ensembl_havana_lincrna:lincRNA chromosome:GRCh37:7:22896147:22900458:1 gene:ENSG00000228649 gene_biotype:lincRNA transcript_biotype:lincRNA // cdna:all chromosome:VEGA50:7:22893875:22899106:1 Gene:OTTHUMG00000152563 // cdna:all chromosome:VEGA50:7:22896147…	chr7	+	22895705	22900458	main					2.77992	2.55204	2.6286	3.99022	3.44079	3.97043
TC0X001624.hg.1	---	accn=NR_027783 class=lncRNA name= ref=RefGeneNoncode transcriptId=NR_027783 cpcScore=2.0757800 cnci=-0.3306485 | accn=CR624470 class=mRNAlike lncRNA name=NULL ref=H-invitational v7.5 transcriptId=HIT000303665 cpcScore=-0.3967830 cnci=-0.3726592	noncoding	0.0001295	0.00251	400.34	180.68	2.22	up	---	n408024	NONCODE // NONCODE	accn=NR_027783 class=lncRNA name= ref=RefGeneNoncode transcriptId=NR_027783 cpcScore=2.0757800 cnci=-0.3306485 // accn=CR624470 class=mRNAlike lncRNA name=NULL ref=H-invitational v7.5 transcriptId=HIT000303665 cpcScore=-0.3967830 cnci=-0.3726592	chrX	+	23801275	23804327	main		SAT1			7.32486	7.68871	7.53315	8.47955	8.68936	8.81418
TC05002640.hg.1	---	linc-MYOT-4 chr5:+:135522562-135524381	noncoding	0.0031233	0.0268	30.86	13.88	2.22	up	---	TCONS_00010102-XLOC_004566	Rinn lincRNAs	linc-MYOT-4 chr5:+:135522562-135524381	chr5	+	135522563	135524381	main		SMAD5			3.27973	4.26342	3.89713	4.9569	5.06659	4.86804
TC06002625.hg.1	---	accn=AJ427353 class=mRNAlike lncRNA name=NULL ref=H-invitational v7.5 transcriptId=HIT000247917 cpcScore=2.0825500 cnci=-0.1709359	noncoding	2.39e-05	0.000759	57.83	25.9	2.23	up	---	n334878	NONCODE	accn=AJ427353 class=mRNAlike lncRNA name=NULL ref=H-invitational v7.5 transcriptId=HIT000247917 cpcScore=2.0825500 cnci=-0.1709359	chr6	+	24495430	24515538	main		ALDH5A1		GPLD1	4.61962	4.68727	4.83295	5.80768	6.05714	5.74444
TC01005497.hg.1	---	accn=NR_033142 class=lncRNA name= ref=RefGeneNoncode transcriptId=NR_033142 cpcScore=12.0099000 cnci=-0.3793834	noncoding	0.0014819	0.0154	325.12	145.55	2.23	up	---	n409072	NONCODE	accn=NR_033142 class=lncRNA name= ref=RefGeneNoncode transcriptId=NR_033142 cpcScore=12.0099000 cnci=-0.3793834	chr1	-	54231134	54304225	main		TMEM48			6.74981	7.54216	7.31905	8.24908	8.33417	8.49915
TC05002425.hg.1	---	accn=NR_033417 class=lncRNA name= ref=RefGeneNoncode transcriptId=NR_033417 cpcScore=2.3534800 cnci=-0.3260915	noncoding	0.0016333	0.0165	379.36	169.9	2.23	up	---	n409250	NONCODE	accn=NR_033417 class=lncRNA name= ref=RefGeneNoncode transcriptId=NR_033417 cpcScore=2.3534800 cnci=-0.3260915	chr5	+	69711197	69746189	main					6.96209	7.79121	7.52735	8.47603	8.58505	8.68913
TC02003583.hg.1	---	linc-TUBA3D-1 chr2:+:132218683-132220150	noncoding	0.0037919	0.0311	147.96	66.27	2.23	up	---	TCONS_l2_00013992-XLOC_l2_007562	Broad TUCP	linc-TUBA3D-1 chr2:+:132218683-132220150	chr2	+	132218684	132220150	main					5.55589	6.52761	6.12211	6.98192	7.34766	7.34548
TC01006091.hg.1	---	accn=Z25425 class=mRNAlike lncRNA name=NULL ref=H-invitational v7.5 transcriptId=HIT000326706 cpcScore=0.8403380 cnci=-0.3277792	noncoding	0.0005602	0.00745	130.12	58.08	2.24	up	---	n336585	NONCODE	accn=Z25425 class=mRNAlike lncRNA name=NULL ref=H-invitational v7.5 transcriptId=HIT000326706 cpcScore=0.8403380 cnci=-0.3277792	chr1	-	211844574	211847705	main		NEK2			5.49695	6.08687	6.05122	6.92213	7.09376	7.10312
TC06003619.hg.1	---	accn=NR_034069 class=lncRNA name= ref=RefGeneNoncode transcriptId=NR_034069 cpcScore=6.1536300 cnci=-0.3256116	noncoding	0.0042283	0.0337	450.93	201.66	2.24	up	---	n409669	NONCODE	accn=NR_034069 class=lncRNA name= ref=RefGeneNoncode transcriptId=NR_034069 cpcScore=6.1536300 cnci=-0.3256116	chr6	-	35800811	35888957	main		SRPK1		LHFPL5	7.07012	8.04649	7.90562	8.6839	8.88397	8.93033
TC01005282.hg.1	---	accn=NR_027136 class=lncRNA name= ref=RefGeneNoncode transcriptId=NR_027136 cpcScore=2.1882900 cnci=-0.1812133 | accn=NULL class=lncRNA name= ref=EnsemblNoncode transcriptId=ENST00000404665 cpcScore=3.2883500 cnci=-0.1743267 | accn=NULL class=lncRNA name= ref=EnsemblNoncode transcriptId=ENST00000310916 cpcScore=3.2109300 cnci=-0.1705626	noncoding	3.4e-06	0.000202	31.19	13.87	2.25	up	---	n407667	NONCODE // NONCODE // NONCODE	accn=NR_027136 class=lncRNA name= ref=RefGeneNoncode transcriptId=NR_027136 cpcScore=2.1882900 cnci=-0.1812133 // accn=NULL class=lncRNA name= ref=EnsemblNoncode transcriptId=ENST00000404665 cpcScore=3.2883500 cnci=-0.1743267 // accn=NULL class=lncRNA name= ref=EnsemblNoncode transcriptId=ENST00000310916 cpcScore=3.2109300 cnci=-0.1705626	chr1	-	15438311	15478960	main				KAZN	3.96858	3.81529	3.6527	5.00776	4.86366	5.06594
TC0X000629.hg.1	---	cdna:putative chromosome:GRCh37:X:131351175:131564190:1 gene:ENSG00000232160 gene_biotype:antisense transcript_biotype:antisense | cdna:putative chromosome:GRCh37:X:131352535:131566890:1 gene:ENSG00000232160 gene_biotype:antisense transcript_biotype:antisense | cdna:all chromosome:VEGA50:X:131351175:131564190:1 Gene:OTTHUMG00000022425 | cdna:all chromosome:VEGA50:X:131352535:131566890:1 Gene:OTTH…	noncoding	4.4e-06	0.00024	15.42	6.85	2.25	up	---	ENST00000421483	ENSEMBL // ENSEMBL // UCSC Genes // Havana transcript // Havana transcript	cdna:putative chromosome:GRCh37:X:131351175:131564190:1 gene:ENSG00000232160 gene_biotype:antisense transcript_biotype:antisense // cdna:putative chromosome:GRCh37:X:131352535:131566890:1 gene:ENSG00000232160 gene_biotype:antisense transcript_biotype:antisense // --- // cdna:all chromosome:VEGA50:X:131351175:131564190:1 Gene:OTTHUMG00000022425 // cdna:all chromosome:VEGA50:X:131352535:131566890:1…	chrX	+	131351175	131566890	main				MBNL3 RAP2C	2.84147	2.65536	2.88337	3.92762	3.86085	4.09878
TC17001912.hg.1	LOC100131096	uncharacterized LOC100131096	noncoding	1.87e-05	0.000646	77.94	34.6	2.25	up	17q25.3	NR_040071	RefSeq // ENSEMBL // UCSC Genes // UCSC Genes	Homo sapiens uncharacterized LOC100131096 (LOC100131096), non-coding RNA. // cdna:known chromosome:GRCh37:17:76103480:76106416:-1 gene:ENSG00000204282 gene_biotype:protein_coding transcript_biotype:protein_coding // --- // ---	chr17	-	76103480	76107880	main	TMC6 1119bp;			TNRC6C	5.1236	5.20066	5.06873	6.36404	6.0828	6.45371
TC17002909.hg.1	MIR10A	microRNA 10a	noncoding	5.2e-06	0.000266	189.62	83.78	2.26	up	17q21.32 // 17q21.3 // 17q21.32 // 17q21.3 // 17q21.32 // 17q21.32 // 17q21.3 // 17q21.3 // 17q21.3 // 17q21.3 // 17q21.3 // 17q21.3 // 17q21.3 // 17q21.3 // 17q21.3 // 17q21.32 // 17q21.32	NR_029608	RefSeq // RefSeq // RefSeq // ENSEMBL // ENSEMBL // ENSEMBL // ENSEMBL // ENSEMBL // ENSEMBL // ENSEMBL // ENSEMBL // ENSEMBL // ENSEMBL // ENSEMBL // ENSEMBL // ENSEMBL // UCSC Genes // UCSC Genes // UCSC Genes // UCSC Genes // UCSC Genes // UCSC Genes // UCSC Genes // UCSC Genes // UCSC Genes // GenBank // Havana transcript // Havana transcript // Havana transcript // Havana transcript // Havan…	Homo sapiens microRNA 10a (MIR10A), microRNA. // Homo sapiens homeobox B3 (HOXB3), mRNA. // Homo sapiens homeobox B4 (HOXB4), mRNA. // cdna:known chromosome:GRCh37:17:46627247:46651849:-1 gene:ENSG00000120093 gene_biotype:protein_coding transcript_biotype:protein_coding // cdna:known chromosome:GRCh37:17:46652875:46657473:-1 gene:ENSG00000182742 gene_biotype:protein_coding transcript_biotype:prot…	chr17	-	46626232	46667634	main	HOXB5 985bp; HOXB6 4005bp;		HOXB2 2791bp;		6.32139	6.43324	6.46593	7.54923	7.53384	7.66567
TC01005942.hg.1	---	accn=NULL class=lncRNA name= ref=EnsemblNoncode transcriptId=ENST00000449289 cpcScore=-0.9857830 cnci=-0.4025027 | accn=NULL class=lncRNA name= ref=EnsemblNoncode transcriptId=ENST00000430245 cpcScore=-1.0549200 cnci=-0.2010497 | accn=NULL class=lncRNA name= ref=EnsemblNoncode transcriptId=ENST00000436656 cpcScore=-1.0818800 cnci=-0.3619535 | accn=NULL class=lncRNA name= ref=EnsemblNoncode transc…	noncoding	1.11e-05	0.00045	247.23	109.49	2.26	up	---	n378839	NONCODE // NONCODE // NONCODE // NONCODE // NONCODE // NONCODE // NONCODE // NONCODE // NONCODE // NONCODE // NONCODE // NONCODE // NONCODE // NONCODE // NONCODE // NONCODE // NONCODE // NONCODE // NONCODE // NONCODE // NONCODE // NONCODE // NONCODE // NONCODE // NONCODE // NONCODE // NONCODE // NONCODE // Rinn lincRNAs	accn=NULL class=lncRNA name= ref=EnsemblNoncode transcriptId=ENST00000449289 cpcScore=-0.9857830 cnci=-0.4025027 // accn=NULL class=lncRNA name= ref=EnsemblNoncode transcriptId=ENST00000430245 cpcScore=-1.0549200 cnci=-0.2010497 // accn=NULL class=lncRNA name= ref=EnsemblNoncode transcriptId=ENST00000436656 cpcScore=-1.0818800 cnci=-0.3619535 // accn=NULL class=lncRNA name= ref=EnsemblNoncode tra…	chr1	-	173833038	173838020	main				ZBTB37	6.75638	6.71648	6.90592	7.829	7.95975	8.10833
TC14001733.hg.1	---	accn=NULL class=lncRNA name= ref=UCSCGeneNoncode transcriptId=uc001xib.2 cpcScore=-0.2656700 cnci=-0.3054387	noncoding	4.3e-06	0.000236	48	21.13	2.27	up	---	n382172	NONCODE	accn=NULL class=lncRNA name= ref=UCSCGeneNoncode transcriptId=uc001xib.2 cpcScore=-0.2656700 cnci=-0.3054387	chr14	+	65453948	65455990	main		FNTB			4.59226	4.42161	4.2447	5.62882	5.48078	5.69282
TC12002904.hg.1	---	accn=NULL class=lincRNA name=Human lincRNA ref=Scripture Reconstruction LincRNAs By Luo transcriptId=linc_luo_1303 cpcScore=-1.2918600 cnci=-0.2822763 | linc-OR6C6 chr12:-:55803573-55808808	noncoding	1.25e-05	0.000488	105.6	46.6	2.27	up	---	n345754	NONCODE // Broad TUCP	accn=NULL class=lincRNA name=Human lincRNA ref=Scripture Reconstruction LincRNAs By Luo transcriptId=linc_luo_1303 cpcScore=-1.2918600 cnci=-0.2822763 // linc-OR6C6 chr12:-:55803573-55808808	chr12	-	55803574	55808808	main					5.63058	5.42142	5.62979	6.766	6.53534	6.9138
TC06002661.hg.1	---	accn=U80232 class=mRNAlike lncRNA name=Human lncRNA ref=JounralRNA transcriptId=3364 cpcScore=1.0796100 cnci=-0.3161508	noncoding	1.39e-05	0.000524	15.98	7.04	2.27	up	---	n340899	NONCODE	accn=U80232 class=mRNAlike lncRNA name=Human lncRNA ref=JounralRNA transcriptId=3364 cpcScore=1.0796100 cnci=-0.3161508	chr6	+	27368315	27368534	main		ZNF391			2.73756	2.90948	2.8529	4.06964	4.12722	3.84489
TC03000980.hg.1	---	ncrna:snoRNA chromosome:GRCh37:3:183169645:183169776:1 gene:ENSG00000201229 gene_biotype:snoRNA transcript_biotype:snoRNA	noncoding	6.39e-05	0.00149	162.4	71.39	2.27	up	---	ENST00000364359	ENSEMBL	ncrna:snoRNA chromosome:GRCh37:3:183169645:183169776:1 gene:ENSG00000201229 gene_biotype:snoRNA transcript_biotype:snoRNA	chr3	+	183169645	183169776	main					6.50285	6.04532	5.9798	7.441	7.12316	7.51389
TC10002844.hg.1	---	accn=NULL class=lincRNA name=Human lincRNA ref=Scripture Reconstruction LincRNAs By Luo transcriptId=linc_luo_271 cpcScore=-1.6734400 cnci=-0.2853184	noncoding	5e-07	5.5e-05	38.66	16.96	2.28	up	---	n344722	NONCODE	accn=NULL class=lincRNA name=Human lincRNA ref=Scripture Reconstruction LincRNAs By Luo transcriptId=linc_luo_271 cpcScore=-1.6734400 cnci=-0.2853184	chr10	-	118587736	118609222	main	KIAA1598 6517bp;	HSPA12A		ENO4	4.13089	4.10039	4.07698	5.2472	5.28216	5.33701
TC07002842.hg.1	---	accn=NULL class=lincRNA name=Human lincRNA ref=Scripture Reconstruction LincRNAs By Luo transcriptId=linc_luo_496 cpcScore=-1.4180000 cnci=-0.1704267	noncoding	6.3e-05	0.00147	23.8	10.43	2.28	up	---	n344947	NONCODE	accn=NULL class=lincRNA name=Human lincRNA ref=Scripture Reconstruction LincRNAs By Luo transcriptId=linc_luo_496 cpcScore=-1.4180000 cnci=-0.1704267	chr7	-	25988280	25989023	main					3.83027	3.18348	3.19026	4.66051	4.53675	4.56974
TC06002991.hg.1	---	accn=AK024740 class=mRNAlike lncRNA name=NULL ref=H-invitational v7.5 transcriptId=HIT000008014 cpcScore=2.0600200 cnci=-0.3058082 | accn=BC005347 class=mRNAlike lncRNA name=NULL ref=H-invitational v7.5 transcriptId=HIT000086516 cpcScore=2.7821800 cnci=-0.3177110	noncoding	0.0040564	0.0327	531.56	233.49	2.28	up	---	n332600	NONCODE // NONCODE	accn=AK024740 class=mRNAlike lncRNA name=NULL ref=H-invitational v7.5 transcriptId=HIT000008014 cpcScore=2.0600200 cnci=-0.3058082 // accn=BC005347 class=mRNAlike lncRNA name=NULL ref=H-invitational v7.5 transcriptId=HIT000086516 cpcScore=2.7821800 cnci=-0.3177110	chr6	+	111303243	111346793	main		RPF2			7.34947	8.38886	7.91818	8.84693	9.16607	9.1972
TC04001997.hg.1	---	accn=AK098597 class=mRNAlike lncRNA name=Human lncRNA ref=JounralRNA transcriptId=2421 cpcScore=-1.2198800 cnci=-0.3710022 | accn=NULL class=lincRNA name=Human lincRNA ref=Scripture Reconstruction LincRNAs By Luo transcriptId=linc_luo_1182 cpcScore=-1.3203700 cnci=-0.4578143	noncoding	0.001739	0.0173	28.7	12.52	2.29	up	---	n339968	NONCODE // NONCODE	accn=AK098597 class=mRNAlike lncRNA name=Human lncRNA ref=JounralRNA transcriptId=2421 cpcScore=-1.2198800 cnci=-0.3710022 // accn=NULL class=lincRNA name=Human lincRNA ref=Scripture Reconstruction LincRNAs By Luo transcriptId=linc_luo_1182 cpcScore=-1.3203700 cnci=-0.4578143	chr4	+	42097864	42101382	main	SLC30A9 8313bp;				3.72133	4.14079	3.1329	4.95143	4.95685	4.6693
TC06004066.hg.1	HLA-H	major histocompatibility complex, class I, H (pseudogene)	noncoding	1.9e-06	0.000138	505.42	220.09	2.3	up	6p21.3	NR_001434	RefSeq // UCSC Genes // UCSC Genes	Homo sapiens major histocompatibility complex, class I, H (pseudogene) (HLA-H), non-coding RNA. // --- // ---	chr6	+	29855383	29858856	main					7.89695	7.66151	7.84224	8.87642	9.05546	9.06004
TC09002412.hg.1	---	accn=NULL class=lncRNA name= ref=UCSCGeneNoncode transcriptId=uc003zlo.1 cpcScore=0.4386880 cnci=-0.3850783	noncoding	6e-06	0.000294	15.75	6.85	2.3	up	---	n385480	NONCODE	accn=NULL class=lncRNA name= ref=UCSCGeneNoncode transcriptId=uc003zlo.1 cpcScore=0.4386880 cnci=-0.3850783	chr9	-	15163622	15166031	main	TTC39B 4811bp;				2.86188	2.83499	2.68784	3.87323	3.95345	4.15428
TC06003070.hg.1	---	accn=X17469 class=mRNAlike lncRNA name=NULL ref=H-invitational v7.5 transcriptId=HIT000321614 cpcScore=1.7671000 cnci=-0.1280311	noncoding	9.76e-05	0.00205	20.43	8.9	2.3	up	---	n335780	NONCODE	accn=X17469 class=mRNAlike lncRNA name=NULL ref=H-invitational v7.5 transcriptId=HIT000321614 cpcScore=1.7671000 cnci=-0.1280311	chr6	+	135518087	135520090	main		MYB			3.03832	2.97937	3.49683	4.31734	4.4718	4.31584
TC06001204.hg.1	---	havana:lincRNA chromosome:GRCh37:6:171044839:171045633:1 gene:ENSG00000230423 gene_biotype:lincRNA transcript_biotype:lincRNA | cdna:all chromosome:VEGA50:6:171044839:171045633:1 Gene:OTTHUMG00000016090	noncoding	7e-07	7.02e-05	62.77	27.18	2.31	up	---	ENST00000426839	ENSEMBL // Havana transcript	havana:lincRNA chromosome:GRCh37:6:171044839:171045633:1 gene:ENSG00000230423 gene_biotype:lincRNA transcript_biotype:lincRNA // cdna:all chromosome:VEGA50:6:171044839:171045633:1 Gene:OTTHUMG00000016090	chr6	+	171044839	171045633	main					4.8286	4.74445	4.77578	5.98235	5.90343	6.07838
TC10002627.hg.1	---	linc-FAM25C-3 chr10:-:49272326-49275670	noncoding	1.4e-06	0.000111	15.97	6.92	2.31	up	---	TCONS_l2_00003560-XLOC_l2_001972	Broad TUCP	linc-FAM25C-3 chr10:-:49272326-49275670	chr10	-	49272327	49275670	main		PTPN20C			2.80643	2.74793	2.87479	4.08033	3.90592	4.05364
TC03002178.hg.1	---	havana:lincRNA chromosome:GRCh37:3:197177198:197183525:-1 gene:ENSG00000229912 gene_biotype:lincRNA transcript_biotype:lincRNA | cdna:all chromosome:VEGA50:3:197177198:197183525:-1 Gene:OTTHUMG00000155483	noncoding	2.01e-05	0.000677	87.3	37.3	2.34	up	---	ENST00000445908	ENSEMBL // Havana transcript	havana:lincRNA chromosome:GRCh37:3:197177198:197183525:-1 gene:ENSG00000229912 gene_biotype:lincRNA transcript_biotype:lincRNA // cdna:all chromosome:VEGA50:3:197177198:197183525:-1 Gene:OTTHUMG00000155483	chr3	-	197177198	197183525	main					5.3986	5.1221	5.19764	6.35681	6.31002	6.7249
TC06003499.hg.1	---	accn=BC029448 class=mRNAlike lncRNA name=Human lncRNA ref=JounralRNA transcriptId=3323 cpcScore=-1.2250500 cnci=-0.3217423	noncoding	2.91e-05	0.000875	25.35	10.84	2.34	up	---	n340858	NONCODE	accn=BC029448 class=mRNAlike lncRNA name=Human lncRNA ref=JounralRNA transcriptId=3323 cpcScore=-1.2250500 cnci=-0.3217423	chr6	-	16363312	16364385	main		ATXN1			3.31729	3.58611	3.46443	4.56507	4.84472	4.62908
TC01004267.hg.1	---	accn=NR036473 class=mRNAlike lncRNA name=SNHG3 ref=lncRNAdb transcriptId=343016 cpcScore=-1.3181900 cnci=-0.3223314 | accn=NR_030725 class=lncRNA name= ref=RefGeneNoncode transcriptId=NR_030725 cpcScore=5.0420300 cnci=-0.1947177 | accn=NULL class=lncRNA name= ref=UCSCGeneNoncode transcriptId=uc001bqd.2 cpcScore=-1.1568000 cnci=-0.3572538	noncoding	1e-06	8.79e-05	325.93	138.63	2.35	up	---	n343016	NONCODE // NONCODE // NONCODE	accn=NR036473 class=mRNAlike lncRNA name=SNHG3 ref=lncRNAdb transcriptId=343016 cpcScore=-1.3181900 cnci=-0.3223314 // accn=NR_030725 class=lncRNA name= ref=RefGeneNoncode transcriptId=NR_030725 cpcScore=5.0420300 cnci=-0.1947177 // accn=NULL class=lncRNA name= ref=UCSCGeneNoncode transcriptId=uc001bqd.2 cpcScore=-1.1568000 cnci=-0.3572538	chr1	+	28832455	28865708	main	PHACTR4 5574bp;	RCC1 RNU105A			7.19795	7.0733	7.12898	8.40662	8.22894	8.45763
TC06003372.hg.1	---	accn=NR_001284_3 class=lncRNA name= ref=RefGeneNoncode transcriptId=NR_001284_3 cpcScore=1.4015800 cnci=-0.1675420 | accn=AF059253 class=mRNAlike lncRNA name=NULL ref=H-invitational v7.5 transcriptId=HIT000064829_09 cpcScore=-1.0028700 cnci=-0.1684410	noncoding	2.8e-06	0.000179	130.46	55.43	2.35	up	---	n405265	NONCODE // NONCODE	accn=NR_001284_3 class=lncRNA name= ref=RefGeneNoncode transcriptId=NR_001284_3 cpcScore=1.4015800 cnci=-0.1675420 // accn=AF059253 class=mRNAlike lncRNA name=NULL ref=H-invitational v7.5 transcriptId=HIT000064829_09 cpcScore=-1.0028700 cnci=-0.1684410	chr6	-	3269986	3274708	main		SLC22A23		PSMG4	5.89435	5.74528	5.79328	6.98449	6.93002	7.2158
TC0X001960.hg.1	---	linc-PRKX-2 chrX:-:3820106-3823822 | linc-PRKX-2 chrX:-:3820865-3838787 | linc-PRKX-2 chrX:-:3823287-3838276 | linc-PRKX-2 chrX:-:3823393-3849842 | linc-PRKX-2 chrX:-:3849696-3855883	noncoding	7.2e-06	0.000331	96.77	41.18	2.35	up	---	TCONS_l2_00030431-XLOC_l2_015669	Broad TUCP // Broad TUCP // Broad TUCP // Broad TUCP // Broad TUCP	linc-PRKX-2 chrX:-:3820106-3823822 // linc-PRKX-2 chrX:-:3820865-3838787 // linc-PRKX-2 chrX:-:3823287-3838276 // linc-PRKX-2 chrX:-:3823393-3849842 // linc-PRKX-2 chrX:-:3849696-3855883	chrX	-	3820107	3855883	main		LOC100506453			5.63559	5.20987	5.30126	6.66479	6.4498	6.72262
TC11002623.hg.1	---	accn=BC063641 class=mRNAlike lncRNA name=Human lncRNA ref=JounralRNA transcriptId=3474 cpcScore=-0.5196540 cnci=-0.3511793	noncoding	1.09e-05	0.000444	11.22	4.77	2.35	up	---	n341008	NONCODE	accn=BC063641 class=mRNAlike lncRNA name=Human lncRNA ref=JounralRNA transcriptId=3474 cpcScore=-0.5196540 cnci=-0.3511793	chr11	+	32875249	32879666	main		PRRG4			2.4313	2.00305	2.38542	3.48419	3.39875	3.62987
TC09002021.hg.1	---	accn=AY196293 class=mRNAlike lncRNA name=Human lncRNA ref=JounralRNA transcriptId=4175 cpcScore=-1.1631000 cnci=-0.3315279	noncoding	1.52e-05	0.000554	25.17	10.65	2.36	up	---	n341703	NONCODE	accn=AY196293 class=mRNAlike lncRNA name=Human lncRNA ref=JounralRNA transcriptId=4175 cpcScore=-1.1631000 cnci=-0.3315279	chr9	+	79056582	79117213	main		GCNT1			3.48561	3.30882	3.49797	4.67561	4.4495	4.88342
TC17000625.hg.1	---	ncrna:lincRNA chromosome:GRCh37:17:46694460:46699890:1 gene:ENSG00000248304	noncoding	1.73e-05	0.000608	209.76	88.87	2.36	up	---	ENST00000510789	ENSEMBL	ncrna:lincRNA chromosome:GRCh37:17:46694460:46699890:1 gene:ENSG00000248304	chr17	+	46694460	46699890	main				HOXB7 HOXB9	6.48279	6.25138	6.74161	7.77095	7.70052	7.71424
TC02003890.hg.1	---	accn=NR_027663 class=lncRNA name= ref=RefGeneNoncode transcriptId=NR_027663 cpcScore=3.8452900 cnci=-0.2018776	noncoding	2.19e-05	0.000718	66.94	28.38	2.36	up	---	n407954	NONCODE	accn=NR_027663 class=lncRNA name= ref=RefGeneNoncode transcriptId=NR_027663 cpcScore=3.8452900 cnci=-0.2018776	chr2	+	233470767	233547491	main		EFHD1			4.9394	4.73451	4.86179	6.38526	5.981	5.87602
TC05001418.hg.1	MAST4-AS1	MAST4 antisense RNA 1 (non-protein coding)	noncoding	5.94e-05	0.00141	19.73	8.36	2.36	up	---	ENST00000451496	ENSEMBL // Havana transcript	cdna:putative chromosome:GRCh37:5:66297211:66299781:-1 gene:ENSG00000229666 gene_biotype:antisense transcript_biotype:antisense // cdna:all chromosome:VEGA50:5:66297211:66299781:-1 Gene:OTTHUMG00000152480	chr5	-	66297211	66299781	main				MAST4	3.43953	3.00625	2.79772	4.18566	4.29763	4.47259
TC01001715.hg.1	LOC284581	uncharacterized LOC284581	noncoding	3.8e-06	0.000217	22.92	9.64	2.38	up	1q32.1	NR_046097	RefSeq // UCSC Genes	Homo sapiens uncharacterized LOC284581 (LOC284581), transcript variant 1, non-coding RNA. // ---	chr1	+	205831207	205865215	main					3.39119	3.17583	3.29454	4.35424	4.65619	4.59244
TC0X002051.hg.1	---	linc-ZNF674 chrX:-:46458742-46461839	noncoding	1.7e-05	0.0006	23.51	9.9	2.38	up	---	TCONS_00017504-XLOC_008152	Rinn lincRNAs	linc-ZNF674 chrX:-:46458742-46461839	chrX	-	46458743	46461839	main	SLC9A7 2914bp;				3.4006	3.37625	3.19827	4.58162	4.35292	4.7793
TC02001552.hg.1	---	havana:lincRNA chromosome:GRCh37:2:8710461:8717085:-1 gene:ENSG00000236008 gene_biotype:lincRNA transcript_biotype:lincRNA | havana:lincRNA chromosome:GRCh37:2:8699963:8723922:-1 gene:ENSG00000236008 gene_biotype:lincRNA transcript_biotype:lincRNA | cdna:all chromosome:VEGA50:2:8710461:8717085:-1 Gene:OTTHUMG00000151622 | cdna:all chromosome:VEGA50:2:8699963:8723922:-1 Gene:OTTHUMG00000151622	noncoding	1.1e-06	9.46e-05	62.66	26.26	2.39	up	---	ENST00000436187	ENSEMBL // ENSEMBL // Havana transcript // Havana transcript	havana:lincRNA chromosome:GRCh37:2:8710461:8717085:-1 gene:ENSG00000236008 gene_biotype:lincRNA transcript_biotype:lincRNA // havana:lincRNA chromosome:GRCh37:2:8699963:8723922:-1 gene:ENSG00000236008 gene_biotype:lincRNA transcript_biotype:lincRNA // cdna:all chromosome:VEGA50:2:8710461:8717085:-1 Gene:OTTHUMG00000151622 // cdna:all chromosome:VEGA50:2:8699963:8723922:-1 Gene:OTTHUMG00000151622	chr2	-	8699963	8723922	main					4.95165	4.57187	4.6754	5.92943	5.99583	6.03089
TC12002966.hg.1	---	linc-KRR1 chr12:-:76083363-76084611	noncoding	1.3e-06	0.000106	49.02	20.55	2.39	up	---	TCONS_00020847-XLOC_010132	Rinn lincRNAs	linc-KRR1 chr12:-:76083363-76084611	chr12	-	76083364	76084611	main					4.46328	4.22775	4.44703	5.59293	5.56417	5.73631
TC08001884.hg.1	---	accn=AY072873 class=mRNAlike lncRNA name=Human lncRNA ref=JounralRNA transcriptId=5342 cpcScore=2.1872000 cnci=-0.0865269	noncoding	0.0002156	0.00366	339.87	142.17	2.39	up	---	n342839	NONCODE	accn=AY072873 class=mRNAlike lncRNA name=Human lncRNA ref=JounralRNA transcriptId=5342 cpcScore=2.1872000 cnci=-0.0865269	chr8	+	38586008	38688695	main		TACC1			6.83606	7.44484	7.22855	8.39297	8.46355	8.41788
TC11000752.hg.1	---	cdna:known chromosome:GRCh37:11:71869908:71870905:1 gene:ENSG00000256518 gene_biotype:pseudogene transcript_biotype:processed_transcript	noncoding	0.0010087	0.0116	87.14	36.43	2.39	up	---	ENST00000542477	ENSEMBL	cdna:known chromosome:GRCh37:11:71869908:71870905:1 gene:ENSG00000256518 gene_biotype:pseudogene transcript_biotype:processed_transcript	chr11	+	71869908	71870905	main					5.60428	4.61055	5.40128	6.25647	6.42558	6.70148
TC09002928.hg.1	---	cdna:known chromosome:GRCh37:9:6716548:6723630:1 gene:ENSG00000225489 gene_biotype:processed_transcript transcript_biotype:processed_transcript | cdna:all chromosome:VEGA50:9:6716548:6723630:1 Gene:OTTHUMG00000019530 | cdna:all chromosome:VEGA50:9:6719068:6727438:1 Gene:OTTHUMG00000019530 | cdna:all chromosome:VEGA50:9:6718810:6719370:1 Gene:OTTHUMG00000019530	noncoding	2.1e-06	0.000147	61.6	25.64	2.4	up	---	ENST00000452643	ENSEMBL // UCSC Genes // UCSC Genes // Havana transcript // Havana transcript // Havana transcript	cdna:known chromosome:GRCh37:9:6716548:6723630:1 gene:ENSG00000225489 gene_biotype:processed_transcript transcript_biotype:processed_transcript // --- // --- // cdna:all chromosome:VEGA50:9:6716548:6723630:1 Gene:OTTHUMG00000019530 // cdna:all chromosome:VEGA50:9:6719068:6727438:1 Gene:OTTHUMG00000019530 // cdna:all chromosome:VEGA50:9:6718810:6719370:1 Gene:OTTHUMG00000019530	chr9	+	6716495	6727438	main		KDM4C			4.94081	4.54401	4.61085	6.01171	5.85357	6.01696
TC20001136.hg.1	---	accn=NULL class=lncRNA name= ref=EnsemblNoncode transcriptId=ENST00000424111 cpcScore=12.1358000 cnci=-0.1384637 | accn=NULL class=lncRNA name= ref=EnsemblNoncode transcriptId=ENST00000445992 cpcScore=5.3361300 cnci=-0.1385631 | accn=NULL class=lncRNA name= ref=EnsemblNoncode transcriptId=ENST00000246027 cpcScore=13.4814000 cnci=-0.3882207 | accn=NULL class=lncRNA name= ref=EnsemblNoncode transcr…	noncoding	4.56e-05	0.00119	49.3	20.55	2.4	up	---	n378153	NONCODE // NONCODE // NONCODE // NONCODE // NONCODE // NONCODE // NONCODE // NONCODE // NONCODE // NONCODE // NONCODE	accn=NULL class=lncRNA name= ref=EnsemblNoncode transcriptId=ENST00000424111 cpcScore=12.1358000 cnci=-0.1384637 // accn=NULL class=lncRNA name= ref=EnsemblNoncode transcriptId=ENST00000445992 cpcScore=5.3361300 cnci=-0.1385631 // accn=NULL class=lncRNA name= ref=EnsemblNoncode transcriptId=ENST00000246027 cpcScore=13.4814000 cnci=-0.3882207 // accn=NULL class=lncRNA name= ref=EnsemblNoncode tran…	chr20	+	21106624	21227260	main		PLK1S1		RN5S477	4.24024	4.54094	4.35722	5.44605	5.79359	5.67887
TC14001976.hg.1	---	linc-FOXA1-2 chr14:-:38066368-38067552	noncoding	5.02e-05	0.00127	78.98	32.88	2.4	up	---	TCONS_00022712-XLOC_010998	Rinn lincRNAs	linc-FOXA1-2 chr14:-:38066368-38067552	chr14	-	38066369	38067552	main		FOXA1			4.85501	5.14262	5.17506	6.18215	6.29904	6.47684
TC10002069.hg.1	---	accn=BC026277 class=mRNAlike lncRNA name=Human lncRNA ref=JounralRNA transcriptId=5098 cpcScore=-0.2827700 cnci=-0.5082432	noncoding	0.0039595	0.0321	64.6	26.93	2.4	up	---	n342597	NONCODE	accn=BC026277 class=mRNAlike lncRNA name=Human lncRNA ref=JounralRNA transcriptId=5098 cpcScore=-0.2827700 cnci=-0.5082432	chr10	+	51723005	51724217	main		TIMM23B		AGAP8	4.14043	5.15465	5.01271	5.77235	6.19745	6.1184
TC04000338.hg.1	---	ncrna:snRNA chromosome:GRCh37:4:57868858:57868958:1 gene:ENSG00000251703 gene_biotype:snRNA transcript_biotype:snRNA	noncoding	2.64e-05	0.000814	13.37	5.56	2.41	up	---	ENST00000515894	ENSEMBL // UCSC Genes	ncrna:snRNA chromosome:GRCh37:4:57868858:57868958:1 gene:ENSG00000251703 gene_biotype:snRNA transcript_biotype:snRNA // ---	chr4	+	57868858	57868958	main		POLR2B			2.55806	2.35172	2.56703	3.4867	3.9455	3.83894
TC16001565.hg.1	---	linc-RBL2 chr16:+:53412401-53423133	noncoding	5.32e-05	0.00131	23.61	9.78	2.41	up	---	TCONS_00024420-XLOC_011728	Rinn lincRNAs	linc-RBL2 chr16:+:53412401-53423133	chr16	+	53412402	53423133	main					3.6572	3.13234	3.13506	4.83692	4.51545	4.38033
TC14002098.hg.1	---	accn=CR616151 class=mRNAlike lncRNA name=Human lncRNA ref=JounralRNA transcriptId=819 cpcScore=-1.1560600 cnci=-0.3969129	noncoding	0.0013626	0.0145	87.87	36.3	2.42	up	---	n338422	NONCODE	accn=CR616151 class=mRNAlike lncRNA name=Human lncRNA ref=JounralRNA transcriptId=819 cpcScore=-1.1560600 cnci=-0.3969129	chr14	-	77972381	77973145	main		SPTLC2	ISM2 7171bp;		4.67912	5.59676	5.32429	6.49993	6.53093	6.38889
TC06003384.hg.1	---	accn=AF059253 class=mRNAlike lncRNA name=NULL ref=H-invitational v7.5 transcriptId=HIT000064829_05 cpcScore=-0.1989930 cnci=-0.2173656	noncoding	3.3e-06	0.000199	20.12	8.27	2.43	up	---	n332817	NONCODE	accn=AF059253 class=mRNAlike lncRNA name=NULL ref=H-invitational v7.5 transcriptId=HIT000064829_05 cpcScore=-0.1989930 cnci=-0.2173656	chr6	-	3448891	3449539	main		SLC22A23			3.15558	3.07259	2.96795	4.2039	4.33436	4.50194
TC01005891.hg.1	---	accn=NULL class=lincRNA name=Human lincRNA ref=Scripture Reconstruction LincRNAs By Luo transcriptId=linc_luo_1016 cpcScore=-1.4733400 cnci=-0.2892808	noncoding	3.67e-05	0.00103	39.39	16.21	2.43	up	---	n345467	NONCODE	accn=NULL class=lincRNA name=Human lincRNA ref=Scripture Reconstruction LincRNAs By Luo transcriptId=linc_luo_1016 cpcScore=-1.4733400 cnci=-0.2892808	chr1	-	160991202	161003036	main	USF1 6005bp;	TSTD1			3.87016	4.11276	4.1282	5.12684	5.36981	5.45098
TC05003082.hg.1	---	accn=Z36801 class=mRNAlike lncRNA name=NULL ref=H-invitational v7.5 transcriptId=HIT000327109 cpcScore=-1.4495700 cnci=-0.2856507	noncoding	0.000191	0.00334	261.63	107.53	2.43	up	---	n336610	NONCODE	accn=Z36801 class=mRNAlike lncRNA name=NULL ref=H-invitational v7.5 transcriptId=HIT000327109 cpcScore=-1.4495700 cnci=-0.2856507	chr5	-	73924208	73924524	main		ENC1			6.43224	6.78924	7.07938	8.06216	7.99856	8.08137
TC22001077.hg.1	---	accn=NR_033411 class=lncRNA name= ref=RefGeneNoncode transcriptId=NR_033411 cpcScore=10.8076000 cnci=-0.2513982	noncoding	4.9e-06	0.000256	64.65	26.45	2.44	up	---	n409244	NONCODE	accn=NR_033411 class=lncRNA name= ref=RefGeneNoncode transcriptId=NR_033411 cpcScore=10.8076000 cnci=-0.2513982	chr22	+	32455157	32509011	main		SLC5A1			4.93426	4.55193	4.7444	6.23407	5.90061	5.95676
TC06001131.hg.1	---	havana:lincRNA chromosome:GRCh37:6:158703295:158733390:1 gene:ENSG00000236537 gene_biotype:lincRNA transcript_biotype:lincRNA | cdna:all chromosome:VEGA50:6:158703295:158733390:1 Gene:OTTHUMG00000015909	noncoding	0.0004766	0.00658	211.59	86.63	2.44	up	---	ENST00000432358	ENSEMBL // Havana transcript	havana:lincRNA chromosome:GRCh37:6:158703295:158733390:1 gene:ENSG00000236537 gene_biotype:lincRNA transcript_biotype:lincRNA // cdna:all chromosome:VEGA50:6:158703295:158733390:1 Gene:OTTHUMG00000015909	chr6	+	158703295	158733390	main			TULP4 302bp;		6.03707	6.6519	6.67616	7.64374	7.69151	7.888
TC06003154.hg.1	---	linc-TULP4 chr6:+:158703294-158733390	noncoding	0.0008829	0.0105	206.55	84.57	2.44	up	---	TCONS_00011401-XLOC_005517	Rinn lincRNAs	linc-TULP4 chr6:+:158703294-158733390	chr6	+	158703295	158733390	main			TULP4 302bp;		5.93298	6.64437	6.68378	7.58639	7.71174	7.8207
TC0X001669.hg.1	---	linc-DUSP21-1 chrX:+:44600285-44601039	noncoding	2.3e-06	0.000157	1615.9	658.84	2.45	up	---	TCONS_l2_00030186-XLOC_l2_015498	Broad TUCP	linc-DUSP21-1 chrX:+:44600285-44601039	chrX	+	44600286	44601039	main					9.41563	9.28693	9.44371	10.5692	10.6274	10.8257
TC12003109.hg.1	---	accn=NR_031766 class=lncRNA name= ref=RefGeneNoncode transcriptId=NR_031766 cpcScore=5.3886700 cnci=-0.1305662	noncoding	5.4e-06	0.000273	165.73	67.51	2.45	up	---	n409060	NONCODE	accn=NR_031766 class=lncRNA name= ref=RefGeneNoncode transcriptId=NR_031766 cpcScore=5.3886700 cnci=-0.1305662	chr12	-	117476728	117537251	main		TESC			6.3829	5.87079	6.03254	7.45921	7.27055	7.43616
TC17002222.hg.1	---	accn=NR_028582 class=lncRNA name= ref=RefGeneNoncode transcriptId=NR_028582 cpcScore=4.1903500 cnci=-0.1223506 | accn=NR_028581 class=lncRNA name= ref=RefGeneNoncode transcriptId=NR_028581 cpcScore=3.7075400 cnci=-0.1383248	noncoding	2.9e-06	0.000183	484.23	196.9	2.46	up	---	n408304	NONCODE // NONCODE	accn=NR_028582 class=lncRNA name= ref=RefGeneNoncode transcriptId=NR_028582 cpcScore=4.1903500 cnci=-0.1223506 // accn=NR_028581 class=lncRNA name= ref=RefGeneNoncode transcriptId=NR_028581 cpcScore=3.7075400 cnci=-0.1383248	chr17	+	42148098	42153712	main		G6PC3			7.80238	7.47833	7.6382	9.04922	8.7506	9.00675
TC01005671.hg.1	---	linc-DPH5-2 chr1:-:102251816-102252854	noncoding	1.4e-06	0.000111	1592.91	645.81	2.47	up	---	TCONS_l2_00001418-XLOC_l2_001029	Broad TUCP	linc-DPH5-2 chr1:-:102251816-102252854	chr1	-	102251817	102252854	main					9.34752	9.32119	9.39107	10.5912	10.5888	10.7803
TC17002215.hg.1	---	accn=NULL class=lncRNA name= ref=UCSCGeneNoncode transcriptId=uc010wia.1 cpcScore=-0.0642629 cnci=-0.2362372	noncoding	8.7e-05	0.00189	195.88	79.39	2.47	up	---	n387010	NONCODE	accn=NULL class=lncRNA name= ref=UCSCGeneNoncode transcriptId=uc010wia.1 cpcScore=-0.0642629 cnci=-0.2362372	chr17	+	41381732	41382576	main	TMEM106A 9775bp;				6.06851	6.31193	6.60704	7.52865	7.66579	7.69493
TC11002576.hg.1	---	accn=EU039832 class=mRNAlike lncRNA name=NULL ref=H-invitational v7.5 transcriptId=HIT000484287 cpcScore=0.9216680 cnci=-0.2248007	noncoding	0.0013921	0.0147	184.99	75.04	2.47	up	---	n332455	NONCODE	accn=EU039832 class=mRNAlike lncRNA name=NULL ref=H-invitational v7.5 transcriptId=HIT000484287 cpcScore=0.9216680 cnci=-0.2248007	chr11	+	17298287	17317713	main		NUCB2			5.81894	6.60811	6.31644	7.22323	7.63126	7.78737
TC12002239.hg.1	---	accn=NULL class=lncRNA name= ref=EnsemblNoncode transcriptId=ENST00000500682 cpcScore=-1.1541500 cnci=-0.3115769	noncoding	5e-07	5.5e-05	119.75	48.34	2.48	up	---	n379489	NONCODE	accn=NULL class=lncRNA name= ref=EnsemblNoncode transcriptId=ENST00000500682 cpcScore=-1.1541500 cnci=-0.3115769	chr12	+	10516368	10551105	main				KLRC4	5.71348	5.43483	5.69211	6.94357	6.94365	6.87221
TC22001311.hg.1	---	accn=X77690 class=mRNAlike lncRNA name=Human lncRNA ref=JounralRNA transcriptId=419 cpcScore=4.6709600 cnci=-0.2556518	noncoding	1.47e-05	0.000541	19.66	7.9	2.49	up	---	n338032	NONCODE	accn=X77690 class=mRNAlike lncRNA name=Human lncRNA ref=JounralRNA transcriptId=419 cpcScore=4.6709600 cnci=-0.2556518	chr22	-	33256006	33256421	main		SYN3		TIMP3	2.99844	2.9367	3.06516	4.20816	4.58245	4.14804
TC19001977.hg.1	---	accn=M55091 class=mRNAlike lncRNA name=NULL ref=H-invitational v7.5 transcriptId=HIT000195767 cpcScore=-1.2394600 cnci=-0.4641472	noncoding	2.9e-05	0.000873	50.64	20.37	2.49	up	---	n334095	NONCODE	accn=M55091 class=mRNAlike lncRNA name=NULL ref=H-invitational v7.5 transcriptId=HIT000195767 cpcScore=-1.2394600 cnci=-0.4641472	chr19	+	10396161	10396374	main		ICAM1	ICAM4 1269bp; ICAM5 4281bp;		4.69462	4.00211	4.40242	5.60043	5.67866	5.75555
TC09002670.hg.1	---	accn=BC015241 class=mRNAlike lncRNA name=Human lncRNA ref=JounralRNA transcriptId=4198 cpcScore=0.2876260 cnci=-0.3223641	noncoding	6.02e-05	0.00143	78.91	31.61	2.5	up	---	n341725	NONCODE	accn=BC015241 class=mRNAlike lncRNA name=Human lncRNA ref=JounralRNA transcriptId=4198 cpcScore=0.2876260 cnci=-0.3223641	chr9	-	96205614	96206945	main	FAM120AOS 1831bp;				4.71999	5.07292	5.20912	6.29689	6.2959	6.36147
TC13001031.hg.1	---	accn=NR_026745 class=lncRNA name= ref=RefGeneNoncode transcriptId=NR_026745 cpcScore=6.8065100 cnci=-0.3018720	noncoding	0.0070429	0.0494	96.16	38.51	2.5	up	---	n407274	NONCODE	accn=NR_026745 class=lncRNA name= ref=RefGeneNoncode transcriptId=NR_026745 cpcScore=6.8065100 cnci=-0.3018720	chr13	+	40229764	40326765	main		COG6			4.65139	5.96558	5.2389	6.27594	6.8022	6.73185
TC12002292.hg.1	---	accn=AY665470 class=mRNAlike lncRNA name=NULL ref=H-invitational v7.5 transcriptId=HIT000255976 cpcScore=-1.4076000 cnci=-0.3200053 | accn=AY665469 class=mRNAlike lncRNA name=NULL ref=H-invitational v7.5 transcriptId=HIT000255975 cpcScore=-1.4253900 cnci=-0.3132635	noncoding	9e-07	8.15e-05	47.87	18.97	2.52	up	---	n335269	NONCODE // NONCODE	accn=AY665470 class=mRNAlike lncRNA name=NULL ref=H-invitational v7.5 transcriptId=HIT000255976 cpcScore=-1.4076000 cnci=-0.3200053 // accn=AY665469 class=mRNAlike lncRNA name=NULL ref=H-invitational v7.5 transcriptId=HIT000255975 cpcScore=-1.4253900 cnci=-0.3132635	chr12	+	26112054	26208309	main		RASSF8			4.27775	4.19232	4.32106	5.53598	5.72135	5.53401
TC01004175.hg.1	---	accn=NR_036462 class=lncRNA name= ref=RefGeneNoncode transcriptId=NR_036462 cpcScore=1.8920800 cnci=-0.2977930 | accn=NR_037186 class=lncRNA name= ref=RefGeneNoncode transcriptId=NR_037186 cpcScore=0.8658300 cnci=-0.2534056	noncoding	2.65e-05	0.000816	144.45	57.36	2.52	up	---	n410025	NONCODE // NONCODE	accn=NR_036462 class=lncRNA name= ref=RefGeneNoncode transcriptId=NR_036462 cpcScore=1.8920800 cnci=-0.2977930 // accn=NR_037186 class=lncRNA name= ref=RefGeneNoncode transcriptId=NR_037186 cpcScore=0.8658300 cnci=-0.2534056	chr1	+	10490804	10512060	main		APITD1-CORT			5.70394	5.96082	5.91611	7.06756	7.11671	7.38703
TC18000731.hg.1	---	accn=AY243318 class=mRNAlike lncRNA name=NULL ref=H-invitational v7.5 transcriptId=HIT000251170 cpcScore=0.3584060 cnci=-0.2512706 | accn=AY243319 class=mRNAlike lncRNA name=NULL ref=H-invitational v7.5 transcriptId=HIT000251171 cpcScore=0.2274700 cnci=-0.3804843 | accn=AY243321 class=mRNAlike lncRNA name=NULL ref=H-invitational v7.5 transcriptId=HIT000251173 cpcScore=0.2890020 cnci=-0.4480625	noncoding	7.97e-05	0.00176	265.1	104.99	2.52	up	---	n335137	NONCODE // NONCODE // NONCODE	accn=AY243318 class=mRNAlike lncRNA name=NULL ref=H-invitational v7.5 transcriptId=HIT000251170 cpcScore=0.3584060 cnci=-0.2512706 // accn=AY243319 class=mRNAlike lncRNA name=NULL ref=H-invitational v7.5 transcriptId=HIT000251171 cpcScore=0.2274700 cnci=-0.3804843 // accn=AY243321 class=mRNAlike lncRNA name=NULL ref=H-invitational v7.5 transcriptId=HIT000251173 cpcScore=0.2890020 cnci=-0.4480625	chr18	+	55862683	55919306	main		NEDD4L			6.47149	6.79159	6.93428	8.10195	7.88704	8.21007
TC04000949.hg.1	---	ncrna:miRNA chromosome:GRCh37:4:461317:461425:-1 gene:ENSG00000252150 gene_biotype:miRNA transcript_biotype:miRNA	noncoding	0.0006123	0.00799	54.53	21.68	2.52	up	---	ENST00000516341	ENSEMBL	ncrna:miRNA chromosome:GRCh37:4:461317:461425:-1 gene:ENSG00000252150 gene_biotype:miRNA transcript_biotype:miRNA	chr4	-	461317	461425	main		ZNF721			4.30549	4.83475	4.22916	5.49639	5.74894	6.10958
TC17001593.hg.1	---	cdna:putative chromosome:GRCh37:17:43227985:43236822:-1 gene:ENSG00000224505 gene_biotype:antisense transcript_biotype:antisense | cdna:all chromosome:VEGA50:17:43227985:43236822:-1 Gene:OTTHUMG00000132571	noncoding	0.0005984	0.00786	71.03	28.03	2.53	up	---	ENST00000452741	ENSEMBL // Havana transcript	cdna:putative chromosome:GRCh37:17:43227985:43236822:-1 gene:ENSG00000224505 gene_biotype:antisense transcript_biotype:antisense // cdna:all chromosome:VEGA50:17:43227985:43236822:-1 Gene:OTTHUMG00000132571	chr17	-	43227985	43236822	main				HEXIM1	4.36235	5.10624	5.01351	6.0577	6.14636	6.29468
TC09002707.hg.1	---	accn=AK094413 class=mRNAlike lncRNA name=Human lncRNA ref=JounralRNA transcriptId=4216 cpcScore=-1.1618000 cnci=-0.3821849	noncoding	0.0010141	0.0117	16.78	6.64	2.53	up	---	n341743	NONCODE	accn=AK094413 class=mRNAlike lncRNA name=Human lncRNA ref=JounralRNA transcriptId=4216 cpcScore=-1.1618000 cnci=-0.3821849	chr9	-	104235457	104237132	main		TMEM246		LOC100507465	2.54511	2.83472	2.86634	3.75795	3.8626	4.63222
TC17002248.hg.1	---	accn=NULL class=lincRNA name=Human lincRNA ref=Scripture Reconstruction LincRNAs By Luo transcriptId=linc_luo_20 cpcScore=-1.2633000 cnci=-0.2869892	noncoding	0.0007432	0.00924	145.3	56.94	2.55	up	---	n344472	NONCODE	accn=NULL class=lincRNA name=Human lincRNA ref=Scripture Reconstruction LincRNAs By Luo transcriptId=linc_luo_20 cpcScore=-1.2633000 cnci=-0.2869892	chr17	+	45127769	45128881	main					5.40281	6.25465	5.89138	7.04362	7.28913	7.26377
TC06003648.hg.1	---	accn=AK123786 class=mRNAlike lncRNA name=Human lncRNA ref=JounralRNA transcriptId=4327 cpcScore=-0.1043880 cnci=-0.2428569	noncoding	1.4e-06	0.000111	87.62	34.16	2.56	up	---	n341847	NONCODE	accn=AK123786 class=mRNAlike lncRNA name=Human lncRNA ref=JounralRNA transcriptId=4327 cpcScore=-0.1043880 cnci=-0.2428569	chr6	-	42059976	42061997	main	C6orf132 6859bp;				5.10015	4.9911	5.24657	6.51781	6.52673	6.36313
TC05002114.hg.1	LOC202181	chromosome 5 open reading frame 25 pseudogene	noncoding	4.1e-06	0.000228	191.22	74.67	2.56	up	5q35.3 // 5q35.3	NR_026921	RefSeq // ENSEMBL // UCSC Genes // UCSC Genes	Homo sapiens chromosome 5 open reading frame 25 pseudogene (LOC202181), non-coding RNA. // cdna:known chromosome:GRCh37:5:177059076:177099210:-1 gene:ENSG00000246596 gene_biotype:pseudogene transcript_biotype:processed_transcript // --- // ---	chr5	-	177045501	177099278	main					6.25428	6.34567	6.12211	7.45754	7.62408	7.70345
TC21000987.hg.1	---	accn=CR614930 class=mRNAlike lncRNA name=NULL ref=H-invitational v7.5 transcriptId=HIT000294125 cpcScore=-1.1867400 cnci=-0.5685196 | accn=CR625531 class=mRNAlike lncRNA name=NULL ref=H-invitational v7.5 transcriptId=HIT000304726 cpcScore=-1.1877300 cnci=-0.3294003 | accn=CR591548 class=mRNAlike lncRNA name=NULL ref=H-invitational v7.5 transcriptId=HIT000270743 cpcScore=-1.2329100 cnci=-0.3869382	noncoding	0.00098	0.0114	882.09	344.52	2.56	up	---	n335673	NONCODE // NONCODE // NONCODE	accn=CR614930 class=mRNAlike lncRNA name=NULL ref=H-invitational v7.5 transcriptId=HIT000294125 cpcScore=-1.1867400 cnci=-0.5685196 // accn=CR625531 class=mRNAlike lncRNA name=NULL ref=H-invitational v7.5 transcriptId=HIT000304726 cpcScore=-1.1877300 cnci=-0.3294003 // accn=CR591548 class=mRNAlike lncRNA name=NULL ref=H-invitational v7.5 transcriptId=HIT000270743 cpcScore=-1.2329100 cnci=-0.38693…	chr21	-	40714244	40714822	main		HMGN1			7.95996	8.78147	8.59877	9.5727	9.8623	9.96726
TC09002622.hg.1	---	accn=NULL class=lincRNA name=Human lincRNA ref=Scripture Reconstruction LincRNAs By Luo transcriptId=linc_luo_1887 cpcScore=-1.3123900 cnci=-0.1908692	noncoding	6e-05	0.00142	120.43	46.84	2.57	up	---	n346337	NONCODE	accn=NULL class=lincRNA name=Human lincRNA ref=Scripture Reconstruction LincRNAs By Luo transcriptId=linc_luo_1887 cpcScore=-1.3123900 cnci=-0.1908692	chr9	-	88989958	88990350	main					5.39328	5.56241	5.74838	6.66825	7.04939	7.06623
TC06000274.hg.1	ZSCAN12P1	zinc finger and SCAN domain containing 12 pseudogene 1	noncoding	0.0001433	0.00272	62.69	24.41	2.57	up	6p22.1 // 6p22.1	NR_024063	RefSeq // ENSEMBL // UCSC Genes	Homo sapiens zinc finger and SCAN domain containing 12 pseudogene 1 (ZSCAN12P1), non-coding RNA. // cdna:known chromosome:GRCh37:6:28058932:28061442:1 gene:ENSG00000219891 gene_biotype:pseudogene transcript_biotype:processed_transcript // ---	chr6	+	28058929	28063493	main	ZNF165 1588bp;				4.28142	4.89828	4.70318	6.00987	6.02099	5.92744
TC05000066.hg.1	LOC100505806	uncharacterized LOC100505806	noncoding	5e-07	5.5e-05	56.07	21.74	2.58	up	--- // --- // ---	NR_045196	RefSeq // ENSEMBL // ENSEMBL // UCSC Genes // Havana transcript // Havana transcript	Homo sapiens uncharacterized LOC100505806 (LOC100505806), non-coding RNA. // havana:lincRNA chromosome:GRCh37:5:9546312:9550721:1 gene:ENSG00000250786 gene_biotype:lincRNA transcript_biotype:lincRNA // havana:lincRNA chromosome:GRCh37:5:9546402:9549702:1 gene:ENSG00000250786 gene_biotype:lincRNA transcript_biotype:lincRNA // --- // cdna:all chromosome:VEGA50:5:9546312:9550721:1 Gene:OTTHUMG000001…	chr5	+	9546312	9550721	main					4.52509	4.42953	4.42793	5.90766	5.67895	5.88855
TC17002650.hg.1	---	accn=AK056941 class=mRNAlike lncRNA name=Human lncRNA ref=JounralRNA transcriptId=5206 cpcScore=-1.3509300 cnci=-0.2135778	noncoding	1.8e-06	0.000133	125.53	48.58	2.58	up	---	n342704	NONCODE	accn=AK056941 class=mRNAlike lncRNA name=Human lncRNA ref=JounralRNA transcriptId=5206 cpcScore=-1.3509300 cnci=-0.2135778	chr17	-	41437409	41438729	main					5.56082	5.6692	5.63171	6.90166	6.98015	7.0816
TC06002848.hg.1	---	accn=U69701 class=mRNAlike lncRNA name=NULL ref=H-invitational v7.5 transcriptId=HIT000221082 cpcScore=1.3111100 cnci=-0.3837833	noncoding	0.0011341	0.0127	1517.16	588.97	2.58	up	---	n334582	NONCODE	accn=U69701 class=mRNAlike lncRNA name=NULL ref=H-invitational v7.5 transcriptId=HIT000221082 cpcScore=1.3111100 cnci=-0.3837833	chr6	+	64288842	64290046	main		PTP4A1			8.69103	9.43718	9.53282	10.4181	10.5354	10.7959
TC09001933.hg.1	---	accn=NULL class=lncRNA name= ref=UCSCGeneNoncode transcriptId=uc004ack.2 cpcScore=3.1706100 cnci=-0.3266523 | accn=NULL class=lncRNA name= ref=UCSCGeneNoncode transcriptId=uc004acl.2 cpcScore=3.2739500 cnci=-0.3285024 | accn=NULL class=lncRNA name= ref=UCSCGeneNoncode transcriptId=uc004acm.2 cpcScore=2.1133000 cnci=-0.3545944	noncoding	0.0034667	0.0291	115.26	44.75	2.58	up	---	n385531	NONCODE // NONCODE // NONCODE	accn=NULL class=lncRNA name= ref=UCSCGeneNoncode transcriptId=uc004ack.2 cpcScore=3.1706100 cnci=-0.3266523 // accn=NULL class=lncRNA name= ref=UCSCGeneNoncode transcriptId=uc004acl.2 cpcScore=3.2739500 cnci=-0.3285024 // accn=NULL class=lncRNA name= ref=UCSCGeneNoncode transcriptId=uc004acm.2 cpcScore=2.1133000 cnci=-0.3545944	chr9	+	42669321	42714943	main		CBWD7	FOXD4L2 2291bp;		4.87212	5.93332	5.7013	6.52119	7.01368	7.05925
TC12000161.hg.1	---	havana:lincRNA chromosome:GRCh37:12:10516368:10551105:1 gene:ENSG00000245648 gene_biotype:lincRNA transcript_biotype:lincRNA	noncoding	3e-07	3.82e-05	118.32	45.76	2.59	up	---	ENST00000500682	ENSEMBL // UCSC Genes	havana:lincRNA chromosome:GRCh37:12:10516368:10551105:1 gene:ENSG00000245648 gene_biotype:lincRNA transcript_biotype:lincRNA // ---	chr12	+	10516368	10551105	main				KLRC4	5.58037	5.47378	5.54856	6.94011	6.79184	6.97557
TC0X001976.hg.1	---	accn=AY539999 class=mRNAlike lncRNA name=NULL ref=H-invitational v7.5 transcriptId=HIT000255294 cpcScore=0.3892380 cnci=-0.2349423 | accn=AY540015 class=mRNAlike lncRNA name=NULL ref=H-invitational v7.5 transcriptId=HIT000255310 cpcScore=2.1606700 cnci=-0.3684555 | accn=AY540014 class=mRNAlike lncRNA name=NULL ref=H-invitational v7.5 transcriptId=HIT000255309 cpcScore=3.1610400 cnci=-0.3220613 | …	noncoding	2e-07	2.81e-05	38.93	14.95	2.6	up	---	n335225	NONCODE // NONCODE // NONCODE // NONCODE // NONCODE // NONCODE // NONCODE // NONCODE // NONCODE // NONCODE // NONCODE // NONCODE	accn=AY539999 class=mRNAlike lncRNA name=NULL ref=H-invitational v7.5 transcriptId=HIT000255294 cpcScore=0.3892380 cnci=-0.2349423 // accn=AY540015 class=mRNAlike lncRNA name=NULL ref=H-invitational v7.5 transcriptId=HIT000255310 cpcScore=2.1606700 cnci=-0.3684555 // accn=AY540014 class=mRNAlike lncRNA name=NULL ref=H-invitational v7.5 transcriptId=HIT000255309 cpcScore=3.1610400 cnci=-0.3220613 …	chrX	-	10417431	10535202	main		MID1			3.95902	3.92264	3.87879	5.35169	5.20864	5.33595
TC10000595.hg.1	LOC170425	uncharacterized LOC170425	noncoding	3e-06	0.000186	22.45	8.62	2.6	up	10q23.1 // 10q23.1	NR_038220	RefSeq // ENSEMBL // UCSC Genes // Havana transcript // Havana transcript	Homo sapiens uncharacterized LOC170425 (LOC170425), non-coding RNA. // ensembl_havana_lincrna:lincRNA chromosome:GRCh37:10:86039736:86054415:1 gene:ENSG00000229404 gene_biotype:lincRNA transcript_biotype:processed_transcript // --- // cdna:all chromosome:VEGA50:10:86039736:86054415:1 Gene:OTTHUMG00000018638 // cdna:all chromosome:VEGA50:10:86039747:86048751:1 Gene:OTTHUMG00000018638	chr10	+	86039736	86054415	main					3.18235	3.06648	3.1301	4.31051	4.54866	4.65553
TC07002600.hg.1	---	accn=CR541801 class=mRNAlike lncRNA name=Human lncRNA ref=JounralRNA transcriptId=5325 cpcScore=7.3858300 cnci=-0.0951388	noncoding	1e-06	8.79e-05	53.17	20.37	2.61	up	---	n342822	NONCODE	accn=CR541801 class=mRNAlike lncRNA name=Human lncRNA ref=JounralRNA transcriptId=5325 cpcScore=7.3858300 cnci=-0.0951388	chr7	+	134212664	134264298	main		AKR1B10 AKR1B15			4.47551	4.31522	4.30823	5.83185	5.5707	5.84305
TC04002890.hg.1	---	accn=EF139845 class=mRNAlike lncRNA name=NULL ref=H-invitational v7.5 transcriptId=HIT000394904 cpcScore=1.1616700 cnci=-0.2153239	noncoding	0.0023277	0.0215	246.43	93.68	2.63	up	---	n337481	NONCODE	accn=EF139845 class=mRNAlike lncRNA name=NULL ref=H-invitational v7.5 transcriptId=HIT000394904 cpcScore=1.1616700 cnci=-0.2153239	chr4	-	187510227	187516954	main		FAT1			5.93311	7.11268	6.65798	8.00303	7.93297	7.94697
TC03002845.hg.1	---	linc-EOMES-2 chr3:-:28038700-28070095 | linc-EOMES-2 chr3:-:28039034-28070094	noncoding	1.3e-06	0.000106	37.88	14.33	2.64	up	---	TCONS_l2_00020100-XLOC_l2_010141	Broad TUCP // Broad TUCP	linc-EOMES-2 chr3:-:28038700-28070095 // linc-EOMES-2 chr3:-:28039034-28070094	chr3	-	28038701	28070095	main					3.90587	3.76602	3.90567	5.1979	5.43305	5.14736
TC0X001870.hg.1	---	accn=NULL class=lncRNA name= ref=UCSCGeneNoncode transcriptId=uc004ewr.1 cpcScore=-0.2979410 cnci=-0.3073080 | accn=NULL class=lincRNA name=Human lincRNA ref=Scripture Reconstruction LincRNAs By Luo transcriptId=linc_luo_623 cpcScore=-1.6537300 cnci=-0.3814513	noncoding	2.44e-05	0.000769	16.47	6.19	2.66	up	---	n385824	NONCODE // NONCODE	accn=NULL class=lncRNA name= ref=UCSCGeneNoncode transcriptId=uc004ewr.1 cpcScore=-0.2979410 cnci=-0.3073080 // accn=NULL class=lincRNA name=Human lincRNA ref=Scripture Reconstruction LincRNAs By Luo transcriptId=linc_luo_623 cpcScore=-1.6537300 cnci=-0.3814513	chrX	+	131352650	131566839	main				MBNL3 RAP2C	2.50421	2.67003	2.77211	3.98072	3.8961	4.29703
TC04002488.hg.1	---	accn=BC035645 class=mRNAlike lncRNA name=Human lncRNA ref=JounralRNA transcriptId=5077 cpcScore=9.4530500 cnci=-0.2458159	noncoding	0.0001753	0.00314	271.3	101.84	2.66	up	---	n342578	NONCODE	accn=BC035645 class=mRNAlike lncRNA name=Human lncRNA ref=JounralRNA transcriptId=5077 cpcScore=9.4530500 cnci=-0.2458159	chr4	-	22389505	22517677	main		GPR125			6.28915	6.88853	6.88758	8.06217	8.07934	8.15765
TC21000457.hg.1	---	havana:lincRNA chromosome:GRCh37:21:40400461:40401053:-1 gene:ENSG00000237609 gene_biotype:lincRNA transcript_biotype:lincRNA | cdna:all chromosome:VEGA50:21:40400461:40401053:-1 Gene:OTTHUMG00000066033	noncoding	0.0002365	0.00392	23.34	8.77	2.66	up	---	ENST00000440714	ENSEMBL // Havana transcript	havana:lincRNA chromosome:GRCh37:21:40400461:40401053:-1 gene:ENSG00000237609 gene_biotype:lincRNA transcript_biotype:lincRNA // cdna:all chromosome:VEGA50:21:40400461:40401053:-1 Gene:OTTHUMG00000066033	chr21	-	40400461	40401053	main					2.97819	3.49711	2.97674	4.74194	4.23898	4.70182
TC18000504.hg.1	SNORD58C	small nucleolar RNA, C/D box 58C	noncoding	0.0013215	0.0142	158.28	59.61	2.66	up	18q21.1 // 18q21.1	NR_003701	RefSeq // ENSEMBL // UCSC Genes	Homo sapiens small nucleolar RNA, C/D box 58C (SNORD58C), small nucleolar RNA. // ncrna:snoRNA chromosome:GRCh37:18:47015615:47015678:-1 gene:ENSG00000202093 gene_biotype:snoRNA transcript_biotype:snoRNA // ---	chr18	-	47015605	47015694	main			C18orf32 1961bp;		5.64693	5.6955	6.40495	6.86889	7.566	7.53196
TC02003683.hg.1	---	accn=NULL class=lincRNA name=Human lincRNA ref=Scripture Reconstruction LincRNAs By Luo transcriptId=linc_luo_1974 cpcScore=-1.2954800 cnci=-0.4003505 | linc-GAD1-1 chr2:+:171627521-171635130 | linc-GAD1-1 chr2:+:171627555-171634343 | linc-GAD1-1 chr2:+:171627622-171634252 | linc-GAD1-1 chr2:+:171627622-171634658 | linc-GAD1-1 chr2:+:171627638-171635195 | linc-GAD1-1 chr2:+:171627645-171638903	noncoding	3e-07	3.82e-05	35.45	13.25	2.67	up	---	n346424	NONCODE // Rinn lincRNAs // Rinn lincRNAs // Rinn lincRNAs // Rinn lincRNAs // Rinn lincRNAs // Rinn lincRNAs	accn=NULL class=lincRNA name=Human lincRNA ref=Scripture Reconstruction LincRNAs By Luo transcriptId=linc_luo_1974 cpcScore=-1.2954800 cnci=-0.4003505 // linc-GAD1-1 chr2:+:171627521-171635130 // linc-GAD1-1 chr2:+:171627555-171634343 // linc-GAD1-1 chr2:+:171627622-171634252 // linc-GAD1-1 chr2:+:171627622-171634658 // linc-GAD1-1 chr2:+:171627638-171635195 // linc-GAD1-1 chr2:+:171627645-171638…	chr2	+	171627518	171641631	main		LOC100505695 LOC285141			3.92433	3.61039	3.70508	5.14074	5.10701	5.24334
TC07000648.hg.1	---	cdna:putative chromosome:GRCh37:7:100951627:100954266:1 gene:ENSG00000232445 gene_biotype:antisense transcript_biotype:antisense | cdna:all chromosome:VEGA50:7:100951627:100954266:1 Gene:OTTHUMG00000157105	noncoding	1.1e-06	9.46e-05	113.26	42.4	2.67	up	---	ENST00000419422	ENSEMBL // UCSC Genes // Havana transcript	cdna:putative chromosome:GRCh37:7:100951627:100954266:1 gene:ENSG00000232445 gene_biotype:antisense transcript_biotype:antisense // --- // cdna:all chromosome:VEGA50:7:100951627:100954266:1 Gene:OTTHUMG00000157105	chr7	+	100951621	100954266	main	LOC100506507 7070bp;				5.58103	5.1902	5.5021	6.80192	6.80752	6.90876
TC06002710.hg.1	---	accn=NR_040662_4 class=lncRNA name= ref=RefGeneNoncode transcriptId=NR_040662_4 cpcScore=1.8174100 cnci=-0.1676834	noncoding	1e-07	1.76e-05	171.31	63.96	2.68	up	---	n411687	NONCODE	accn=NR_040662_4 class=lncRNA name= ref=RefGeneNoncode transcriptId=NR_040662_4 cpcScore=1.8174100 cnci=-0.1676834	chr6	+	31430957	31433586	main					6.1572	5.91921	5.97553	7.50553	7.40058	7.40327
TC06002662.hg.1	---	accn=BC035154 class=mRNAlike lncRNA name=Human lncRNA ref=JounralRNA transcriptId=3366 cpcScore=-0.1605930 cnci=-0.3600101	noncoding	5.5e-06	0.000276	23.23	8.67	2.68	up	---	n340901	NONCODE	accn=BC035154 class=mRNAlike lncRNA name=Human lncRNA ref=JounralRNA transcriptId=3366 cpcScore=-0.1605930 cnci=-0.3600101	chr6	+	27369662	27371681	main		ZNF391			3.03152	3.27789	3.09439	4.62706	4.41843	4.61681
TC02002255.hg.1	---	cdna:known chromosome:GRCh37:2:120932461:120974120:-1 gene:ENSG00000224789 gene_biotype:antisense transcript_biotype:antisense | cdna:all chromosome:VEGA50:2:120932461:120974120:-1 Gene:OTTHUMG00000153764	noncoding	2.18e-05	0.000716	224.01	83.6	2.68	up	---	ENST00000455707	ENSEMBL // Havana transcript	cdna:known chromosome:GRCh37:2:120932461:120974120:-1 gene:ENSG00000224789 gene_biotype:antisense transcript_biotype:antisense // cdna:all chromosome:VEGA50:2:120932461:120974120:-1 Gene:OTTHUMG00000153764	chr2	-	120932461	120974120	main	TMEM185B 927bp;			EPB41L5	6.46838	6.39228	6.35047	7.65893	8.16293	7.64836
TC14002015.hg.1	---	accn=NULL class=lincRNA name=Human lincRNA ref=Scripture Reconstruction LincRNAs By Luo transcriptId=linc_luo_1296 cpcScore=-1.3347700 cnci=-0.3471780 | linc-DDHD1-2 chr14:-:54235659-54317600	noncoding	8e-07	7.5e-05	36.59	13.57	2.7	up	---	n345747	NONCODE // Rinn lincRNAs	accn=NULL class=lincRNA name=Human lincRNA ref=Scripture Reconstruction LincRNAs By Luo transcriptId=linc_luo_1296 cpcScore=-1.3347700 cnci=-0.3471780 // linc-DDHD1-2 chr14:-:54235659-54317600	chr14	-	54152167	54342059	main					3.76496	3.81813	3.76033	5.12267	5.19939	5.30548
TC15002560.hg.1	---	accn=BC040055 class=mRNAlike lncRNA name=Human lncRNA ref=JounralRNA transcriptId=173 cpcScore=-1.1338300 cnci=-0.3026929	noncoding	8.1e-06	0.00036	19.51	7.24	2.7	up	---	n337791	NONCODE	accn=BC040055 class=mRNAlike lncRNA name=Human lncRNA ref=JounralRNA transcriptId=173 cpcScore=-1.1338300 cnci=-0.3026929	chr15	-	59563530	59563953	main		MYO1E			2.71921	3.03107	2.86968	4.33237	4.20123	4.37343
TC09002074.hg.1	---	accn=CR407630 class=mRNAlike lncRNA name=NULL ref=H-invitational v7.5 transcriptId=HIT000267127 cpcScore=1.1098700 cnci=-0.1622619	noncoding	2.93e-05	0.000879	368.06	136.2	2.7	up	---	n335557	NONCODE	accn=CR407630 class=mRNAlike lncRNA name=NULL ref=H-invitational v7.5 transcriptId=HIT000267127 cpcScore=1.1098700 cnci=-0.1622619	chr9	+	91926209	91931337	main		CKS2	SECISBP2 2075bp;		7.05841	7.3042	6.96119	8.53834	8.32036	8.76056
TC13001706.hg.1	---	accn=NR_034002 class=lncRNA name= ref=RefGeneNoncode transcriptId=NR_034002 cpcScore=-1.0632900 cnci=-0.2077764	noncoding	2.11e-05	0.000698	104.13	38.11	2.73	up	---	n409618	NONCODE	accn=NR_034002 class=lncRNA name= ref=RefGeneNoncode transcriptId=NR_034002 cpcScore=-1.0632900 cnci=-0.2077764	chr13	-	113621798	113622952	main				MCF2L	5.30673	5.23907	5.2656	6.54643	6.55672	7.05143
TC12001217.hg.1	---	cdna:known chromosome:GRCh37:12:10331631:10342707:-1 gene:ENSG00000255895 gene_biotype:antisense transcript_biotype:antisense	noncoding	0.0001789	0.00318	34.47	12.64	2.73	up	---	ENST00000541344	ENSEMBL	cdna:known chromosome:GRCh37:12:10331631:10342707:-1 gene:ENSG00000255895 gene_biotype:antisense transcript_biotype:antisense	chr12	-	10331631	10342707	main			OLR1 6841bp;	C12orf59	4.08851	3.24904	3.6964	5.33889	4.79438	5.23657
TC0X000813.hg.1	---	ensembl_havana_lincrna:lincRNA chromosome:GRCh37:X:3771051:3781615:-1 gene:ENSG00000234449 gene_biotype:lincRNA transcript_biotype:processed_transcript | cdna:all chromosome:VEGA50:X:3771051:3781615:-1 Gene:OTTHUMG00000067411 | cdna:all chromosome:VEGA50:X:3782439:3800358:-1 Gene:OTTHUMG00000067411 | cdna:all chromosome:VEGA50:X:3772390:3785176:-1 Gene:OTTHUMG00000067411 | cdna:all chromosome:VEG…	noncoding	3.4e-06	0.000202	123.07	44.88	2.74	up	---	ENST00000381108	ENSEMBL // UCSC Genes // UCSC Genes // Havana transcript // Havana transcript // Havana transcript // Havana transcript	ensembl_havana_lincrna:lincRNA chromosome:GRCh37:X:3771051:3781615:-1 gene:ENSG00000234449 gene_biotype:lincRNA transcript_biotype:processed_transcript // --- // --- // cdna:all chromosome:VEGA50:X:3771051:3781615:-1 Gene:OTTHUMG00000067411 // cdna:all chromosome:VEGA50:X:3782439:3800358:-1 Gene:OTTHUMG00000067411 // cdna:all chromosome:VEGA50:X:3772390:3785176:-1 Gene:OTTHUMG00000067411 // cdna:…	chrX	-	3771051	3800358	main	LOC100506453 9121bp;				5.76591	5.22484	5.52825	6.99138	6.85195	7.03452
TC06003812.hg.1	---	accn=NR_033441 class=lncRNA name= ref=RefGeneNoncode transcriptId=NR_033441 cpcScore=6.6855000 cnci=-0.2982223	noncoding	0.0032065	0.0274	414.95	151.68	2.74	up	---	n409269	NONCODE	accn=NR_033441 class=lncRNA name= ref=RefGeneNoncode transcriptId=NR_033441 cpcScore=6.6855000 cnci=-0.2982223	chr6	-	114257320	114292359	main		HDAC2		LOC441167	6.55937	7.85097	7.37927	8.57616	8.73267	8.82944
TCUn_gl000211000004.hg.1	---	linc-TMEM18-13 chrUn_gl000211:-:21806-48108	noncoding	0.0033351	0.0282	216.66	78.66	2.75	up	---	TCONS_00030021-XLOC_014504	Rinn lincRNAs	linc-TMEM18-13 chrUn_gl000211:-:21806-48108	chrUn_gl000211	-	21807	48108	main					5.57945	6.72264	6.64523	7.51375	7.9386	7.87348
TC20000836.hg.1	---	havana:lincRNA chromosome:GRCh37:20:37034658:37045444:-1 gene:ENSG00000224635 gene_biotype:lincRNA transcript_biotype:lincRNA | cdna:all chromosome:VEGA50:20:37034658:37045444:-1 Gene:OTTHUMG00000032445	noncoding	1.16e-05	0.000465	35.58	12.87	2.76	up	---	ENST00000422519	ENSEMBL // UCSC Genes // Havana transcript	havana:lincRNA chromosome:GRCh37:20:37034658:37045444:-1 gene:ENSG00000224635 gene_biotype:lincRNA transcript_biotype:lincRNA // --- // cdna:all chromosome:VEGA50:20:37034658:37045444:-1 Gene:OTTHUMG00000032445	chr20	-	37034658	37045444	main					3.74494	3.60304	3.76554	5.38865	4.85973	5.25875
TC03002939.hg.1	---	accn=NULL class=lncRNA name= ref=UCSCGeneNoncode transcriptId=uc011bfh.1 cpcScore=1.6423300 cnci=-0.2776299	noncoding	6.17e-05	0.00145	54.03	19.52	2.77	up	---	n387280	NONCODE	accn=NULL class=lncRNA name= ref=UCSCGeneNoncode transcriptId=uc011bfh.1 cpcScore=1.6423300 cnci=-0.2776299	chr3	-	62109161	62110392	main				PTPRG	4.6144	3.97825	4.32336	5.46855	5.99598	5.8501
TC07002410.hg.1	---	accn=NULL class=lncRNA name= ref=UCSCGeneNoncode transcriptId=uc003ubq.3 cpcScore=0.8684730 cnci=-0.1720164	noncoding	1.5e-06	0.000116	164.89	59.02	2.79	up	---	n385218	NONCODE	accn=NULL class=lncRNA name= ref=UCSCGeneNoncode transcriptId=uc003ubq.3 cpcScore=0.8684730 cnci=-0.1720164	chr7	+	74440801	74445619	main	GATSL1 1899bp;			WBSCR16	5.98107	6.00132	5.7217	7.35533	7.30806	7.48056
TC09001785.hg.1	---	accn=AB205111 class=mRNAlike lncRNA name=NULL ref=H-invitational v7.5 transcriptId=HIT000328709 cpcScore=0.1910180 cnci=-0.2059946	noncoding	9.8e-06	0.000412	17.65	6.32	2.79	up	---	n336794	NONCODE	accn=AB205111 class=mRNAlike lncRNA name=NULL ref=H-invitational v7.5 transcriptId=HIT000328709 cpcScore=0.1910180 cnci=-0.2059946	chr9	+	684274	710948	main		KANK1			2.91093	2.59938	2.527	3.91991	4.37057	4.18123
TC02004032.hg.1	---	accn=NULL class=lincRNA name=Human lincRNA ref=Scripture Reconstruction LincRNAs By Luo transcriptId=linc_luo_1059 cpcScore=-1.3632000 cnci=-0.0745930	noncoding	1.6e-06	0.000121	154.03	54.76	2.81	up	---	n345510	NONCODE	accn=NULL class=lincRNA name=Human lincRNA ref=Scripture Reconstruction LincRNAs By Luo transcriptId=linc_luo_1059 cpcScore=-1.3632000 cnci=-0.0745930	chr2	-	8737519	8737951	main					5.8502	5.70998	5.81977	7.17085	7.19687	7.48129
TC04002673.hg.1	---	accn=CR591422 class=mRNAlike lncRNA name=Human lncRNA ref=JounralRNA transcriptId=5116 cpcScore=-0.8702780 cnci=-0.2585519	noncoding	0.0043896	0.0347	53.7	19.14	2.81	up	---	n342615	NONCODE	accn=CR591422 class=mRNAlike lncRNA name=Human lncRNA ref=JounralRNA transcriptId=5116 cpcScore=-0.8702780 cnci=-0.2585519	chr4	-	110632254	110633201	main		PLA2G12A	CASP6 7515bp;		3.65262	5.05348	4.12488	5.5266	5.88137	5.8802
TC19002259.hg.1	---	linc-ZNF543 chr19:+:57808919-57811732	noncoding	0.0045162	0.0354	262.42	93.31	2.81	up	---	TCONS_00027635-XLOC_013174	Rinn lincRNAs	linc-ZNF543 chr19:+:57808919-57811732	chr19	+	57808920	57811732	main	ZNF460 3484bp;				5.74472	7.13261	6.80938	7.88913	8.11484	8.15107
TC04002014.hg.1	---	accn=NULL class=lincRNA name=Human lincRNA ref=Scripture Reconstruction LincRNAs By Luo transcriptId=linc_luo_356 cpcScore=-1.3564700 cnci=-0.2927013 | accn=NULL class=lncRNA name= ref=EnsemblNoncode transcriptId=ENST00000411630 cpcScore=2.3994300 cnci=-0.2198900 | accn=NULL class=lncRNA name= ref=EnsemblNoncode transcriptId=ENST00000441504 cpcScore=0.2146130 cnci=-0.1282697 | accn=BC045566 class…	noncoding	2.1e-06	0.000147	138.38	49.12	2.82	up	---	n344807	NONCODE // NONCODE // NONCODE // NONCODE // NONCODE // NONCODE	accn=NULL class=lincRNA name=Human lincRNA ref=Scripture Reconstruction LincRNAs By Luo transcriptId=linc_luo_356 cpcScore=-1.3564700 cnci=-0.2927013 // accn=NULL class=lncRNA name= ref=EnsemblNoncode transcriptId=ENST00000411630 cpcScore=2.3994300 cnci=-0.2198900 // accn=NULL class=lncRNA name= ref=EnsemblNoncode transcriptId=ENST00000441504 cpcScore=0.2146130 cnci=-0.1282697 // accn=BC045566 cl…	chr4	+	53578595	53586827	main					5.89855	5.49378	5.51688	7.23154	6.95808	7.1957
TC09002572.hg.1	---	accn=AF065414 class=mRNAlike lncRNA name=NULL ref=H-invitational v7.5 transcriptId=HIT000065524_03 cpcScore=0.4044530 cnci=-0.4224080	noncoding	0.0013866	0.0147	669.79	234.73	2.85	up	---	n332826	NONCODE	accn=AF065414 class=mRNAlike lncRNA name=NULL ref=H-invitational v7.5 transcriptId=HIT000065524_03 cpcScore=0.4044530 cnci=-0.4224080	chr9	-	70216593	70484472	main		CBWD5 FOXD4L2			7.26744	8.29471	8.11733	9.18183	9.58763	9.44114
TC08002053.hg.1	---	accn=NULL class=lincRNA name=Human lincRNA ref=Scripture Reconstruction LincRNAs By Luo transcriptId=linc_luo_358 cpcScore=-1.3773600 cnci=-0.2661465	noncoding	8.9e-06	0.000386	29.88	10.41	2.87	up	---	n344809	NONCODE	accn=NULL class=lincRNA name=Human lincRNA ref=Scripture Reconstruction LincRNAs By Luo transcriptId=linc_luo_358 cpcScore=-1.3773600 cnci=-0.2661465	chr8	+	103942460	103949989	main					3.48008	3.42278	3.2934	4.70902	5.20344	4.83834
TC08002016.hg.1	---	accn=NR_024522 class=lncRNA name= ref=RefGeneNoncode transcriptId=NR_024522 cpcScore=10.9982000 cnci=-0.3484235	noncoding	4.48e-05	0.00118	32.97	11.48	2.87	up	---	n407026	NONCODE	accn=NR_024522 class=lncRNA name= ref=RefGeneNoncode transcriptId=NR_024522 cpcScore=10.9982000 cnci=-0.3484235	chr8	+	94767072	94831460	main		TMEM67			3.31187	3.79576	3.51003	4.86845	5.18677	5.12188
TC04000429.hg.1	---	havana:sense_intronic chromosome:GRCh37:4:77558776:77565521:1 gene:ENSG00000231335 gene_biotype:sense_intronic transcript_biotype:sense_intronic | cdna:all chromosome:VEGA50:4:77558776:77565521:1 Gene:OTTHUMG00000130102	noncoding	4.68e-05	0.00121	61.33	21.13	2.9	up	---	ENST00000425645	ENSEMBL // Havana transcript	havana:sense_intronic chromosome:GRCh37:4:77558776:77565521:1 gene:ENSG00000231335 gene_biotype:sense_intronic transcript_biotype:sense_intronic // cdna:all chromosome:VEGA50:4:77558776:77565521:1 Gene:OTTHUMG00000130102	chr4	+	77558776	77565521	main		SHROOM3			4.25985	4.41004	4.58788	5.79331	6.29627	5.77381
TC13001662.hg.1	---	linc-ZIC5 chr13:-:100738208-100741196	noncoding	1e-07	1.76e-05	308.65	105.85	2.92	up	---	TCONS_00022099-XLOC_010709	Rinn lincRNAs	linc-ZIC5 chr13:-:100738208-100741196	chr13	-	100738209	100741196	main					6.77924	6.64693	6.80622	8.31901	8.20262	8.33581
TC01005451.hg.1	---	accn=NR_045030 class=lncRNA name= ref=RefGeneNoncode transcriptId=NR_045030 cpcScore=4.7978800 cnci=-0.3320956	noncoding	1.07e-05	0.000438	182.57	62.63	2.92	up	---	n411744	NONCODE	accn=NR_045030 class=lncRNA name= ref=RefGeneNoncode transcriptId=NR_045030 cpcScore=4.7978800 cnci=-0.3320956	chr1	-	47100711	47131550	main	KIAA0494 9281bp;	ATPAF1			5.76866	6.15705	6.0353	7.47616	7.50933	7.59935
TC09000389.hg.1	LOC389765	kinesin family member 27 pseudogene	noncoding	1.28e-05	0.000496	36.26	12.42	2.92	up	9q21.33	NR_029410	RefSeq // UCSC Genes	Homo sapiens kinesin family member 27 pseudogene (LOC389765), non-coding RNA. // ---	chr9	+	88420917	88457794	main					3.55576	3.79226	3.61119	4.95863	5.37218	5.25769
TC03003122.hg.1	---	accn=NR_033289 class=lncRNA name= ref=RefGeneNoncode transcriptId=NR_033289 cpcScore=4.3499400 cnci=-0.3539287	noncoding	0.0012531	0.0137	81.6	27.9	2.92	up	---	n409152	NONCODE	accn=NR_033289 class=lncRNA name= ref=RefGeneNoncode transcriptId=NR_033289 cpcScore=4.3499400 cnci=-0.3539287	chr3	-	141876369	141944449	main		GK5	TFDP2 7983bp;		4.25814	5.37228	4.83132	6.13788	6.49328	6.46834
TC19002577.hg.1	---	accn=DQ656026 class=mRNAlike lncRNA name=NULL ref=H-invitational v7.5 transcriptId=HIT000393139 cpcScore=2.0964700 cnci=-0.1235655	noncoding	4.34e-05	0.00115	179.31	61.19	2.93	up	---	n337392	NONCODE	accn=DQ656026 class=mRNAlike lncRNA name=NULL ref=H-invitational v7.5 transcriptId=HIT000393139 cpcScore=2.0964700 cnci=-0.1235655	chr19	-	54673350	54676466	main	MBOAT7 640bp;	TMC4	LENG1 9730bp;		6.4129	5.60753	5.84026	7.68747	7.31192	7.50744
TC05002179.hg.1	---	linc-SLC6A19-2 chr5:+:1042042-1042914	noncoding	3e-07	3.82e-05	50.73	17.23	2.94	up	---	TCONS_00009829-XLOC_004243	Rinn lincRNAs	linc-SLC6A19-2 chr5:+:1042042-1042914	chr5	+	1042043	1042914	main	NKD2 2985bp;				4.2358	4.16861	3.97033	5.61454	5.75594	5.67163
TC17002670.hg.1	---	accn=NR_002940_3 class=lncRNA name= ref=RefGeneNoncode transcriptId=NR_002940_3 cpcScore=8.1029800 cnci=-0.2473154 | accn=NULL class=lincRNA name=Human lincRNA ref=Scripture Reconstruction LincRNAs By Luo transcriptId=linc_luo_2013 cpcScore=-1.4288300 cnci=-0.2783949 | accn=NULL class=lncRNA name= ref=UCSCGeneNoncode transcriptId=uc010wju.1 cpcScore=-0.7489000 cnci=-0.1962223	noncoding	4.1e-06	0.000228	103.73	35.28	2.94	up	---	n405705	NONCODE // NONCODE // NONCODE	accn=NR_002940_3 class=lncRNA name= ref=RefGeneNoncode transcriptId=NR_002940_3 cpcScore=8.1029800 cnci=-0.2473154 // accn=NULL class=lincRNA name=Human lincRNA ref=Scripture Reconstruction LincRNAs By Luo transcriptId=linc_luo_2013 cpcScore=-1.4288300 cnci=-0.2783949 // accn=NULL class=lncRNA name= ref=UCSCGeneNoncode transcriptId=uc010wju.1 cpcScore=-0.7489000 cnci=-0.1962223	chr17	-	43583249	43597889	main					5.00924	5.17183	5.29667	6.6856	6.61513	6.83723
TC12001701.hg.1	---	cdna:known chromosome:GRCh37:12:68946775:68947662:-1 gene:ENSG00000240087 gene_biotype:pseudogene transcript_biotype:retrotransposed	noncoding	6e-07	6.28e-05	1101.37	371.98	2.96	up	---	ENST00000435879	ENSEMBL	cdna:known chromosome:GRCh37:12:68946775:68947662:-1 gene:ENSG00000240087 gene_biotype:pseudogene transcript_biotype:retrotransposed	chr12	-	68946775	68947662	main					8.62434	8.43926	8.60853	10.074	10.0094	10.2798
TC03003305.hg.1	---	linc-DLG1-1 chr3:-:197177197-197183525	noncoding	2.88e-05	0.000869	123.87	41.74	2.97	up	---	TCONS_00005933-XLOC_003403	Rinn lincRNAs	linc-DLG1-1 chr3:-:197177197-197183525	chr3	-	197177198	197183525	main					5.66762	5.20331	5.33418	6.6513	7.00641	7.24806
TC20001573.hg.1	---	linc-KIAA1755-3 chr20:-:37034659-37045444	noncoding	1.1e-06	9.46e-05	38.88	13.02	2.99	up	---	TCONS_00027888-XLOC_013737	Rinn lincRNAs	linc-KIAA1755-3 chr20:-:37034659-37045444	chr20	-	37034660	37045444	main					3.69257	3.8016	3.66946	5.41916	5.13538	5.33583
TC0X002150.hg.1	---	accn=CR620428 class=mRNAlike lncRNA name=NULL ref=H-invitational v7.5 transcriptId=HIT000299623 cpcScore=-1.3178100 cnci=-1.0000000	noncoding	2.7e-06	0.000175	311.25	103.79	3	up	---	n335702	NONCODE	accn=CR620428 class=mRNAlike lncRNA name=NULL ref=H-invitational v7.5 transcriptId=HIT000299623 cpcScore=-1.3178100 cnci=-1.0000000	chrX	-	99193206	99193518	main					6.89865	6.46959	6.77923	8.23463	8.1776	8.4815
TC06000801.hg.1	---	ncrna:misc_RNA chromosome:GRCh37:6:90551048:90551143:1 gene:ENSG00000199630 gene_biotype:misc_RNA transcript_biotype:misc_RNA	noncoding	0.0001667	0.00303	30.33	10.12	3	up	---	ENST00000362760	ENSEMBL	ncrna:misc_RNA chromosome:GRCh37:6:90551048:90551143:1 gene:ENSG00000199630 gene_biotype:misc_RNA transcript_biotype:misc_RNA	chr6	+	90551048	90551143	main		CASP8AP2			3.16635	3.65653	3.25067	4.95712	4.58301	5.2761
TC14001747.hg.1	---	accn=NR_034164 class=lncRNA name= ref=RefGeneNoncode transcriptId=NR_034164 cpcScore=9.2807500 cnci=-0.2214208 | accn=NR_034165 class=lncRNA name= ref=RefGeneNoncode transcriptId=NR_034165 cpcScore=9.2649000 cnci=-0.2137595	noncoding	2e-07	2.81e-05	207.79	68.86	3.02	up	---	n409761	NONCODE // NONCODE	accn=NR_034164 class=lncRNA name= ref=RefGeneNoncode transcriptId=NR_034164 cpcScore=9.2807500 cnci=-0.2214208 // accn=NR_034165 class=lncRNA name= ref=RefGeneNoncode transcriptId=NR_034165 cpcScore=9.2649000 cnci=-0.2137595	chr14	+	69658194	69710737	main		EXD2			6.13221	6.11771	6.12207	7.77377	7.58458	7.78659
TC15002161.hg.1	---	accn=AF086366 class=mRNAlike lncRNA name=NULL ref=H-invitational v7.5 transcriptId=HIT000067245 cpcScore=-0.9397920 cnci=-1.0000000	noncoding	2e-06	0.000143	96.71	31.91	3.03	up	---	n332910	NONCODE	accn=AF086366 class=mRNAlike lncRNA name=NULL ref=H-invitational v7.5 transcriptId=HIT000067245 cpcScore=-0.9397920 cnci=-1.0000000	chr15	+	41150091	41150384	main		SPINT1			5.14157	4.83554	5.06576	6.61496	6.41645	6.80337
TC04000297.hg.1	DANCR	differentiation antagonizing non-protein coding RNA	noncoding	1.5e-06	0.000116	146.27	48	3.05	up	4q12 // 4q12	NR_024031	RefSeq // ENSEMBL // UCSC Genes // Havana transcript // Havana transcript // Havana transcript // Havana transcript	Homo sapiens differentiation antagonizing non-protein coding RNA (DANCR), non-coding RNA. // ensembl_havana_lincrna:lincRNA chromosome:GRCh37:4:53578597:53580304:1 gene:ENSG00000226950 gene_biotype:lincRNA transcript_biotype:processed_transcript // --- // cdna:all chromosome:VEGA50:4:53578597:53580304:1 Gene:OTTHUMG00000154670 // cdna:all chromosome:VEGA50:4:53578948:53580304:1 Gene:OTTHUMG000001…	chr4	+	53578597	53586518	main					5.81829	5.45686	5.53483	7.2545	7.00897	7.36203
TC18001003.hg.1	SNORD58B	small nucleolar RNA, C/D box 58B	noncoding	3.7e-06	0.000214	2066.49	673.22	3.07	up	18q21 // 18q21 // 18q21 // 18q21 // 18q21 // 18q21 // 18q21 // 18q21 // 18q21 // 18q // 18q21 // 18q21 // 18q // 18q21 // 18q // 18q21 // 18q21 // 18q21 // 18q21 // 18q21 // 18q21	NR_002572	RefSeq // RefSeq // RefSeq // RefSeq // RefSeq // RefSeq // RefSeq // RefSeq // RefSeq // ENSEMBL // ENSEMBL // ENSEMBL // ENSEMBL // UCSC Genes // UCSC Genes // UCSC Genes // UCSC Genes // UCSC Genes // UCSC Genes // UCSC Genes // UCSC Genes // UCSC Genes // GenBank // GenBank // GenBank // GenBank // GenBank	Homo sapiens small nucleolar RNA, C/D box 58B (SNORD58B), small nuclear RNA. // Homo sapiens ribosomal protein L17 (RPL17), transcript variant 1, mRNA. // Homo sapiens ribosomal protein L17 (RPL17), transcript variant 2, mRNA. // Homo sapiens ribosomal protein L17 (RPL17), transcript variant 3, mRNA. // Homo sapiens ribosomal protein L17 (RPL17), transcript variant 4, mRNA. // Homo sapiens riboso…	chr18	-	47014851	47018935	main			C18orf32 1207bp;		9.26182	9.5155	9.46236	10.9097	11.0329	11.1442
TC05003094.hg.1	---	accn=AK123915 class=mRNAlike lncRNA name=Human lncRNA ref=JounralRNA transcriptId=2971 cpcScore=-1.0632800 cnci=-0.2444438	noncoding	5.37e-05	0.00132	572	186.46	3.07	up	---	n340509	NONCODE	accn=AK123915 class=mRNAlike lncRNA name=Human lncRNA ref=JounralRNA transcriptId=2971 cpcScore=-1.0632800 cnci=-0.2444438	chr5	-	76369465	76372369	main		ZBED3			7.26407	7.8235	7.59547	9.30416	8.95501	9.2683
TC01005719.hg.1	---	accn=CR749373 class=mRNAlike lncRNA name=Human lncRNA ref=JounralRNA transcriptId=575 cpcScore=0.8612660 cnci=-0.3661252	noncoding	1.2e-06	0.0001	49.74	16.1	3.09	up	---	n338184	NONCODE	accn=CR749373 class=mRNAlike lncRNA name=Human lncRNA ref=JounralRNA transcriptId=575 cpcScore=0.8612660 cnci=-0.3661252	chr1	-	114420790	114430081	main	AP4B1 7289bp;	BCL2L15	PTPN22 6409bp;		3.99453	3.94174	4.14452	5.76665	5.46781	5.72267
TC06003468.hg.1	---	accn=AF085926 class=mRNAlike lncRNA name=Human lncRNA ref=JounralRNA transcriptId=3312 cpcScore=-1.2882800 cnci=-0.3800978	noncoding	1.33e-05	0.000508	32.44	10.4	3.12	up	---	n340848	NONCODE	accn=AF085926 class=mRNAlike lncRNA name=Human lncRNA ref=JounralRNA transcriptId=3312 cpcScore=-1.2882800 cnci=-0.3800978	chr6	-	11208751	11209248	main		NEDD9			3.70888	3.33203	3.14905	5.06062	4.78768	5.25912
TC0Y000317.hg.1	---	accn=EF491796 class=mRNAlike lncRNA name=NULL ref=H-invitational v7.5 transcriptId=HIT000395523 cpcScore=0.5815490 cnci=-0.2316349	noncoding	0.0002582	0.00419	39.32	12.6	3.12	up	---	n337555	NONCODE	accn=EF491796 class=mRNAlike lncRNA name=NULL ref=H-invitational v7.5 transcriptId=HIT000395523 cpcScore=0.5815490 cnci=-0.2316349	chrY	-	15470990	15471751	main		UTY			3.4251	3.91069	3.6841	4.97287	5.18629	5.78073
TC0Y000051.hg.1	TTTY15	testis-specific transcript, Y-linked 15 (non-protein coding)	noncoding	2.5e-06	0.000167	29.33	9.28	3.16	up	Yq11.1 // Yq11.1 // Yq11.1 // Yq11.1 // Yq11.1	NR_001545	RefSeq // ENSEMBL // ENSEMBL // ENSEMBL // ENSEMBL // UCSC Genes // Havana transcript // Havana transcript // Havana transcript	Homo sapiens testis-specific transcript, Y-linked 15 (non-protein coding) (TTTY15), non-coding RNA. // havana:lincRNA chromosome:GRCh37:Y:14774468:14800184:1 gene:ENSG00000233864 gene_biotype:lincRNA transcript_biotype:lincRNA // havana:lincRNA chromosome:GRCh37:Y:14774265:14804162:1 gene:ENSG00000233864 gene_biotype:lincRNA transcript_biotype:lincRNA // havana:lincRNA chromosome:GRCh37:Y:1477426…	chrY	+	14774265	14804162	main			USP9Y 8998bp;		3.24787	3.31887	3.12957	4.70714	5.09688	4.86672
TC17001801.hg.1	MIR5047	microRNA 5047	noncoding	0.0003167	0.00485	895.89	283.32	3.16	up	---	NR_039969	RefSeq // UCSC Genes	Homo sapiens microRNA 5047 (MIR5047), microRNA. // ---	chr17	-	62497332	62497431	main		DDX5	POLG2 4148bp;		7.64918	8.51365	8.33101	9.63334	9.94219	9.89392
TC12000871.hg.1	---	havana:3prime_overlapping_ncrna chromosome:GRCh37:12:112250597:112251224:1 gene:ENSG00000257877 gene_biotype:3prime_overlapping_ncrna transcript_biotype:3prime_overlapping_ncrna	noncoding	3e-06	0.000186	38.79	11.98	3.24	up	---	ENST00000551450	ENSEMBL	havana:3prime_overlapping_ncrna chromosome:GRCh37:12:112250597:112251224:1 gene:ENSG00000257877 gene_biotype:3prime_overlapping_ncrna transcript_biotype:3prime_overlapping_ncrna	chr12	+	112250597	112251224	main	ALDH2 2808bp;				3.51982	3.57647	3.70742	5.28027	5.10107	5.49907
TC07003020.hg.1	---	accn=BC009083 class=mRNAlike lncRNA name=NULL ref=H-invitational v7.5 transcriptId=HIT000087210 cpcScore=4.0353500 cnci=-0.0507127	noncoding	2e-07	2.81e-05	1783.42	548.65	3.25	up	---	n333401	NONCODE	accn=BC009083 class=mRNAlike lncRNA name=NULL ref=H-invitational v7.5 transcriptId=HIT000087210 cpcScore=4.0353500 cnci=-0.0507127	chr7	-	73183872	73184570	main		CLDN3			9.20754	8.973	9.1736	10.9344	10.6874	10.8274
TC0Y000258.hg.1	---	linc-USP9Y-1 chrY:+:14774264-14802370 | linc-USP9Y-1 chrY:+:14774297-14804152 | linc-USP9Y-1 chrY:+:14774467-14800184	noncoding	1.32e-05	0.000505	25.93	7.99	3.25	up	---	TCONS_00017613-XLOC_008295	Rinn lincRNAs // Rinn lincRNAs // Rinn lincRNAs	linc-USP9Y-1 chrY:+:14774264-14802370 // linc-USP9Y-1 chrY:+:14774297-14804152 // linc-USP9Y-1 chrY:+:14774467-14800184	chrY	+	14774265	14804152	main			USP9Y 9008bp;		3.01723	3.10636	2.92526	4.49057	5.0602	4.58667
TC12002538.hg.1	---	accn=AY294627 class=mRNAlike lncRNA name=NULL ref=H-invitational v7.5 transcriptId=HIT000085769 cpcScore=2.8541300 cnci=-0.3142786 | accn=AY166718 class=mRNAlike lncRNA name=NULL ref=H-invitational v7.5 transcriptId=HIT000084880 cpcScore=1.6140300 cnci=-0.3089944	noncoding	3.5e-06	0.000206	55.48	17.03	3.26	up	---	n333357	NONCODE // NONCODE	accn=AY294627 class=mRNAlike lncRNA name=NULL ref=H-invitational v7.5 transcriptId=HIT000085769 cpcScore=2.8541300 cnci=-0.3142786 // accn=AY166718 class=mRNAlike lncRNA name=NULL ref=H-invitational v7.5 transcriptId=HIT000084880 cpcScore=1.6140300 cnci=-0.3089944	chr12	+	102108381	102120187	main		CHPT1			3.94014	4.14574	4.23857	5.71256	5.76175	5.95524
TC17002507.hg.1	---	accn=BC012754 class=mRNAlike lncRNA name=Human lncRNA ref=JounralRNA transcriptId=2979 cpcScore=0.2251830 cnci=-0.2472457	noncoding	3e-07	3.82e-05	33.34	10.2	3.27	up	---	n340517	NONCODE	accn=BC012754 class=mRNAlike lncRNA name=Human lncRNA ref=JounralRNA transcriptId=2979 cpcScore=0.2251830 cnci=-0.2472457	chr17	-	15332273	15333318	main	FAM18B2 6014bp;				3.59352	3.30289	3.20993	5.10189	4.97963	5.14359
TC06002965.hg.1	---	accn=AK125137 class=mRNAlike lncRNA name=Human lncRNA ref=JounralRNA transcriptId=4580 cpcScore=16.5288000 cnci=-0.1921372	noncoding	6e-06	0.000294	169.52	51.8	3.27	up	---	n342098	NONCODE	accn=AK125137 class=mRNAlike lncRNA name=Human lncRNA ref=JounralRNA transcriptId=4580 cpcScore=16.5288000 cnci=-0.1921372	chr6	+	106808683	106969074	main		AIM1 RN5S211			5.48942	5.92257	5.72732	7.43119	7.40345	7.42919
TC09001842.hg.1	---	accn=AK024898 class=mRNAlike lncRNA name=Human lncRNA ref=JounralRNA transcriptId=4130 cpcScore=-1.1134100 cnci=-0.4060347	noncoding	1e-06	8.79e-05	30.73	9.3	3.3	up	---	n341659	NONCODE	accn=AK024898 class=mRNAlike lncRNA name=Human lncRNA ref=JounralRNA transcriptId=4130 cpcScore=-1.1134100 cnci=-0.4060347	chr9	+	19453375	19455171	main	ACER2 875bp;				3.36581	2.98635	3.35396	4.8353	4.96786	5.06914
TC09002484.hg.1	---	accn=AF176705 class=mRNAlike lncRNA name=Human lncRNA ref=JounralRNA transcriptId=4160 cpcScore=12.8257000 cnci=-0.0721870	noncoding	6e-07	6.28e-05	262.8	78.21	3.36	up	---	n341689	NONCODE	accn=AF176705 class=mRNAlike lncRNA name=Human lncRNA ref=JounralRNA transcriptId=4160 cpcScore=12.8257000 cnci=-0.0721870	chr9	-	37531913	37576249	main	TOMM5 6394bp;	FBXO10			6.50387	6.35196	6.06672	8.08949	7.96376	8.10812
TC06004072.hg.1	HCP5	HLA complex P5 (non-protein coding)	noncoding	4e-07	4.68e-05	133.46	39.57	3.37	up	6p21.3 // 6p21.3	NR_040662	RefSeq // UCSC Genes // UCSC Genes // GenBank // Havana transcript // Havana transcript	Homo sapiens HLA complex P5 (non-protein coding) (HCP5), non-coding RNA. // --- // --- // Homo sapiens HLA complex P5, mRNA (cDNA clone MGC:120402 IMAGE:40024782), complete cds. // cdna:all chromosome:VEGA50:6:31430962:31431598:1 Gene:OTTHUMG00000031282 // cdna:all chromosome:VEGA50:6:31430962:31445283:1 Gene:OTTHUMG00000031282	chr6	+	31430957	31445283	main					5.54535	5.30244	5.12595	6.99155	7.0973	7.14
TC01005631.hg.1	---	accn=NR_036634 class=lncRNA name= ref=RefGeneNoncode transcriptId=NR_036634 cpcScore=12.9384000 cnci=-0.2230657	noncoding	0.000128	0.0025	210.87	62.58	3.37	up	---	n410159	NONCODE	accn=NR_036634 class=lncRNA name= ref=RefGeneNoncode transcriptId=NR_036634 cpcScore=12.9384000 cnci=-0.2230657	chr1	-	92145900	92351836	main		TGFBR3			5.56475	6.43237	5.96101	7.69624	7.74513	7.76721
TC04002079.hg.1	---	accn=NULL class=lncRNA name= ref=UCSCGeneNoncode transcriptId=uc011cby.1 cpcScore=-1.0701600 cnci=-0.1372010	noncoding	5e-07	5.5e-05	119.46	35.02	3.41	up	---	n387317	NONCODE	accn=NULL class=lncRNA name= ref=UCSCGeneNoncode transcriptId=uc011cby.1 cpcScore=-1.0701600 cnci=-0.1372010	chr4	+	77507293	77566507	main		SHROOM3			5.28522	4.93987	5.21973	6.93358	6.7677	7.04779
TC02003679.hg.1	---	accn=NULL class=lncRNA name= ref=UCSCGeneNoncode transcriptId=uc002ufj.3 cpcScore=-1.2182200 cnci=-0.3396374	noncoding	3e-07	3.82e-05	32.15	9.4	3.42	up	---	n383764	NONCODE	accn=NULL class=lncRNA name= ref=UCSCGeneNoncode transcriptId=uc002ufj.3 cpcScore=-1.2182200 cnci=-0.3396374	chr2	+	170606509	170608371	main		KLHL23			3.52922	3.11469	3.11081	5.02892	4.97146	5.06773
TC06003702.hg.1	---	linc-RAB23-2 chr6:-:58778111-58778756	noncoding	0.000761	0.0094	55.13	16.11	3.42	up	---	TCONS_00012197-XLOC_005754	Rinn lincRNAs	linc-RAB23-2 chr6:-:58778111-58778756	chr6	-	58778112	58778756	main					3.55863	4.45302	4.07212	5.9283	5.28139	6.19272
TC01005500.hg.1	---	accn=X79302 class=mRNAlike lncRNA name=NULL ref=H-invitational v7.5 transcriptId=HIT000323739 cpcScore=0.5205790 cnci=-0.2727707	noncoding	3.96e-05	0.00109	577.59	167.97	3.44	up	---	n336012	NONCODE	accn=X79302 class=mRNAlike lncRNA name=NULL ref=H-invitational v7.5 transcriptId=HIT000323739 cpcScore=0.5205790 cnci=-0.2727707	chr1	-	54387384	54395775	main		HSPB11			7.10574	7.60447	7.52084	8.92365	9.27605	9.36988
TC02003597.hg.1	---	accn=BX647087 class=mRNAlike lncRNA name=Human lncRNA ref=JounralRNA transcriptId=1391 cpcScore=-0.9882850 cnci=-0.2618420	noncoding	2.2e-06	0.000153	318.61	91.62	3.48	up	---	n338963	NONCODE	accn=BX647087 class=mRNAlike lncRNA name=Human lncRNA ref=JounralRNA transcriptId=1391 cpcScore=-0.9882850 cnci=-0.2618420	chr2	+	135206960	135212192	main		MGAT5			6.41086	6.70101	6.49592	8.33461	8.1974	8.46286
TC06003069.hg.1	---	accn=AJ616795 class=mRNAlike lncRNA name=NULL ref=H-invitational v7.5 transcriptId=HIT000249237 cpcScore=1.1079900 cnci=-0.2843298	noncoding	4e-07	4.68e-05	70.51	19.99	3.53	up	---	n335080	NONCODE	accn=AJ616795 class=mRNAlike lncRNA name=NULL ref=H-invitational v7.5 transcriptId=HIT000249237 cpcScore=1.1079900 cnci=-0.2843298	chr6	+	135511266	135511485	main		MYB			4.49206	4.43119	4.09607	6.21835	6.12567	6.12315
TC19000357.hg.1	MIR3189	microRNA 3189	noncoding	8e-07	7.5e-05	317.66	89.62	3.54	up	---	NR_036156	RefSeq // UCSC Genes	Homo sapiens microRNA 3189 (MIR3189), microRNA. // ---	chr19	+	18497372	18497444	main		GDF15			6.71027	6.30003	6.50192	8.4663	8.112	8.40368
TC17002095.hg.1	---	accn=AL080124 class=mRNAlike lncRNA name=Human lncRNA ref=JounralRNA transcriptId=5169 cpcScore=1.1135000 cnci=-0.1806812	noncoding	5e-07	5.5e-05	126.11	35.48	3.55	up	---	n342667	NONCODE	accn=AL080124 class=mRNAlike lncRNA name=Human lncRNA ref=JounralRNA transcriptId=5169 cpcScore=1.1135000 cnci=-0.1806812	chr17	+	18602490	18639425	main		TRIM16L	FBXW10 7901bp;		5.17452	5.0893	5.23816	7.06903	6.79264	7.12172
TC05002247.hg.1	---	accn=AK095831 class=mRNAlike lncRNA name=Human lncRNA ref=JounralRNA transcriptId=2822 cpcScore=-1.1946200 cnci=-0.3603806	noncoding	8.8e-06	0.000383	20.07	5.62	3.57	up	---	n340361	NONCODE	accn=AK095831 class=mRNAlike lncRNA name=Human lncRNA ref=JounralRNA transcriptId=2822 cpcScore=-1.1946200 cnci=-0.3603806	chr5	+	9548191	9550410	main					2.54039	2.57986	2.40564	4.20356	4.12291	4.70135
TC19001642.hg.1	---	cdna:pseudogene chromosome:GRCh37:19:46580544:46580646:-1 gene:ENSG00000203347	noncoding	6.3e-06	0.000303	60.22	16.82	3.58	up	---	ENST00000366172	ENSEMBL // UCSC Genes	cdna:pseudogene chromosome:GRCh37:19:46580544:46580646:-1 gene:ENSG00000203347 // ---	chr19	-	46560932	46580887	main					3.95483	4.1619	4.15354	5.68725	5.92374	6.17362
TC06003872.hg.1	---	accn=AK311114 class=mRNAlike lncRNA name=NULL ref=H-invitational v7.5 transcriptId=HIT000429980 cpcScore=2.6604100 cnci=-0.1472071	noncoding	2.6e-06	0.000171	537.93	148.85	3.61	up	---	n332581	NONCODE	accn=AK311114 class=mRNAlike lncRNA name=NULL ref=H-invitational v7.5 transcriptId=HIT000429980 cpcScore=2.6604100 cnci=-0.1472071	chr6	-	136686991	136847798	main		MAP7			7.06951	7.44454	7.19392	9.11222	8.98712	9.1624
TC04002024.hg.1	---	accn=AK000203 class=mRNAlike lncRNA name=Human lncRNA ref=JounralRNA transcriptId=2508 cpcScore=-0.8143810 cnci=-0.3283620	noncoding	0.0011184	0.0126	56.77	15.7	3.62	up	---	n340053	NONCODE	accn=AK000203 class=mRNAlike lncRNA name=Human lncRNA ref=JounralRNA transcriptId=2508 cpcScore=-0.8143810 cnci=-0.3283620	chr4	+	56264559	56265055	main		TMEM165			3.23204	4.50286	4.23766	5.58232	6.044	5.90243
TC11003331.hg.1	---	accn=CR627226 class=mRNAlike lncRNA name=Human lncRNA ref=JounralRNA transcriptId=3580 cpcScore=18.3601000 cnci=-0.3329892	noncoding	5e-07	5.5e-05	56.86	15.68	3.63	up	---	n341114	NONCODE	accn=CR627226 class=mRNAlike lncRNA name=Human lncRNA ref=JounralRNA transcriptId=3580 cpcScore=18.3601000 cnci=-0.3329892	chr11	-	108380806	108422932	main		EXPH5			4.1216	3.78832	4.05874	5.67387	5.95629	5.90545
TC10002178.hg.1	---	linc-FAM190B chr10:+:86039735-86054415 | linc-FAM190B chr10:+:86039746-86048751	noncoding	1.4e-06	0.000111	21.88	5.99	3.65	up	---	TCONS_00017711-XLOC_008537	Rinn lincRNAs // Rinn lincRNAs	linc-FAM190B chr10:+:86039735-86054415 // linc-FAM190B chr10:+:86039746-86048751	chr10	+	86039736	86054415	main					2.90439	2.34604	2.55371	4.44698	4.32995	4.62628
TC09002783.hg.1	---	accn=NR_033234 class=lncRNA name= ref=RefGeneNoncode transcriptId=NR_033234 cpcScore=10.2293000 cnci=-0.3406355	noncoding	8.9e-06	0.000386	146.45	39.99	3.66	up	---	n409105	NONCODE	accn=NR_033234 class=lncRNA name= ref=RefGeneNoncode transcriptId=NR_033234 cpcScore=10.2293000 cnci=-0.3406355	chr9	-	125883908	126030843	main		STRBP			5.10272	5.57982	5.33714	7.07452	7.20418	7.352
TC10001696.hg.1	---	cdna:known chromosome:GRCh37:10:120631561:120631989:-1 gene:ENSG00000236058 gene_biotype:pseudogene transcript_biotype:retrotransposed	noncoding	1.41e-05	0.000527	2806.3	764.39	3.67	up	---	ENST00000392739	ENSEMBL	cdna:known chromosome:GRCh37:10:120631561:120631989:-1 gene:ENSG00000236058 gene_biotype:pseudogene transcript_biotype:retrotransposed	chr10	-	120631561	120631989	main					9.31081	9.67207	9.8065	11.2685	11.5432	11.5995
TC04002556.hg.1	---	accn=NULL class=lncRNA name= ref=UCSCGeneNoncode transcriptId=uc003hay.2 cpcScore=-1.1487400 cnci=-0.3979733 | accn=BX538337 class=mRNAlike lncRNA name=Human lncRNA ref=JounralRNA transcriptId=2510 cpcScore=-1.1497500 cnci=-0.4165113	noncoding	0.0022778	0.0211	80.74	21.86	3.69	up	---	n384454	NONCODE // NONCODE	accn=NULL class=lncRNA name= ref=UCSCGeneNoncode transcriptId=uc003hay.2 cpcScore=-1.1487400 cnci=-0.3979733 // accn=BX538337 class=mRNAlike lncRNA name=Human lncRNA ref=JounralRNA transcriptId=2510 cpcScore=-1.1497500 cnci=-0.4165113	chr4	-	56294074	56297591	main	CLOCK 1052bp;				3.6992	5.21993	4.48634	5.99024	6.7071	6.35619
TC0X000817.hg.1	---	havana:lincRNA chromosome:GRCh37:X:3847910:3855896:-1 gene:ENSG00000205662 gene_biotype:lincRNA transcript_biotype:lincRNA | cdna:all chromosome:VEGA50:X:3847910:3855896:-1 Gene:OTTHUMG00000067420	noncoding	7e-06	0.000326	118.01	31.92	3.7	up	---	ENST00000381105	ENSEMBL // Havana transcript	havana:lincRNA chromosome:GRCh37:X:3847910:3855896:-1 gene:ENSG00000205662 gene_biotype:lincRNA transcript_biotype:lincRNA // cdna:all chromosome:VEGA50:X:3847910:3855896:-1 Gene:OTTHUMG00000067420	chrX	-	3847910	3855896	main			LOC100506453 9123bp;		5.24218	4.89597	4.90581	6.60464	6.87769	7.21382
TC6_ssto_hap7000048.hg.1	HCP5	HLA complex P5 (non-protein coding)	noncoding	3e-07	3.82e-05	170.9	45.72	3.74	up	6p21.3 // 6p21.3	NR_040662	RefSeq // UCSC Genes // UCSC Genes // GenBank // Havana transcript // Havana transcript	Homo sapiens HLA complex P5 (non-protein coding) (HCP5), non-coding RNA. // --- // --- // Homo sapiens HLA complex P5, mRNA (cDNA clone MGC:120402 IMAGE:40024782), complete cds. // cdna:all chromosome:VEGA50:6-SSTO:2749140:2751774:1 Gene:OTTHUMG00000037036 // cdna:all chromosome:VEGA50:6-SSTO:2749150:2751774:1 Gene:OTTHUMG00000037036	chr6_ssto_hap7	+	2761722	2764356	main					5.65843	5.58666	5.35376	7.29063	7.50591	7.50226
TC22001043.hg.1	---	accn=AK124922 class=mRNAlike lncRNA name=Human lncRNA ref=JounralRNA transcriptId=380 cpcScore=-1.0988900 cnci=-0.3249960	noncoding	7.1e-05	0.00161	21.39	5.72	3.74	up	---	n337994	NONCODE	accn=AK124922 class=mRNAlike lncRNA name=Human lncRNA ref=JounralRNA transcriptId=380 cpcScore=-1.0988900 cnci=-0.3249960	chr22	+	26121103	26123847	main		ADRBK2			2.78093	2.46192	2.35736	3.92094	4.85322	4.53122
TC03000888.hg.1	---	cdna:known chromosome:GRCh37:3:166408976:166409503:1 gene:ENSG00000224962 gene_biotype:pseudogene transcript_biotype:retrotransposed	noncoding	5.1e-06	0.000262	331.36	88.31	3.75	up	---	ENST00000454471	ENSEMBL	cdna:known chromosome:GRCh37:3:166408976:166409503:1 gene:ENSG00000224962 gene_biotype:pseudogene transcript_biotype:retrotransposed	chr3	+	166408976	166409503	main					6.22635	6.5746	6.64761	8.26262	8.48948	8.41255
TC04000321.hg.1	---	ncrna:misc_RNA chromosome:GRCh37:4:56278803:56278905:1 gene:ENSG00000239040 gene_biotype:misc_RNA transcript_biotype:misc_RNA	noncoding	0.0005402	0.00724	179.47	47.88	3.75	up	---	ENST00000459077	ENSEMBL	ncrna:misc_RNA chromosome:GRCh37:4:56278803:56278905:1 gene:ENSG00000239040 gene_biotype:misc_RNA transcript_biotype:misc_RNA	chr4	+	56278803	56278905	main		TMEM165			4.9152	5.96281	5.92106	7.24218	7.69482	7.57378
TC18000922.hg.1	---	accn=AK095226 class=mRNAlike lncRNA name=Human lncRNA ref=JounralRNA transcriptId=2317 cpcScore=-0.4019970 cnci=-0.1881100	noncoding	1.6e-06	0.000121	48.76	12.86	3.79	up	---	n339869	NONCODE	accn=AK095226 class=mRNAlike lncRNA name=Human lncRNA ref=JounralRNA transcriptId=2317 cpcScore=-0.4019970 cnci=-0.1881100	chr18	-	45553258	45555546	main		ZBTB7C			3.5464	3.79154	3.77163	5.45932	5.74095	5.67011
TC17002076.hg.1	---	accn=NR_037985 class=lncRNA name= ref=RefGeneNoncode transcriptId=NR_037985 cpcScore=5.8711100 cnci=-0.2323428	noncoding	8e-06	0.000357	687.62	181.36	3.79	up	---	n410704	NONCODE	accn=NR_037985 class=lncRNA name= ref=RefGeneNoncode transcriptId=NR_037985 cpcScore=5.8711100 cnci=-0.2323428	chr17	+	15902694	15932723	main		TTC19		ZSWIM7	7.22036	7.70373	7.63898	9.36178	9.43272	9.52977
TC13000729.hg.1	FABP5P1	fatty acid binding protein 5 pseudogene 1	noncoding	9e-07	8.15e-05	142.81	37.29	3.83	up	---	ENST00000420287	ENSEMBL	cdna:known chromosome:GRCh37:13:73674716:73675123:-1 gene:ENSG00000236972 gene_biotype:pseudogene transcript_biotype:retrotransposed	chr13	-	73674716	73675123	main					5.13021	5.37052	5.21625	7.03237	7.20718	7.28212
TC07002818.hg.1	---	accn=AF086401 class=mRNAlike lncRNA name=Human lncRNA ref=JounralRNA transcriptId=3666 cpcScore=-1.1586100 cnci=-0.3364278	noncoding	5.84e-05	0.0014	34	8.88	3.83	up	---	n341200	NONCODE	accn=AF086401 class=mRNAlike lncRNA name=Human lncRNA ref=JounralRNA transcriptId=3666 cpcScore=-1.1586100 cnci=-0.3364278	chr7	-	20179588	20180103	main		MACC1			3.11418	3.13982	3.25458	4.614	5.15151	5.54511
TC03001512.hg.1	ID2B	inhibitor of DNA binding 2B, dominant negative helix-loop-helix protein (pseudogene)	noncoding	4.6e-06	0.000247	155.41	40.08	3.88	up	3p14.2	NR_026582	RefSeq // UCSC Genes	Homo sapiens inhibitor of DNA binding 2B, dominant negative helix-loop-helix protein (pseudogene) (ID2B), non-coding RNA. // ---	chr3	-	62109159	62110392	main				PTPRG	5.37638	5.22391	5.42943	7.01586	7.62696	7.24485
TC12002418.hg.1	---	accn=NULL class=lincRNA name=Human lincRNA ref=Scripture Reconstruction LincRNAs By Luo transcriptId=linc_luo_1371 cpcScore=-1.3128200 cnci=-0.2814902	noncoding	1e-07	1.76e-05	86.05	21.99	3.91	up	---	n345822	NONCODE	accn=NULL class=lincRNA name=Human lincRNA ref=Scripture Reconstruction LincRNAs By Luo transcriptId=linc_luo_1371 cpcScore=-1.3128200 cnci=-0.2814902	chr12	+	65174887	65272413	main		TBC1D30			4.45899	4.4077	4.56454	6.40033	6.36444	6.56468
TC18000730.hg.1	---	accn=AY243317 class=mRNAlike lncRNA name=NULL ref=H-invitational v7.5 transcriptId=HIT000251169 cpcScore=-1.2698100 cnci=-0.3260744	noncoding	3.45e-05	0.000988	41.19	10.52	3.92	up	---	n335135	NONCODE	accn=AY243317 class=mRNAlike lncRNA name=NULL ref=H-invitational v7.5 transcriptId=HIT000251169 cpcScore=-1.2698100 cnci=-0.3260744	chr18	+	55721942	55833071	main		NEDD4L			3.28384	3.33842	3.61789	5.0394	5.28885	5.81279
TC13001247.hg.1	---	accn=NULL class=lncRNA name= ref=UCSCGeneNoncode transcriptId=uc001vnl.2 cpcScore=-1.0184300 cnci=-0.3283965	noncoding	2.22e-05	0.000724	56.78	14.22	3.99	up	---	n382094	NONCODE	accn=NULL class=lncRNA name= ref=UCSCGeneNoncode transcriptId=uc001vnl.2 cpcScore=-1.0184300 cnci=-0.3283965	chr13	+	99053670	99059746	main		FARP1			3.47519	4.18097	3.88946	5.76738	5.88254	5.88027
TC18000938.hg.1	---	accn=NR_024546 class=lncRNA name= ref=RefGeneNoncode transcriptId=NR_024546 cpcScore=4.2328000 cnci=-0.1736820	noncoding	1.91e-05	0.000655	732.82	182.53	4.01	up	---	n407052	NONCODE	accn=NR_024546 class=lncRNA name= ref=RefGeneNoncode transcriptId=NR_024546 cpcScore=4.2328000 cnci=-0.1736820	chr18	-	54270053	54305920	main		TXNL1			7.18152	7.81179	7.59753	9.38387	9.53783	9.67812
TC6_cox_hap2000061.hg.1	HCP5	HLA complex P5 (non-protein coding)	noncoding	1e-07	1.76e-05	185.45	45.02	4.12	up	6p21.3 // 6p21.3	NR_040662	RefSeq // UCSC Genes // UCSC Genes // GenBank // Havana transcript // Havana transcript	Homo sapiens HLA complex P5 (non-protein coding) (HCP5), non-coding RNA. // --- // --- // Homo sapiens HLA complex P5, mRNA (cDNA clone MGC:120402 IMAGE:40024782), complete cds. // cdna:all chromosome:VEGA50:6-COX:2877113:2879747:1 Gene:OTTHUMG00000031580 // cdna:all chromosome:VEGA50:6-COX:2877123:2879747:1 Gene:OTTHUMG00000031580	chr6_cox_hap2	+	2940606	2943240	main					5.57861	5.59675	5.35689	7.4703	7.60729	7.57501
TC0X001978.hg.1	---	accn=AY112901 class=mRNAlike lncRNA name=NULL ref=H-invitational v7.5 transcriptId=HIT000084455 cpcScore=-1.0967800 cnci=-0.1676536	noncoding	9e-07	8.15e-05	223.08	53.98	4.13	up	---	n333295	NONCODE	accn=AY112901 class=mRNAlike lncRNA name=NULL ref=H-invitational v7.5 transcriptId=HIT000084455 cpcScore=-1.0967800 cnci=-0.1676536	chrX	-	10535592	10588591	main		MID1			5.57018	5.83255	5.91515	7.80805	7.77984	7.86421
TC18000176.hg.1	SCARNA17	small Cajal body-specific RNA 17	noncoding	< 1e-07	< 1e-07	2694.3	649.86	4.15	up	18q21.1 // 18q21.1	NR_003003	RefSeq // ENSEMBL // ENSEMBL // UCSC Genes	Homo sapiens small Cajal body-specific RNA 17 (SCARNA17), guide RNA. // ncrna:snoRNA chromosome:GRCh37:18:47340503:47340646:1 gene:ENSG00000251992 gene_biotype:snoRNA transcript_biotype:snoRNA // ncrna:snoRNA chromosome:GRCh37:18:47340731:47340813:1 gene:ENSG00000252139 gene_biotype:snoRNA transcript_biotype:snoRNA // ---	chr18	+	47340393	47340813	main					9.46563	9.38038	9.24088	11.4381	11.3321	11.4648
TC21000455.hg.1	---	havana:lincRNA chromosome:GRCh37:21:40360633:40378079:-1 gene:ENSG00000235888 gene_biotype:lincRNA transcript_biotype:lincRNA | cdna:all chromosome:VEGA50:21:40360633:40378079:-1 Gene:OTTHUMG00000066035	noncoding	2e-07	2.81e-05	60.07	14.03	4.28	up	---	ENST00000417335	ENSEMBL // Havana transcript	havana:lincRNA chromosome:GRCh37:21:40360633:40378079:-1 gene:ENSG00000235888 gene_biotype:lincRNA transcript_biotype:lincRNA // cdna:all chromosome:VEGA50:21:40360633:40378079:-1 Gene:OTTHUMG00000066035	chr21	-	40360633	40378079	main					4.01908	3.70982	3.75689	5.80152	5.8534	6.11843
TC03003054.hg.1	---	accn=NULL class=lncRNA name= ref=UCSCGeneNoncode transcriptId=uc010hrq.1 cpcScore=-1.1563600 cnci=-0.3114283	noncoding	4.2e-05	0.00113	170.17	39.2	4.34	up	---	n386343	NONCODE	accn=NULL class=lncRNA name= ref=UCSCGeneNoncode transcriptId=uc010hrq.1 cpcScore=-1.1563600 cnci=-0.3114283	chr3	-	123210404	123211680	main		PTPLB PTPLB			4.84084	5.67702	5.41513	7.3314	7.40693	7.54202
TC11002952.hg.1	---	accn=BX647543 class=mRNAlike lncRNA name=Human lncRNA ref=JounralRNA transcriptId=3622 cpcScore=-1.0080100 cnci=-0.2280486	noncoding	1.9e-06	0.000138	67.15	14.85	4.52	up	---	n341156	NONCODE	accn=BX647543 class=mRNAlike lncRNA name=Human lncRNA ref=JounralRNA transcriptId=3622 cpcScore=-1.0080100 cnci=-0.2280486	chr11	+	128789206	128791058	main		KCNJ5			3.96194	3.90292	3.86829	6.12605	5.75045	6.3791
TC11002520.hg.1	---	accn=EF010934 class=mRNAlike lncRNA name=NULL ref=H-invitational v7.5 transcriptId=HIT000394705 cpcScore=0.7505840 cnci=-0.0227379 | accn=U86146 class=mRNAlike lncRNA name=NULL ref=H-invitational v7.5 transcriptId=HIT000221967 cpcScore=1.2851600 cnci=-0.0576672 | accn=AF003743 class=mRNAlike lncRNA name=NULL ref=H-invitational v7.5 transcriptId=HIT000061722 cpcScore=0.7360990 cnci=-0.0611572 | ac…	noncoding	7e-07	7.02e-05	339.02	74.86	4.53	up	---	n337459	NONCODE // NONCODE // NONCODE // NONCODE // NONCODE	accn=EF010934 class=mRNAlike lncRNA name=NULL ref=H-invitational v7.5 transcriptId=HIT000394705 cpcScore=0.7505840 cnci=-0.0227379 // accn=U86146 class=mRNAlike lncRNA name=NULL ref=H-invitational v7.5 transcriptId=HIT000221967 cpcScore=1.2851600 cnci=-0.0576672 // accn=AF003743 class=mRNAlike lncRNA name=NULL ref=H-invitational v7.5 transcriptId=HIT000061722 cpcScore=0.7360990 cnci=-0.0611572 //…	chr11	+	2466239	2870340	main		KCNQ1			6.45154	6.04914	6.2325	8.57569	8.13933	8.5485
TC04002072.hg.1	---	accn=AK025205 class=mRNAlike lncRNA name=Human lncRNA ref=JounralRNA transcriptId=2579 cpcScore=-1.0155900 cnci=-0.3048818	noncoding	2.4e-06	0.000162	27.28	5.98	4.57	up	---	n340120	NONCODE	accn=AK025205 class=mRNAlike lncRNA name=Human lncRNA ref=JounralRNA transcriptId=2579 cpcScore=-1.0155900 cnci=-0.3048818	chr4	+	75973296	75975323	main		PARM1			2.93834	2.47285	2.38108	4.51591	4.96734	4.87445
TC05002246.hg.1	---	accn=NULL class=lincRNA name=Human lincRNA ref=Scripture Reconstruction LincRNAs By Luo transcriptId=linc_luo_1214 cpcScore=-1.3288800 cnci=-0.2497321	noncoding	7.7e-06	0.000346	155.88	33.86	4.6	up	---	n345665	NONCODE	accn=NULL class=lincRNA name=Human lincRNA ref=Scripture Reconstruction LincRNAs By Luo transcriptId=linc_luo_1214 cpcScore=-1.3288800 cnci=-0.2497321	chr5	+	9546459	9549996	main					5.42717	4.74751	5.12539	7.26476	7.00779	7.6283
TC04002887.hg.1	---	accn=AF049885 class=mRNAlike lncRNA name=Human lncRNA ref=JounralRNA transcriptId=2758 cpcScore=6.5841200 cnci=-0.0747497	noncoding	2e-07	2.81e-05	60.81	13.1	4.64	up	---	n340297	NONCODE	accn=AF049885 class=mRNAlike lncRNA name=Human lncRNA ref=JounralRNA transcriptId=2758 cpcScore=6.5841200 cnci=-0.0747497	chr4	-	186515038	186696442	main		SORBS2			3.867	3.61164	3.70933	5.74333	5.96561	6.11755
TC20001169.hg.1	---	linc-CST7-1 chr20:+:24911302-24912191	noncoding	2.92e-05	0.000877	145.07	30.82	4.71	up	---	TCONS_00028139-XLOC_013499	Rinn lincRNAs	linc-CST7-1 chr20:+:24911302-24912191	chr20	+	24911303	24912191	main					5.39928	5.00443	4.48865	7.35424	6.81466	7.42092
TC19002525.hg.1	---	accn=NULL class=lncRNA name= ref=EnsemblNoncode transcriptId=ENST00000366172 cpcScore=1.1682100 cnci=-0.2985944 | linc-IGFL4 chr19:-:46560931-46580887	noncoding	3e-07	3.82e-05	82.87	17.15	4.83	up	---	n377708	NONCODE // Rinn lincRNAs	accn=NULL class=lncRNA name= ref=EnsemblNoncode transcriptId=ENST00000366172 cpcScore=1.1682100 cnci=-0.2985944 // linc-IGFL4 chr19:-:46560931-46580887	chr19	-	46560932	46580887	main					4.15536	4.26648	3.93374	6.23459	6.41717	6.51472
TC05002857.hg.1	---	accn=AK022877 class=mRNAlike lncRNA name=Human lncRNA ref=JounralRNA transcriptId=2803 cpcScore=-1.2063500 cnci=-0.3143254	noncoding	8.4e-06	0.00037	43.7	8.99	4.86	up	---	n340342	NONCODE	accn=AK022877 class=mRNAlike lncRNA name=Human lncRNA ref=JounralRNA transcriptId=2803 cpcScore=-1.2063500 cnci=-0.3143254	chr5	-	9035144	9037411	main		SEMA5A			3.42233	3.03724	3.09993	5.01509	5.59436	5.78681
TC05002180.hg.1	---	linc-SLC6A19-1 chr5:+:1043538-1045593 | linc-SLC6A19-1 chr5:+:1043854-1046915 | linc-SLC6A19-1 chr5:+:1043854-1045592 | linc-SLC6A19-1 chr5:+:1043854-1046279 | linc-SLC6A19-1 chr5:+:1044293-1046088 | linc-SLC6A19-1 chr5:+:1044655-1047475 | linc-SLC6A19-1 chr5:+:1046023-1046915	noncoding	4e-07	4.68e-05	118.09	24.06	4.91	up	---	TCONS_00010594-XLOC_004244	Rinn lincRNAs // Rinn lincRNAs // Rinn lincRNAs // Rinn lincRNAs // Rinn lincRNAs // Rinn lincRNAs // Rinn lincRNAs	linc-SLC6A19-1 chr5:+:1043538-1045593 // linc-SLC6A19-1 chr5:+:1043854-1046915 // linc-SLC6A19-1 chr5:+:1043854-1045592 // linc-SLC6A19-1 chr5:+:1043854-1046279 // linc-SLC6A19-1 chr5:+:1044293-1046088 // linc-SLC6A19-1 chr5:+:1044655-1047475 // linc-SLC6A19-1 chr5:+:1046023-1046915	chr5	+	1043539	1047475	main	NKD2 4481bp;				4.87587	4.31634	4.62872	6.76007	6.89554	7.04334
TC05002478.hg.1	---	accn=AF181250 class=mRNAlike lncRNA name=Human lncRNA ref=JounralRNA transcriptId=2994 cpcScore=10.4430000 cnci=-0.1014007	noncoding	< 1e-07	< 1e-07	90.4	18.38	4.92	up	---	n340532	NONCODE	accn=AF181250 class=mRNAlike lncRNA name=Human lncRNA ref=JounralRNA transcriptId=2994 cpcScore=10.4430000 cnci=-0.1014007	chr5	+	80256558	80521586	main		RASGRF2	CKMT2 7518bp;		4.42234	4.00909	4.2239	6.50181	6.5412	6.49977
TC05003369.hg.1	---	accn=NR_026921 class=lncRNA name= ref=RefGeneNoncode transcriptId=NR_026921 cpcScore=5.3392800 cnci=-0.1505767 | accn=NULL class=lincRNA name=Human lincRNA ref=Scripture Reconstruction LincRNAs By Luo transcriptId=linc_luo_2108 cpcScore=-1.2956900 cnci=-0.1062892 | accn=NULL class=lincRNA name=Human lincRNA ref=Scripture Reconstruction LincRNAs By Luo transcriptId=linc_luo_1277 cpcScore=-1.415600…	noncoding	2e-07	2.81e-05	181.07	36.14	5.01	up	---	n407464	NONCODE // NONCODE // NONCODE	accn=NR_026921 class=lncRNA name= ref=RefGeneNoncode transcriptId=NR_026921 cpcScore=5.3392800 cnci=-0.1505767 // accn=NULL class=lincRNA name=Human lincRNA ref=Scripture Reconstruction LincRNAs By Luo transcriptId=linc_luo_2108 cpcScore=-1.2956900 cnci=-0.1062892 // accn=NULL class=lincRNA name=Human lincRNA ref=Scripture Reconstruction LincRNAs By Luo transcriptId=linc_luo_1277 cpcScore=-1.4156…	chr5	-	177045501	177099278	main					5.08825	5.16568	5.32762	7.41459	7.46008	7.67435
TC13001572.hg.1	---	accn=NULL class=lincRNA name=Human lincRNA ref=Scripture Reconstruction LincRNAs By Luo transcriptId=linc_luo_778 cpcScore=-1.3161300 cnci=-0.2986087	noncoding	< 1e-07	< 1e-07	125.12	24.78	5.05	up	---	n345229	NONCODE	accn=NULL class=lincRNA name=Human lincRNA ref=Scripture Reconstruction LincRNAs By Luo transcriptId=linc_luo_778 cpcScore=-1.3161300 cnci=-0.2986087	chr13	-	73667764	73675086	main					4.78454	4.70043	4.46365	7.05375	6.89191	7.0038
TC17002689.hg.1	---	accn=AK025239 class=mRNAlike lncRNA name=Human lncRNA ref=JounralRNA transcriptId=3191 cpcScore=3.2593000 cnci=-0.2408561	noncoding	2e-07	2.81e-05	381.61	75.1	5.08	up	---	n340728	NONCODE	accn=AK025239 class=mRNAlike lncRNA name=Human lncRNA ref=JounralRNA transcriptId=3191 cpcScore=3.2593000 cnci=-0.2408561	chr17	-	46694457	46699890	main		HOXB7 HOXB9	HOXB8 1804bp;		6.50295	6.06738	6.17699	8.69443	8.38617	8.6952
TC04000083.hg.1	AFAP1-AS1	AFAP1 antisense RNA 1 (non-protein coding)	noncoding	1.2e-06	0.0001	628.25	123.4	5.09	up	4p16.1	NR_026892	RefSeq // UCSC Genes	Homo sapiens AFAP1 antisense RNA 1 (non-protein coding) (AFAP1-AS1), antisense RNA. // ---	chr4	+	7755817	7780654	main				AFAP1	6.70558	7.14168	7.04934	9.27939	9.24048	9.41363
TC14001147.hg.1	---	havana:lincRNA chromosome:GRCh37:14:54235660:54317600:-1 gene:ENSG00000235269 gene_biotype:lincRNA transcript_biotype:lincRNA | cdna:all chromosome:VEGA50:14:54235660:54317600:-1 Gene:OTTHUMG00000150105	noncoding	2.1e-06	0.000147	88.1	17.31	5.09	up	---	ENST00000418927	ENSEMBL // Havana transcript	havana:lincRNA chromosome:GRCh37:14:54235660:54317600:-1 gene:ENSG00000235269 gene_biotype:lincRNA transcript_biotype:lincRNA // cdna:all chromosome:VEGA50:14:54235660:54317600:-1 Gene:OTTHUMG00000150105	chr14	-	54235660	54317600	main					3.92358	4.19545	4.2774	6.2595	6.45773	6.71404
TC09002032.hg.1	---	accn=CR624203 class=mRNAlike lncRNA name=NULL ref=H-invitational v7.5 transcriptId=HIT000303398 cpcScore=-1.0394700 cnci=-0.2768608	noncoding	1e-07	1.76e-05	137.36	26.72	5.14	up	---	n335714	NONCODE	accn=CR624203 class=mRNAlike lncRNA name=NULL ref=H-invitational v7.5 transcriptId=HIT000303398 cpcScore=-1.0394700 cnci=-0.2768608	chr9	+	82186892	82187391	main		TLE4			4.81701	4.79973	4.65827	7.18999	7.24156	6.92177
TC22000322.hg.1	LOC100130899	uncharacterized LOC100130899	noncoding	3.4e-06	0.000202	145.63	27.42	5.31	up	22q13.1	NR_039988	RefSeq // UCSC Genes	Homo sapiens uncharacterized LOC100130899 (LOC100130899), non-coding RNA. // ---	chr22	+	40428336	40432581	main	FAM83F 2293bp;		TNRC6B 8240bp;		4.74116	4.73225	4.9127	7.0742	6.91971	7.61245
TC22001116.hg.1	---	accn=NR_039988 class=lncRNA name= ref=RefGeneNoncode transcriptId=NR_039988 cpcScore=0.3355420 cnci=-0.2130761	noncoding	3.4e-06	0.000202	145.63	27.42	5.31	up	---	n411518	NONCODE	accn=NR_039988 class=lncRNA name= ref=RefGeneNoncode transcriptId=NR_039988 cpcScore=0.3355420 cnci=-0.2130761	chr22	+	40428336	40432581	main	FAM83F 2293bp;		TNRC6B 8240bp;		4.74116	4.73225	4.9127	7.0742	6.91971	7.61245
TC11001833.hg.1	FABP5P7	fatty acid binding protein 5 pseudogene 7	noncoding	6e-07	6.28e-05	151.93	28.53	5.33	up	---	ENST00000458175	ENSEMBL	cdna:known chromosome:GRCh37:11:59548786:59549193:-1 gene:ENSG00000234964 gene_biotype:pseudogene transcript_biotype:retrotransposed	chr11	-	59548786	59549193	main				STX3	4.67027	4.92716	4.96075	7.1107	7.45609	7.22291
TC17002479.hg.1	---	accn=BC008968 class=mRNAlike lncRNA name=NULL ref=H-invitational v7.5 transcriptId=HIT000087180 cpcScore=4.1403600 cnci=-0.2539072	noncoding	< 1e-07	< 1e-07	65.99	12.33	5.35	up	---	n333400	NONCODE	accn=BC008968 class=mRNAlike lncRNA name=NULL ref=H-invitational v7.5 transcriptId=HIT000087180 cpcScore=4.1403600 cnci=-0.2539072	chr17	-	8415787	8424218	main		MYH10			3.57535	3.76342	3.58959	6.0926	5.9978	6.09006
TC08001811.hg.1	---	accn=AY562999 class=mRNAlike lncRNA name=NULL ref=H-invitational v7.5 transcriptId=HIT000255510 cpcScore=-1.0926700 cnci=-0.4195078 | accn=AY562998 class=mRNAlike lncRNA name=NULL ref=H-invitational v7.5 transcriptId=HIT000255509 cpcScore=-1.1101800 cnci=-0.3259261 | accn=AY530159 class=mRNAlike lncRNA name=NULL ref=H-invitational v7.5 transcriptId=HIT000255163 cpcScore=-1.0367400 cnci=-0.4451610	noncoding	3e-07	3.82e-05	44.61	7.91	5.64	up	---	n335249	NONCODE // NONCODE // NONCODE	accn=AY562999 class=mRNAlike lncRNA name=NULL ref=H-invitational v7.5 transcriptId=HIT000255510 cpcScore=-1.0926700 cnci=-0.4195078 // accn=AY562998 class=mRNAlike lncRNA name=NULL ref=H-invitational v7.5 transcriptId=HIT000255509 cpcScore=-1.1101800 cnci=-0.3259261 // accn=AY530159 class=mRNAlike lncRNA name=NULL ref=H-invitational v7.5 transcriptId=HIT000255163 cpcScore=-1.0367400 cnci=-0.44516…	chr8	+	15601083	15621969	main		TUSC3			2.99139	2.8394	3.17288	5.44493	5.30908	5.73201
TC20001244.hg.1	---	accn=AF479407 class=mRNAlike lncRNA name=NULL ref=H-invitational v7.5 transcriptId=HIT000080428 cpcScore=1.0833900 cnci=-0.1560947	noncoding	< 1e-07	< 1e-07	232.1	40.17	5.78	up	---	n333216	NONCODE	accn=AF479407 class=mRNAlike lncRNA name=NULL ref=H-invitational v7.5 transcriptId=HIT000080428 cpcScore=1.0833900 cnci=-0.1560947	chr20	+	45354926	45362728	main		SLC2A10			5.51977	5.29595	5.22278	7.90568	7.75152	7.96653
TC17002619.hg.1	---	accn=CR624511 class=mRNAlike lncRNA name=Human lncRNA ref=JounralRNA transcriptId=3115 cpcScore=-0.7103820 cnci=-0.1541043	noncoding	< 1e-07	< 1e-07	139.65	24.01	5.82	up	---	n340653	NONCODE	accn=CR624511 class=mRNAlike lncRNA name=Human lncRNA ref=JounralRNA transcriptId=3115 cpcScore=-0.7103820 cnci=-0.1541043	chr17	-	38629806	38631541	main	TNS4 539bp;				4.5083	4.69782	4.60564	7.22044	7.03626	7.16807
TC20001393.hg.1	---	accn=BX647619 class=mRNAlike lncRNA name=Human lncRNA ref=JounralRNA transcriptId=2000 cpcScore=-0.9904900 cnci=-0.2822413	noncoding	2e-07	2.81e-05	126.52	21.22	5.96	up	---	n339558	NONCODE	accn=BX647619 class=mRNAlike lncRNA name=Human lncRNA ref=JounralRNA transcriptId=2000 cpcScore=-0.9904900 cnci=-0.2822413	chr20	-	3907958	3911562	main	RNF24 506bp;				4.25713	4.62206	4.39713	6.97333	7.02097	7.00309
TC09002305.hg.1	---	accn=NR_033701 class=lncRNA name= ref=RefGeneNoncode transcriptId=NR_033701 cpcScore=3.3143500 cnci=-0.1955160	noncoding	3e-07	3.82e-05	189.35	31.63	5.99	up	---	n409341	NONCODE	accn=NR_033701 class=lncRNA name= ref=RefGeneNoncode transcriptId=NR_033701 cpcScore=3.3143500 cnci=-0.1955160	chr9	+	133971863	133998539	main	LAMC3 2003bp;	AIF1L	NUP214 2409bp;		5.38943	4.69753	4.91751	7.63488	7.47392	7.63392
TC04001887.hg.1	---	accn=NR_026892 class=lncRNA name= ref=RefGeneNoncode transcriptId=NR_026892 cpcScore=-0.9666250 cnci=-0.2540893 | accn=CR594181 class=mRNAlike lncRNA name=Human lncRNA ref=JounralRNA transcriptId=2292 cpcScore=-0.7853090 cnci=-0.2003959 | accn=BC004397 class=mRNAlike lncRNA name=Human lncRNA ref=JounralRNA transcriptId=2293 cpcScore=-1.0423300 cnci=-0.2073841	noncoding	2e-07	2.81e-05	849.35	141.1	6.02	up	---	n407435	NONCODE // NONCODE // NONCODE	accn=NR_026892 class=lncRNA name= ref=RefGeneNoncode transcriptId=NR_026892 cpcScore=-0.9666250 cnci=-0.2540893 // accn=CR594181 class=mRNAlike lncRNA name=Human lncRNA ref=JounralRNA transcriptId=2292 cpcScore=-0.7853090 cnci=-0.2003959 // accn=BC004397 class=mRNAlike lncRNA name=Human lncRNA ref=JounralRNA transcriptId=2293 cpcScore=-1.0423300 cnci=-0.2073841	chr4	+	7755817	7780655	main				AFAP1	6.96629	7.29871	7.21157	9.77284	9.62564	9.84006
TC21000998.hg.1	---	accn=NR_027348 class=lncRNA name= ref=RefGeneNoncode transcriptId=NR_027348 cpcScore=4.5927900 cnci=-0.1697610	noncoding	< 1e-07	< 1e-07	280.86	43.55	6.45	up	---	n407814	NONCODE	accn=NR_027348 class=lncRNA name= ref=RefGeneNoncode transcriptId=NR_027348 cpcScore=4.5927900 cnci=-0.1697610	chr21	-	43791996	43809253	main		TMPRSS3	TFF1 5293bp;		5.72887	5.21446	5.44581	8.28056	8.02346	8.14498
TC04002094.hg.1	---	accn=D21211 class=mRNAlike lncRNA name=Human lncRNA ref=JounralRNA transcriptId=5112 cpcScore=16.5493000 cnci=-0.1473824	noncoding	1e-07	1.76e-05	63.27	9.38	6.75	up	---	n342611	NONCODE	accn=D21211 class=mRNAlike lncRNA name=Human lncRNA ref=JounralRNA transcriptId=5112 cpcScore=16.5493000 cnci=-0.1473824	chr4	+	87515885	87736302	main		PTPN13			3.41103	3.20178	3.1288	5.7563	6.18821	6.05343
TC17001648.hg.1	MIR196A1	microRNA 196a-1	noncoding	2e-07	2.81e-05	78.97	11.58	6.82	up	17q21.32 // 17q21.32 // 17q21.32	NR_029582	RefSeq // ENSEMBL // ENSEMBL // UCSC Genes	Homo sapiens microRNA 196a-1 (MIR196A1), microRNA. // ncrna:miRNA chromosome:GRCh37:17:46709852:46709921:-1 gene:ENSG00000210741 gene_biotype:miRNA transcript_biotype:miRNA // havana:non_coding chromosome:GRCh37:17:46709837:46709938:-1 gene:ENSG00000258217 gene_biotype:non_coding transcript_biotype:non_coding // ---	chr17	-	46709837	46709938	main		HOXB7	HOXB9 5998bp;		3.67411	3.6731	3.30853	6.18263	6.23809	6.53661
TC08001150.hg.1	---	havana:lincRNA chromosome:GRCh37:8:38401170:38410198:-1 gene:ENSG00000253361 gene_biotype:lincRNA transcript_biotype:lincRNA | cdna:all chromosome:VEGA50:8:38401170:38410198:-1 Gene:OTTHUMG00000163993	noncoding	4e-07	4.68e-05	61.45	8.98	6.84	up	---	ENST00000521623	ENSEMBL // Havana transcript	havana:lincRNA chromosome:GRCh37:8:38401170:38410198:-1 gene:ENSG00000253361 gene_biotype:lincRNA transcript_biotype:lincRNA // cdna:all chromosome:VEGA50:8:38401170:38410198:-1 Gene:OTTHUMG00000163993	chr8	-	38401170	38410198	main					3.36605	3.08811	3.10281	5.79479	5.76822	6.30861
TC07000139.hg.1	SNORD93	small nucleolar RNA, C/D box 93	noncoding	< 1e-07	< 1e-07	135.86	19.78	6.87	up	7p15.3 // 7p15.3	NR_003075	RefSeq // ENSEMBL // UCSC Genes	Homo sapiens small nucleolar RNA, C/D box 93 (SNORD93), small nucleolar RNA. // ncrna:snoRNA chromosome:GRCh37:7:22896232:22896305:1 gene:ENSG00000221740 gene_biotype:snoRNA transcript_biotype:snoRNA // ---	chr7	+	22896232	22896305	main					4.43479	4.18065	4.35633	7.14545	6.92247	7.23796
TC11002773.hg.1	---	accn=U78793 class=mRNAlike lncRNA name=NULL ref=H-invitational v7.5 transcriptId=HIT000221451 cpcScore=0.2815080 cnci=-0.3321389 | accn=S73490 class=mRNAlike lncRNA name=NULL ref=H-invitational v7.5 transcriptId=HIT000216478 cpcScore=1.7016300 cnci=-0.2664494	noncoding	1e-07	1.76e-05	382.66	51.02	7.5	up	---	n334592	NONCODE // NONCODE	accn=U78793 class=mRNAlike lncRNA name=NULL ref=H-invitational v7.5 transcriptId=HIT000221451 cpcScore=0.2815080 cnci=-0.3321389 // accn=S73490 class=mRNAlike lncRNA name=NULL ref=H-invitational v7.5 transcriptId=HIT000216478 cpcScore=1.7016300 cnci=-0.2664494	chr11	+	71903174	71906461	main		FOLR1			5.84636	5.40206	5.82552	8.69892	8.42997	8.65878
TC19000279.hg.1	UCA1	urothelial cancer associated 1 (non-protein coding)	noncoding	1.2e-06	0.0001	334.98	43.4	7.72	up	19p13.12 // 19p13.12	NR_015379	RefSeq // ENSEMBL // UCSC Genes // Havana transcript	Homo sapiens urothelial cancer associated 1 (non-protein coding) (UCA1), non-coding RNA. // ensembl_havana_transcript:non_coding chromosome:GRCh37:19:15939757:15947130:1 gene:ENSG00000214049 gene_biotype:non_coding transcript_biotype:non_coding // --- // cdna:all chromosome:VEGA50:19:15939757:15947130:1 Gene:OTTHUMG00000182287	chr19	+	15939757	15947130	main					5.9722	5.30287	5.09872	8.36845	8.26379	8.57945
TC09002617.hg.1	---	accn=AK056882 class=mRNAlike lncRNA name=Human lncRNA ref=JounralRNA transcriptId=4185 cpcScore=-1.1487600 cnci=-0.4049333	noncoding	< 1e-07	< 1e-07	49.33	6.29	7.85	up	---	n341713	NONCODE	accn=AK056882 class=mRNAlike lncRNA name=Human lncRNA ref=JounralRNA transcriptId=4185 cpcScore=-1.1487600 cnci=-0.4049333	chr9	-	85594505	85597351	main		RASEF			2.80594	2.49601	2.70915	5.52897	5.64346	5.74858
TC0Y000285.hg.1	---	linc-SPRY3-2 chrY:+:58912268-58915039 | linc-SPRY3-2 chrY:+:58912304-58915039 | linc-SPRY3-2 chrY:+:58912304-58915039	noncoding	0.0008066	0.00983	55.86	7.11	7.86	up	---	TCONS_00017659-XLOC_008305	Rinn lincRNAs // Rinn lincRNAs // Rinn lincRNAs	linc-SPRY3-2 chrY:+:58912268-58915039 // linc-SPRY3-2 chrY:+:58912304-58915039 // linc-SPRY3-2 chrY:+:58912304-58915039	chrY	+	58912269	58915039	main					2.67391	3.13489	2.73679	6.50639	4.46459	6.48848
TC08002465.hg.1	---	accn=AF064841 class=mRNAlike lncRNA name=Human lncRNA ref=JounralRNA transcriptId=4050 cpcScore=1.3448100 cnci=-0.2239920	noncoding	< 1e-07	< 1e-07	110.01	13.52	8.14	up	---	n341579	NONCODE	accn=AF064841 class=mRNAlike lncRNA name=Human lncRNA ref=JounralRNA transcriptId=4050 cpcScore=1.3448100 cnci=-0.2239920	chr8	-	105509982	105601237	main		LRP12			3.74002	3.81892	3.76567	6.6978	6.85304	6.84142
TC14002019.hg.1	---	accn=Z16418 class=mRNAlike lncRNA name=NULL ref=H-invitational v7.5 transcriptId=HIT000326542 cpcScore=1.7525800 cnci=-0.2293519	noncoding	1e-07	1.76e-05	195.81	23.74	8.25	up	---	n336571	NONCODE	accn=Z16418 class=mRNAlike lncRNA name=NULL ref=H-invitational v7.5 transcriptId=HIT000326542 cpcScore=1.7525800 cnci=-0.2293519	chr14	-	55310758	55369205	main		GCH1			4.47246	4.79581	4.4951	7.55319	7.57352	7.76101
TC08002263.hg.1	---	accn=NR_038335 class=lncRNA name= ref=RefGeneNoncode transcriptId=NR_038335 cpcScore=8.5657600 cnci=-0.1838598	noncoding	< 1e-07	< 1e-07	1844.02	218.19	8.45	up	---	n410877	NONCODE	accn=NR_038335 class=lncRNA name= ref=RefGeneNoncode transcriptId=NR_038335 cpcScore=8.5657600 cnci=-0.1838598	chr8	-	27454434	27468954	main		CLU			7.8734	7.73187	7.75787	10.8911	10.7338	10.9689
TC08002510.hg.1	---	accn=U50573 class=mRNAlike lncRNA name=NULL ref=H-invitational v7.5 transcriptId=HIT000220178 cpcScore=1.0260400 cnci=-0.2122859	noncoding	< 1e-07	< 1e-07	128.67	14.11	9.12	up	---	n334544	NONCODE	accn=U50573 class=mRNAlike lncRNA name=NULL ref=H-invitational v7.5 transcriptId=HIT000220178 cpcScore=1.0260400 cnci=-0.2122859	chr8	-	125601876	125716441	main		MTSS1			3.88992	3.87905	3.74108	7.15514	6.84061	7.07465
TC6_mcf_hap5000046.hg.1	HCP5	HLA complex P5 (non-protein coding)	noncoding	< 1e-07	< 1e-07	122.56	13.01	9.42	up	6p21.3	NR_040662	RefSeq // Havana transcript // Havana transcript	Homo sapiens HLA complex P5 (non-protein coding) (HCP5), non-coding RNA. // cdna:all chromosome:VEGA50:6-MCF:2721242:2722705:1 Gene:OTTHUMG00000149480 // cdna:all chromosome:VEGA50:6-MCF:2721242:2722705:1 Gene:OTTHUMG00000149480	chr6_mcf_hap5	+	2811904	2813367	main					3.73441	3.85784	3.56802	6.81493	6.92117	7.12395
TC0X001747.hg.1	---	accn=AF075034 class=mRNAlike lncRNA name=NULL ref=H-invitational v7.5 transcriptId=HIT000066056 cpcScore=-0.9857410 cnci=-0.4537902	noncoding	1e-07	1.76e-05	100.63	10.12	9.94	up	---	n332847	NONCODE	accn=AF075034 class=mRNAlike lncRNA name=NULL ref=H-invitational v7.5 transcriptId=HIT000066056 cpcScore=-0.9857410 cnci=-0.4537902	chrX	+	65486697	65487236	main		HEPH			3.66626	3.36685	3.04044	6.58615	6.5754	6.84525
TC06003119.hg.1	---	accn=BC020896 class=mRNAlike lncRNA name=Human lncRNA ref=JounralRNA transcriptId=4639 cpcScore=-1.0518000 cnci=-0.3674480	noncoding	4e-07	4.68e-05	63.69	6.2	10.28	up	---	n342152	NONCODE	accn=BC020896 class=mRNAlike lncRNA name=Human lncRNA ref=JounralRNA transcriptId=4639 cpcScore=-1.0518000 cnci=-0.3674480	chr6	+	147886865	147887849	main		SAMD5			2.75463	2.8297	2.36431	5.65047	6.14489	6.2317
TC06003906.hg.1	---	accn=EF100443 class=mRNAlike lncRNA name=NULL ref=H-invitational v7.5 transcriptId=HIT000394858 cpcScore=-1.3465900 cnci=-0.2586342 | accn=EF100444 class=mRNAlike lncRNA name=NULL ref=H-invitational v7.5 transcriptId=HIT000394859 cpcScore=-1.3097500 cnci=-0.2333368 | accn=EF100441 class=mRNAlike lncRNA name=NULL ref=H-invitational v7.5 transcriptId=HIT000394856 cpcScore=-1.2647800 cnci=-0.1340861…	noncoding	< 1e-07	< 1e-07	110.14	10.62	10.38	up	---	n337475	NONCODE // NONCODE // NONCODE // NONCODE // NONCODE // NONCODE	accn=EF100443 class=mRNAlike lncRNA name=NULL ref=H-invitational v7.5 transcriptId=HIT000394858 cpcScore=-1.3465900 cnci=-0.2586342 // accn=EF100444 class=mRNAlike lncRNA name=NULL ref=H-invitational v7.5 transcriptId=HIT000394859 cpcScore=-1.3097500 cnci=-0.2333368 // accn=EF100441 class=mRNAlike lncRNA name=NULL ref=H-invitational v7.5 transcriptId=HIT000394856 cpcScore=-1.2647800 cnci=-0.13408…	chr6	-	144263762	144385648	main		PLAGL1			3.39841	3.54043	3.34057	6.71349	6.871	6.81305
TC05002611.hg.1	---	accn=AF439152 class=mRNAlike lncRNA name=NULL ref=H-invitational v7.5 transcriptId=HIT000079665 cpcScore=4.0850400 cnci=-0.2476181	noncoding	2.21e-05	0.000722	378.23	34.48	10.97	up	---	n333193	NONCODE	accn=AF439152 class=mRNAlike lncRNA name=NULL ref=H-invitational v7.5 transcriptId=HIT000079665 cpcScore=4.0850400 cnci=-0.2476181	chr5	+	127487042	127516674	main		SLC12A2			4.41134	5.78501	5.18113	8.40352	8.73375	8.59995
TC12003096.hg.1	---	accn=AY034105 class=mRNAlike lncRNA name=NULL ref=H-invitational v7.5 transcriptId=HIT000083480 cpcScore=1.0148900 cnci=-0.1918008	noncoding	< 1e-07	< 1e-07	470.38	42.27	11.13	up	---	n333278	NONCODE	accn=AY034105 class=mRNAlike lncRNA name=NULL ref=H-invitational v7.5 transcriptId=HIT000083480 cpcScore=1.0148900 cnci=-0.1918008	chr12	-	115115386	115118792	main		TBX3			5.32134	5.47266	5.46513	8.84973	8.81145	9.01974
TC09002434.hg.1	---	linc-ELAVL2-2 chr9:-:24542843-24545816 | linc-ELAVL2-2 chr9:-:24542983-24546050 | linc-ELAVL2-2 chr9:-:24542983-24546050	noncoding	3e-07	3.82e-05	102.09	9.12	11.19	up	---	TCONS_l2_00029226-XLOC_l2_015134	Broad TUCP // Broad TUCP // Broad TUCP	linc-ELAVL2-2 chr9:-:24542843-24545816 // linc-ELAVL2-2 chr9:-:24542983-24546050 // linc-ELAVL2-2 chr9:-:24542983-24546050	chr9	-	24542844	24546050	main		IZUMO3			3.12383	3.27968	3.21894	6.44	7.09886	6.52993
TC05002612.hg.1	---	accn=Z36839 class=mRNAlike lncRNA name=NULL ref=H-invitational v7.5 transcriptId=HIT000327147 cpcScore=-1.0955700 cnci=-0.4886855	noncoding	8.32e-05	0.00182	212.83	18.2	11.7	up	---	n336615	NONCODE	accn=Z36839 class=mRNAlike lncRNA name=NULL ref=H-invitational v7.5 transcriptId=HIT000327147 cpcScore=-1.0955700 cnci=-0.4886855	chr5	+	127522490	127522778	main		SLC12A2			3.28801	5.06645	4.25719	7.49908	7.89461	7.85492
TC19002012.hg.1	---	accn=NULL class=lncRNA name= ref=EnsemblNoncode transcriptId=ENST00000397381 cpcScore=-1.1448600 cnci=-0.2463230 | linc-OR10H4 chr19:+:15939756-15946230 | linc-OR10H4 chr19:+:15939784-15940818 | linc-OR10H4 chr19:+:15939789-15947064 | linc-OR10H4 chr19:+:15945758-15946461	noncoding	< 1e-07	< 1e-07	313.87	25.79	12.17	up	---	n377754	NONCODE // Rinn lincRNAs // Rinn lincRNAs // Rinn lincRNAs // Rinn lincRNAs	accn=NULL class=lncRNA name= ref=EnsemblNoncode transcriptId=ENST00000397381 cpcScore=-1.1448600 cnci=-0.2463230 // linc-OR10H4 chr19:+:15939756-15946230 // linc-OR10H4 chr19:+:15939784-15940818 // linc-OR10H4 chr19:+:15939789-15947064 // linc-OR10H4 chr19:+:15945758-15946461	chr19	+	15939757	15947130	main					4.69135	4.60906	4.81999	8.32121	8.18781	8.42095
TC21000982.hg.1	---	linc-ERG-11 chr21:-:40388682-40390969	noncoding	< 1e-07	< 1e-07	118.47	9.56	12.4	up	---	TCONS_00029138-XLOC_014080	Rinn lincRNAs	linc-ERG-11 chr21:-:40388682-40390969	chr21	-	40388683	40390969	main					3.53022	3.05879	3.23572	6.81192	6.87379	7.02741
TC02004429.hg.1	---	accn=CR610346 class=mRNAlike lncRNA name=Human lncRNA ref=JounralRNA transcriptId=1344 cpcScore=9.4262600 cnci=-0.3629301	noncoding	1.2e-06	0.0001	181.62	14.53	12.5	up	---	n338918	NONCODE	accn=CR610346 class=mRNAlike lncRNA name=Human lncRNA ref=JounralRNA transcriptId=1344 cpcScore=9.4262600 cnci=-0.3629301	chr2	-	99242186	99347589	main		MGAT4A			3.60017	4.2286	3.80987	7.13662	7.75769	7.66788
TC0Y000284.hg.1	---	linc-SPRY3-3 chrY:+:58883379-58887164	noncoding	0.0010607	0.0121	64.4	4.83	13.34	up	---	TCONS_00017658-XLOC_008304	Rinn lincRNAs	linc-SPRY3-3 chrY:+:58883379-58887164	chrY	+	58883380	58887164	main					2.20999	2.43431	2.22333	7.00592	4.18577	6.88321
TC12003061.hg.1	---	accn=CR626523 class=mRNAlike lncRNA name=Human lncRNA ref=JounralRNA transcriptId=4488 cpcScore=-0.8206330 cnci=-0.2355092	noncoding	< 1e-07	< 1e-07	905.4	67.12	13.49	up	---	n342007	NONCODE	accn=CR626523 class=mRNAlike lncRNA name=Human lncRNA ref=JounralRNA transcriptId=4488 cpcScore=-0.8206330 cnci=-0.2355092	chr12	-	106631814	106632649	main		CKAP4			6.36409	5.96263	5.93407	9.74314	9.71801	10.054
TC17002468.hg.1	---	accn=NM000546 class=mRNAlike lncRNA name=p53 mRNA ref=lncRNAdb transcriptId=343020 cpcScore=-1.3608500 cnci=-0.1800386 | accn=DQ401704 class=mRNAlike lncRNA name=NULL ref=H-invitational v7.5 transcriptId=HIT000343124 cpcScore=1.7844600 cnci=-0.1253718 | accn=AY627884 class=mRNAlike lncRNA name=NULL ref=H-invitational v7.5 transcriptId=HIT000255783 cpcScore=-1.0313600 cnci=-0.0925527	noncoding	< 1e-07	< 1e-07	871.79	63.81	13.66	up	---	n343020	NONCODE // NONCODE // NONCODE	accn=NM000546 class=mRNAlike lncRNA name=p53 mRNA ref=lncRNAdb transcriptId=343020 cpcScore=-1.3608500 cnci=-0.1800386 // accn=DQ401704 class=mRNAlike lncRNA name=NULL ref=H-invitational v7.5 transcriptId=HIT000343124 cpcScore=1.7844600 cnci=-0.1253718 // accn=AY627884 class=mRNAlike lncRNA name=NULL ref=H-invitational v7.5 transcriptId=HIT000255783 cpcScore=-1.0313600 cnci=-0.0925527	chr17	-	7571720	7590863	main		TP53		WRAP53	6.03586	5.90565	6.1007	9.84348	9.6145	9.89341
TC22001260.hg.1	---	accn=AJ867757 class=mRNAlike lncRNA name=NULL ref=H-invitational v7.5 transcriptId=HIT000330157 cpcScore=2.1604100 cnci=-0.0852318 | accn=AJ867758 class=mRNAlike lncRNA name=NULL ref=H-invitational v7.5 transcriptId=HIT000330158 cpcScore=1.3565800 cnci=-0.0205343	noncoding	1e-07	1.76e-05	342.45	23.98	14.28	up	---	n336841	NONCODE // NONCODE	accn=AJ867757 class=mRNAlike lncRNA name=NULL ref=H-invitational v7.5 transcriptId=HIT000330157 cpcScore=2.1604100 cnci=-0.0852318 // accn=AJ867758 class=mRNAlike lncRNA name=NULL ref=H-invitational v7.5 transcriptId=HIT000330158 cpcScore=1.3565800 cnci=-0.0205343	chr22	-	24376534	24384252	main		GSTT1			4.9988	4.17457	4.63354	8.51777	8.20072	8.58869
TC01005834.hg.1	---	accn=M21302 class=mRNAlike lncRNA name=Human lncRNA ref=JounralRNA transcriptId=4800 cpcScore=-0.7114920 cnci=-0.1271055	noncoding	< 1e-07	< 1e-07	168.62	10.21	16.52	up	---	n342308	NONCODE	accn=M21302 class=mRNAlike lncRNA name=Human lncRNA ref=JounralRNA transcriptId=4800 cpcScore=-0.7114920 cnci=-0.1271055	chr1	-	153012201	153013594	main		SPRR2D			3.30071	3.27188	3.53633	7.52649	7.29597	7.41845
TC13001638.hg.1	---	accn=U83660 class=mRNAlike lncRNA name=NULL ref=H-invitational v7.5 transcriptId=HIT000221836 cpcScore=1.7322100 cnci=-0.3107569	noncoding	< 1e-07	< 1e-07	202.39	11.16	18.13	up	---	n334612	NONCODE	accn=U83660 class=mRNAlike lncRNA name=NULL ref=H-invitational v7.5 transcriptId=HIT000221836 cpcScore=1.7322100 cnci=-0.3107569	chr13	-	95673861	95696687	main		ABCC4			3.75866	3.57785	3.15937	7.60749	7.70587	7.71752
TC05002693.hg.1	---	accn=CR623805 class=mRNAlike lncRNA name=Human lncRNA ref=JounralRNA transcriptId=5208 cpcScore=1.4487500 cnci=-0.1457389	noncoding	< 1e-07	< 1e-07	502.92	27.64	18.2	up	---	n342706	NONCODE	accn=CR623805 class=mRNAlike lncRNA name=Human lncRNA ref=JounralRNA transcriptId=5208 cpcScore=1.4487500 cnci=-0.1457389	chr5	+	150400124	150408543	main		GPX3			4.75797	4.81255	4.85025	8.97833	8.91069	9.08143
TC14001821.hg.1	---	accn=AJ294851 class=mRNAlike lncRNA name=NULL ref=H-invitational v7.5 transcriptId=HIT000246658 cpcScore=-0.8530460 cnci=-0.2424470 | accn=AY126456 class=mRNAlike lncRNA name=NULL ref=H-invitational v7.5 transcriptId=HIT000250729 cpcScore=-0.7976560 cnci=-0.1799725	noncoding	< 1e-07	< 1e-07	702.44	35.51	19.78	up	---	n334829	NONCODE // NONCODE	accn=AJ294851 class=mRNAlike lncRNA name=NULL ref=H-invitational v7.5 transcriptId=HIT000246658 cpcScore=-0.8530460 cnci=-0.2424470 // accn=AY126456 class=mRNAlike lncRNA name=NULL ref=H-invitational v7.5 transcriptId=HIT000250729 cpcScore=-0.7976560 cnci=-0.1799725	chr14	+	94577084	94582176	main	IFI27L1 6892bp;	IFI27			5.46153	5.04776	4.99583	9.49008	9.31642	9.61008
TC0Y000283.hg.1	---	linc-SPRY3-4 chrY:+:58838500-58842077	noncoding	0.0001565	0.00288	109.35	5.25	20.84	up	---	TCONS_00017657-XLOC_008303	Rinn lincRNAs	linc-SPRY3-4 chrY:+:58838500-58842077	chrY	+	58838501	58842077	main					2.19246	2.53745	2.49885	7.59804	5.23692	7.53124
TC17002256.hg.1	---	linc-CALCOCO2-2 chr17:+:46782564-46784708 | linc-CALCOCO2-2 chr17:+:46782622-46783692	noncoding	< 1e-07	< 1e-07	664.86	31.27	21.26	up	---	TCONS_00025175-XLOC_012227	Rinn lincRNAs // Rinn lincRNAs	linc-CALCOCO2-2 chr17:+:46782564-46784708 // linc-CALCOCO2-2 chr17:+:46782622-46783692	chr17	+	46782565	46784708	main		LOC100506373			5.0215	5.30182	4.63213	9.30635	9.4439	9.42839
TC05000067.hg.1	SNORD123	small nucleolar RNA, C/D box 123	noncoding	< 1e-07	< 1e-07	219.52	10.21	21.5	up	5p15.2 // 5p15.2	NR_003689	RefSeq // ENSEMBL // UCSC Genes	Homo sapiens small nucleolar RNA, C/D box 123 (SNORD123), small nucleolar RNA. // ncrna:snoRNA chromosome:GRCh37:5:9548948:9549017:1 gene:ENSG00000239112 gene_biotype:snoRNA transcript_biotype:snoRNA // ---	chr5	+	9548939	9549026	main					3.37652	3.31687	3.41771	8.02559	7.59542	7.76149
TC17002255.hg.1	---	linc-CALCOCO2-3 chr17:+:46777977-46781655	noncoding	< 1e-07	< 1e-07	284.23	11.56	24.58	up	---	TCONS_00025417-XLOC_012226	Rinn lincRNAs	linc-CALCOCO2-3 chr17:+:46777977-46781655	chr17	+	46777978	46781655	main			LOC100506373 910bp;		3.60531	3.38927	3.65416	8.07046	8.19365	8.23646
TC01004608.hg.1	---	accn=NR_024538 class=lncRNA name= ref=RefGeneNoncode transcriptId=NR_024538 cpcScore=4.7678300 cnci=-0.1823067	noncoding	< 1e-07	< 1e-07	2061.56	80.47	25.62	up	---	n407040	NONCODE	accn=NR_024538 class=lncRNA name= ref=RefGeneNoncode transcriptId=NR_024538 cpcScore=4.7678300 cnci=-0.1823067	chr1	+	110198698	110204331	main		GSTM4	GSTM2 6313bp;		6.39803	6.34638	6.30188	11.0225	10.9245	11.1295
TC17002052.hg.1	---	accn=L31902 class=mRNAlike lncRNA name=NULL ref=H-invitational v7.5 transcriptId=HIT000192848 cpcScore=-1.2196400 cnci=-0.3860106	noncoding	< 1e-07	< 1e-07	236.64	8.12	29.15	up	---	n333868	NONCODE	accn=L31902 class=mRNAlike lncRNA name=NULL ref=H-invitational v7.5 transcriptId=HIT000192848 cpcScore=-1.2196400 cnci=-0.3860106	chr17	+	12045484	12045781	main		MAP2K4			3.22241	3.03921	2.85622	7.73383	7.98073	7.99291
TC09000737.hg.1	---	ncrna:snoRNA chromosome:GRCh37:9:133325241:133325342:1 gene:ENSG00000238298 gene_biotype:snoRNA transcript_biotype:snoRNA	noncoding	< 1e-07	< 1e-07	1264.3	39.83	31.75	up	---	ENST00000458976	ENSEMBL	ncrna:snoRNA chromosome:GRCh37:9:133325241:133325342:1 gene:ENSG00000238298 gene_biotype:snoRNA transcript_biotype:snoRNA	chr9	+	133325241	133325342	main		ASS1			5.11335	5.34327	5.54521	10.3021	10.2834	10.3747
TC12002282.hg.1	---	accn=BC105597 class=mRNAlike lncRNA name=NULL ref=H-invitational v7.5 transcriptId=HIT000386411 cpcScore=2.3497300 cnci=-0.2782336	noncoding	1e-07	1.76e-05	287.57	7.35	39.13	up	---	n337208	NONCODE	accn=BC105597 class=mRNAlike lncRNA name=NULL ref=H-invitational v7.5 transcriptId=HIT000386411 cpcScore=2.3497300 cnci=-0.2782336	chr12	+	20963635	21028330	main		SLCO1B3			2.64968	3.04637	2.9911	7.65715	8.578	8.31608
TC01005690.hg.1	---	accn=NR_024537 class=lncRNA name= ref=RefGeneNoncode transcriptId=NR_024537 cpcScore=3.5553100 cnci=-0.3377522	noncoding	< 1e-07	< 1e-07	975.77	9.34	104.52	up	---	n407039	NONCODE	accn=NR_024537 class=lncRNA name= ref=RefGeneNoncode transcriptId=NR_024537 cpcScore=3.5553100 cnci=-0.3377522	chr1	-	110276554	110283660	main	EPS8L3 9042bp;	GSTM3			3.14382	3.4106	3.16873	9.89289	9.88869	10.0575
