# Supplementary material for: Long noncoding RNA GSTM3TV2 upregulates LAT2 and OLR1 by competitively sponging let-7 to promote gemcitabine resistance in pancreatic cancer
Source: J Hematol Oncol. 2019 Sep 12;12:97. doi: 10.1186/s13045-019-0777-7 (PMC6739963; doi:10.1186/s13045-019-0777-7)
Supplement: Supplementary file 4 — Supplementary Material 2. mRNAs displayed differential expression. (XLS 3137 kb) [file 13045_2019_777_MOESM4_ESM.xls]

## Sheet: mRNAs
ProbeSet	Gene Symbol	Gene Description	type	p-value	FDR	Geom mean of intensities in ASPC-1-GEM	Geom mean of intensities in A	Fold-change(ASPC-1-GEM/A)	style	Cytoband	mRNA Accession	mRNA Source	mRna - Description	Chromosome	Strand	Start	Stop	Protein Domains - Source	Protein Domains - Accession or domain name	Protein Domains - Description	category	up stream.10kb	overlap	down stream.10kb	antisense	AsPC-1_(HTA-2_0).rma-gene-full-Signal-1	AsPC-1_(HTA-2_0).rma-gene-full-Signal-2	AsPC-1_(HTA-2_0).rma-gene-full-Signal-3	AsPC-1/GR_(HTA-2_0).rma-gene-full-Signal-1	AsPC-1/GR_(HTA-2_0).rma-gene-full-Signal-2	AsPC-1/GR_(HTA-2_0).rma-gene-full-Signal-3
TC07000294.hg.1	IGFBP1	insulin-like growth factor binding protein 1	coding	< 1e-07	< 1e-07	19.52	1983.73	0.0098	down	7p13-p12 // 7p13-p12 // 7p13-p12 // 7p13-p12 // 7p13-p12 // 7p13-p12	NM_000596	RefSeq // ENSEMBL // ENSEMBL // ENSEMBL // UCSC Genes // GenBank // GenBank // Havana transcript // Havana transcript // Havana transcript	Homo sapiens insulin-like growth factor binding protein 1 (IGFBP1), mRNA. // cdna:known chromosome:GRCh37:7:45927956:45933267:1 gene:ENSG00000146678 gene_biotype:protein_coding transcript_biotype:protein_coding // cdna:novel chromosome:GRCh37:7:45927959:45933224:1 gene:ENSG00000146678 gene_biotype:protein_coding transcript_biotype:protein_coding // cdna:novel chromosome:GRCh37:7:45928096:45933252…	chr7	+	45927956	45933267	Pfam // Pfam // Pfam // Pfam // Pfam // Pfam	IPR000716 // IPR000867 // IPR000716 // IPR000867 // IPR000716 // IPR000867	Thyroglobulin type-1 // Insulin-like growth factor-binding protein, IGFBP // Thyroglobulin type-1 // Insulin-like growth factor-binding protein, IGFBP // Thyroglobulin type-1 // Insulin-like growth factor-binding protein, IGFBP	main					10.8083	11.0753	11.0334	4.50712	4.24661	4.15501
TC16000589.hg.1	CALB2	calbindin 2	coding	< 1e-07	< 1e-07	15.87	873.29	0.018	down	16q22.2 // 16q22.2 // 16q22.2 // 16q22.2 // 16q22.2 // 16q22.2 // 16q22.2	NM_001740	RefSeq // RefSeq // RefSeq // ENSEMBL // ENSEMBL // ENSEMBL // UCSC Genes // UCSC Genes // UCSC Genes // GenBank // Havana transcript // Havana transcript // Havana transcript	Homo sapiens calbindin 2 (CALB2), transcript variant CALB2, mRNA. // Homo sapiens calbindin 2 (CALB2), transcript variant CALB2c, mRNA. // Homo sapiens calbindin 2 (CALB2), transcript variant CALB2b, non-coding RNA. // cdna:known chromosome:GRCh37:16:71392619:71424341:1 gene:ENSG00000172137 gene_biotype:protein_coding transcript_biotype:protein_coding // cdna:known chromosome:GRCh37:16:71392616:7…	chr16	+	71392616	71424342	Pfam // Pfam // Pfam	IPR018248 // IPR018248 // IPR018248	EF-hand // EF-hand // EF-hand	main		n408065			9.8838	9.68628	9.79576	3.90657	4.25921	3.84808
TC18000047.hg.1	RAB31	RAB31, member RAS oncogene family	coding	< 1e-07	< 1e-07	18.08	936.26	0.019	down	18p11.3 // 18p11.3 // 18p11.3 // 18p11.3	NM_006868	RefSeq // ENSEMBL // ENSEMBL // UCSC Genes // GenBank	Homo sapiens RAB31, member RAS oncogene family (RAB31), mRNA. // cdna:known chromosome:GRCh37:18:9708228:9862553:1 gene:ENSG00000168461 gene_biotype:protein_coding transcript_biotype:protein_coding // cdna:known chromosome:GRCh37:18:9774874:9859586:1 gene:ENSG00000168461 gene_biotype:protein_coding transcript_biotype:protein_coding // --- // Homo sapiens RAB31, member RAS oncogene family, mRNA (c…	chr18	+	9708228	9862553	Pfam // Pfam // Pfam // Pfam // Pfam // Pfam // Pfam	IPR001806 // IPR006689 // IPR006762 // IPR013684 // IPR001806 // IPR006689 // IPR013684	Small GTPase superfamily // Small GTPase superfamily, ARF/SAR type // Gtr1/RagA G protein // Mitochondrial Rho-like // Small GTPase superfamily // Small GTPase superfamily, ARF/SAR type // Mitochondrial Rho-like	main					9.51338	10.1195	10.0343	4.21713	4.22427	4.13461
TC13000824.hg.1	SLC15A1	solute carrier family 15 (oligopeptide transporter), member 1	coding	< 1e-07	< 1e-07	14.94	690.1	0.022	down	13q32.3 // 13q32.3 // 13q32.3 // 13q32.3 // 13q32.3 // 13q32.3 // 13q32.3	NM_005073	RefSeq // ENSEMBL // ENSEMBL // ENSEMBL // UCSC Genes // UCSC Genes // GenBank // GenBank // GenBank // Havana transcript // Havana transcript	Homo sapiens solute carrier family 15 (oligopeptide transporter), member 1 (SLC15A1), mRNA. // cdna:known chromosome:GRCh37:13:99372781:99378821:-1 gene:ENSG00000088386 gene_biotype:protein_coding transcript_biotype:protein_coding // cdna:known chromosome:GRCh37:13:99372781:99378821:-1 gene:ENSG00000088386 gene_biotype:protein_coding transcript_biotype:protein_coding // cdna:known chromosome:GRCh…	chr13	-	99336055	99404929	Pfam // Pfam // Pfam	IPR000109 // IPR000109 // IPR000109	Proton-dependent oligopeptide transporter family // Proton-dependent oligopeptide transporter family // Proton-dependent oligopeptide transporter family	main					9.2012	9.64575	9.49995	3.93824	3.91525	3.89856
TC06002119.hg.1	VNN1	vanin 1	coding	5e-07	5.5e-05	9.81	428.8	0.023	down	6q23-q24 // 6q23-q24 // 6q23-q24 // 6q23-q24	NM_004666	RefSeq // ENSEMBL // UCSC Genes // UCSC Genes // GenBank // GenBank // Havana transcript	Homo sapiens vanin 1 (VNN1), mRNA. // cdna:known chromosome:GRCh37:6:133002729:133035188:-1 gene:ENSG00000112299 gene_biotype:protein_coding transcript_biotype:protein_coding // --- // --- // Homo sapiens vanin 1, mRNA (cDNA clone MGC:116930 IMAGE:40006204), complete cds. // Homo sapiens vanin 1, mRNA (cDNA clone MGC:116933 IMAGE:40006208), complete cds. // cdna:all chromosome:VEGA50:6:133002729:…	chr6	-	133001997	133035194	Pfam	IPR003010	Carbon-nitrogen hydrolase	main	n408167 8732bp; NR_028290 8729bp;				8.17011	9.26043	8.85686	3.31973	3.00171	3.60738
TC0X000353.hg.1	MSN	moesin	coding	< 1e-07	< 1e-07	28.9	1152.32	0.025	down	Xq11.1 // Xq11.1 // Xq11.1 // Xq11.1	NM_002444	RefSeq // ENSEMBL // ENSEMBL // UCSC Genes // UCSC Genes // GenBank // Havana transcript // Havana transcript	Homo sapiens moesin (MSN), mRNA. // cdna:known chromosome:GRCh37:X:64887537:64961791:1 gene:ENSG00000147065 gene_biotype:protein_coding transcript_biotype:protein_coding // cdna:known chromosome:GRCh37:X:64956768:64961266:1 gene:ENSG00000147065 gene_biotype:protein_coding transcript_biotype:processed_transcript // --- // --- // Homo sapiens moesin, mRNA (cDNA clone MGC:29549 IMAGE:4908580), compl…	chrX	+	64887511	64961793	Pfam // Pfam // Pfam // Pfam	IPR011259 // IPR018979 // IPR018980 // IPR019748	Ezrin/radixin/moesin, C-terminal // FERM, N-terminal // FERM, C-terminal PH-like domain // FERM central domain	main		n337732			10.1513	10.1508	10.2638	4.99224	4.89483	4.71966
TC07000640.hg.1	MUC17	mucin 17, cell surface associated	coding	1e-07	1.76e-05	18.21	719.6	0.025	down	7q22.1 // 7q22.1	NM_001040105	RefSeq // ENSEMBL // ENSEMBL // UCSC Genes // UCSC Genes // Havana transcript // Havana transcript // Havana transcript // Havana transcript	Homo sapiens mucin 17, cell surface associated (MUC17), mRNA. // cdna:known chromosome:GRCh37:7:100663353:100702020:1 gene:ENSG00000169876 gene_biotype:protein_coding transcript_biotype:protein_coding // ncrna:misc_RNA chromosome:GRCh37:7:100701580:100701848:1 gene:ENSG00000222636 gene_biotype:misc_RNA transcript_biotype:misc_RNA // --- // --- // cdna:all chromosome:VEGA50:7:100663353:100702020:1…	chr7	+	100663353	100702140	Pfam	IPR000082	SEA	main		n318 n332739 n332740			9.04497	9.74202	9.74104	4.43543	4.15529	4.01812
TC19000081.hg.1	CREB3L3	cAMP responsive element binding protein 3-like 3	coding	< 1e-07	< 1e-07	49.35	1888.53	0.026	down	19p13.3 // 19p13.3 // 19p13.3 // 19p13.3 // 19p13.3 // 19p13.3 // 19p13.3	NM_032607	RefSeq // ENSEMBL // ENSEMBL // ENSEMBL // UCSC Genes // UCSC Genes // UCSC Genes // UCSC Genes // GenBank // GenBank // GenBank	Homo sapiens cAMP responsive element binding protein 3-like 3 (CREB3L3), mRNA. // cdna:known chromosome:GRCh37:19:4153629:4173050:1 gene:ENSG00000060566 gene_biotype:protein_coding transcript_biotype:protein_coding // cdna:known chromosome:GRCh37:19:4153629:4173050:1 gene:ENSG00000060566 gene_biotype:protein_coding transcript_biotype:protein_coding // cdna:known chromosome:GRCh37:19:4153629:41730…	chr19	+	4153629	4173050	Pfam // Pfam // Pfam // Pfam	IPR011616 // IPR011700 // IPR011616 // IPR011700	bZIP transcription factor, bZIP-1 // Basic leucine zipper // bZIP transcription factor, bZIP-1 // Basic leucine zipper	main					10.6849	11.0273	10.9918	5.59453	5.60115	5.72745
TC20000495.hg.1	NTSR1	neurotensin receptor 1 (high affinity)	coding	< 1e-07	< 1e-07	29.53	1046.49	0.028	down	20q13 // 20q13 // 20q13	NM_002531	RefSeq // ENSEMBL // ENSEMBL // UCSC Genes // Havana transcript // Havana transcript	Homo sapiens neurotensin receptor 1 (high affinity) (NTSR1), mRNA. // cdna:known chromosome:GRCh37:20:61340189:61394123:1 gene:ENSG00000101188 gene_biotype:protein_coding transcript_biotype:protein_coding // cdna:known chromosome:GRCh37:20:61387983:61394123:1 gene:ENSG00000101188 gene_biotype:protein_coding transcript_biotype:processed_transcript // --- // cdna:all chromosome:VEGA50:20:61340189:6…	chr20	+	61340189	61394123	Pfam // Pfam	IPR000276 // IPR019426	GPCR, rhodopsin-like, 7TM // 7TM GPCR, serpentine receptor class v (Srv)	main				ENST00000430184	10.1013	10.1904	9.85722	4.98039	4.94992	4.77027
TC11002393.hg.1	CLMP	CXADR-like membrane protein	coding	1e-07	1.76e-05	28.85	987.32	0.029	down	11q24.1 // 11q24.1 // 11q24.1 // 11q24.1	NM_024769	RefSeq // ENSEMBL // ENSEMBL // UCSC Genes // GenBank	Homo sapiens CXADR-like membrane protein (CLMP), mRNA. // cdna:known chromosome:GRCh37:11:122943035:123065989:-1 gene:ENSG00000166250 gene_biotype:protein_coding transcript_biotype:protein_coding // cdna:known chromosome:GRCh37:11:122944193:122954444:-1 gene:ENSG00000166250 gene_biotype:protein_coding transcript_biotype:processed_transcript // --- // Homo sapiens adipocyte-specific adhesion molec…	chr11	-	122943033	123066007	Pfam // Pfam // Pfam	IPR013098 // IPR013106 // IPR013270	Immunoglobulin I-set // Immunoglobulin V-set // CD47 immunoglobulin-like	main				ENST00000531681	9.52725	10.3596	10.0102	4.98798	4.86391	4.74749
TC05000179.hg.1	OSMR	oncostatin M receptor	coding	1e-07	1.76e-05	12.1	406.91	0.03	down	5p13.1 // 5p13.1 // 5p13.1 // 5p13.1 // 5p13.1	NM_003999	RefSeq // RefSeq // ENSEMBL // ENSEMBL // UCSC Genes // UCSC Genes // UCSC Genes // GenBank // Havana transcript // Havana transcript // Havana transcript // Havana transcript // Havana transcript	Homo sapiens oncostatin M receptor (OSMR), transcript variant 1, mRNA. // Homo sapiens oncostatin M receptor (OSMR), transcript variant 2, mRNA. // cdna:known chromosome:GRCh37:5:38846101:38935743:1 gene:ENSG00000145623 gene_biotype:protein_coding transcript_biotype:protein_coding // cdna:known chromosome:GRCh37:5:38845960:38886759:1 gene:ENSG00000145623 gene_biotype:protein_coding transcript_bio…	chr5	+	38845960	38945698	Pfam	IPR003961	Fibronectin, type III	main					8.21331	8.95937	8.88794	3.65767	3.53231	3.64697
TC15001837.hg.1	ANPEP	alanyl (membrane) aminopeptidase	coding	< 1e-07	< 1e-07	35.01	1088.1	0.032	down	15q25-q26 // 15q25-q26 // 15q25-q26 // 15q25-q26	NM_001150	RefSeq // ENSEMBL // ENSEMBL // UCSC Genes // GenBank // Havana transcript	Homo sapiens alanyl (membrane) aminopeptidase (ANPEP), mRNA. // cdna:known chromosome:GRCh37:15:90328120:90358094:-1 gene:ENSG00000166825 gene_biotype:protein_coding transcript_biotype:protein_coding // cdna:known chromosome:GRCh37:15:90340806:90345967:-1 gene:ENSG00000166825 gene_biotype:protein_coding transcript_biotype:processed_transcript // --- // Homo sapiens alanyl (membrane) aminopeptidas…	chr15	-	90328120	90358094	Pfam	IPR014782	Peptidase M1, membrane alanine aminopeptidase, N-terminal	main					10.1122	10.1842	10.0213	5.13554	5.1894	5.11221
TC05000412.hg.1	VCAN	versican	coding	3.2e-06	0.000195	12.63	396.97	0.032	down	5q14.3 // 5q14.3 // 5q14.3 // 5q14.3 // 5q14.3 // 5q14.3 // 5q14.3 // 5q14.3 // 5q14.3 // 5q14.3 // 5q14.3	NM_001164098	RefSeq // RefSeq // RefSeq // RefSeq // ENSEMBL // ENSEMBL // ENSEMBL // ENSEMBL // ENSEMBL // ENSEMBL // ENSEMBL // UCSC Genes // UCSC Genes // UCSC Genes // UCSC Genes // UCSC Genes // UCSC Genes // Havana transcript // Havana transcript // Havana transcript // Havana transcript // Havana transcript // Havana transcript // Havana transcript // Havana transcript // Havana transcript // Havana tr…	Homo sapiens versican (VCAN), transcript variant 4, mRNA. // Homo sapiens versican (VCAN), transcript variant 3, mRNA. // Homo sapiens versican (VCAN), transcript variant 2, mRNA. // Homo sapiens versican (VCAN), transcript variant 1, mRNA. // cdna:known chromosome:GRCh37:5:82767284:82878122:1 gene:ENSG00000038427 gene_biotype:protein_coding transcript_biotype:protein_coding // cdna:known chromos…	chr5	+	82767284	82878122	Pfam // Pfam // Pfam // Pfam // Pfam // Pfam // Pfam // Pfam // Pfam // Pfam // Pfam // Pfam // Pfam // Pfam // Pfam // Pfam // Pfam // Pfam // Pfam // Pfam // Pfam // Pfam // Pfam // Pfam // Pfam // Pfam // Pfam	IPR000436 // IPR000538 // IPR001304 // IPR006209 // IPR013106 // IPR000436 // IPR000538 // IPR001304 // IPR006209 // IPR013106 // IPR000436 // IPR000538 // IPR001304 // IPR006209 // IPR013106 // IPR000436 // IPR000538 // IPR001304 // IPR006209 // IPR013106 // IPR000436 // IPR000538 // IPR001304 // IPR006209 // IPR013106 // IPR000538 // IPR013106	Sushi/SCR/CCP // Link // C-type lectin // EGF-like domain // Immunoglobulin V-set // Sushi/SCR/CCP // Link // C-type lectin // EGF-like domain // Immunoglobulin V-set // Sushi/SCR/CCP // Link // C-type lectin // EGF-like domain // Immunoglobulin V-set // Sushi/SCR/CCP // Link // C-type lectin // EGF-like domain // Immunoglobulin V-set // Sushi/SCR/CCP // Link // C-type lectin // EGF-like domain /…	main				ENST00000512090 ENST00000513899	7.86174	9.40358	8.68829	3.76512	3.57867	3.67952
TC12000329.hg.1	ANO6	anoctamin 6	coding	1.3e-06	0.000106	16.1	479.39	0.034	down	12q12 // 12q12 // 12q12 // 12q12 // 12q12 // 12q12 // 12q12 // 12q12 // 12q12 // 12q12 // 12q12 // 12q12 // 12q12	NM_001142680	RefSeq // RefSeq // RefSeq // RefSeq // RefSeq // ENSEMBL // ENSEMBL // ENSEMBL // ENSEMBL // ENSEMBL // ENSEMBL // UCSC Genes // UCSC Genes // UCSC Genes // UCSC Genes // UCSC Genes // GenBank // GenBank	Homo sapiens anoctamin 6 (ANO6), transcript variant 4, mRNA. // Homo sapiens anoctamin 6 (ANO6), transcript variant 2, mRNA. // Homo sapiens anoctamin 6 (ANO6), transcript variant 1, mRNA. // Homo sapiens anoctamin 6 (ANO6), transcript variant 3, mRNA. // Homo sapiens anoctamin 6 (ANO6), transcript variant 5, mRNA. // cdna:known chromosome:GRCh37:12:45609903:45826134:1 gene:ENSG00000177119 gene_b…	chr12	+	45609770	45834187	Pfam // Pfam // Pfam // Pfam // Pfam	IPR007632 // IPR007632 // IPR007632 // IPR007632 // IPR007632	Anoctamin/TMEM 16 // Anoctamin/TMEM 16 // Anoctamin/TMEM 16 // Anoctamin/TMEM 16 // Anoctamin/TMEM 16	main				n410199 NR_037144	8.22608	9.46704	9.07696	4.19901	3.86345	4.01154
TC15000971.hg.1	ALDH1A3	aldehyde dehydrogenase 1 family, member A3	coding	< 1e-07	< 1e-07	69	1931.6	0.036	down	15q26.3 // 15q26.3 // 15q26.3 // 15q26.3 // 15q26.3 // 15q26.3 // 15q26.3	NM_000693	RefSeq // ENSEMBL // ENSEMBL // ENSEMBL // ENSEMBL // ENSEMBL // UCSC Genes // UCSC Genes // GenBank // Havana transcript	Homo sapiens aldehyde dehydrogenase 1 family, member A3 (ALDH1A3), mRNA. // cdna:known chromosome:GRCh37:15:101419581:101456831:1 gene:ENSG00000184254 gene_biotype:protein_coding transcript_biotype:protein_coding // cdna:novel chromosome:GRCh37:15:101420080:101456831:1 gene:ENSG00000184254 gene_biotype:protein_coding transcript_biotype:protein_coding // cdna:known chromosome:GRCh37:15:101420036:1…	chr15	+	101419581	101456831	Pfam // Pfam // Pfam	IPR015590 // IPR015590 // IPR015590	Aldehyde dehydrogenase domain // Aldehyde dehydrogenase domain // Aldehyde dehydrogenase domain	main	TCONS_l2_00008900-XLOC_l2_004827 754bp;			n338176	10.7308	11.1296	10.9412	6.15613	6.21002	6.00732
TC0X001400.hg.1	FAM127B	family with sequence similarity 127, member B	coding	< 1e-07	< 1e-07	26.67	748.91	0.036	down	Xq26.3 // Xq26.3 // Xq26.3 // Xq26.3 // Xq26.3	NM_001078172	RefSeq // RefSeq // ENSEMBL // ENSEMBL // UCSC Genes // UCSC Genes // GenBank // Havana transcript // Havana transcript // Havana transcript // Havana transcript	Homo sapiens family with sequence similarity 127, member B (FAM127B), transcript variant 1, mRNA. // Homo sapiens family with sequence similarity 127, member B (FAM127B), transcript variant 2, mRNA. // cdna:known chromosome:GRCh37:X:134184962:134186205:-1 gene:ENSG00000203950 gene_biotype:protein_coding transcript_biotype:protein_coding // cdna:known chromosome:GRCh37:X:134184970:134186226:-1 gen…	chrX	-	134184962	134186226	---	---	---	main		n335722			9.64103	9.52967	9.53012	4.81702	4.72664	4.71641
TC01002338.hg.1	HTR1D	5-hydroxytryptamine (serotonin) receptor 1D, G protein-coupled	coding	< 1e-07	< 1e-07	12.43	338.83	0.037	down	1p36.3-p34.3 // 1p36.3-p34.3 // 1p36.3-p34.3	NM_000864	RefSeq // ENSEMBL // UCSC Genes // GenBank // Havana transcript	Homo sapiens 5-hydroxytryptamine (serotonin) receptor 1D, G protein-coupled (HTR1D), mRNA. // cdna:known chromosome:GRCh37:1:23518388:23521222:-1 gene:ENSG00000179546 gene_biotype:protein_coding transcript_biotype:protein_coding // --- // Homo sapiens 5-hydroxytryptamine (serotonin) receptor 1D, mRNA (cDNA clone MGC:12645 IMAGE:4299633), complete cds. // cdna:all chromosome:VEGA50:1:23518388:2352…	chr1	-	23518388	23521222	Pfam // Pfam	IPR000276 // IPR019424	GPCR, rhodopsin-like, 7TM // 7TM GPCR, olfactory receptor/chemoreceptor Srsx	main					8.29603	8.4226	8.54959	3.53251	3.61404	3.808
TC19001575.hg.1	CEACAM1	carcinoembryonic antigen-related cell adhesion molecule 1 (biliary glycoprotein)	coding	< 1e-07	< 1e-07	45.85	1161.71	0.039	down	19q13.2 // 19q13.2 // 19q13.2 // 19q13.2 // 19q13.2 // 19q13.2 // 19q13.2 // 19q13.2 // 19q13.2 // 19q13.2 // 19q13.2 // 19q13.2 // 19q13.2 // 19q13.2 // 19q13.2 // 19q13.2 // 19q13.2 // 19q13.2 // 19q13.2 // 19q13.2	NM_001712	RefSeq // RefSeq // RefSeq // RefSeq // RefSeq // RefSeq // ENSEMBL // ENSEMBL // ENSEMBL // ENSEMBL // ENSEMBL // ENSEMBL // ENSEMBL // ENSEMBL // ENSEMBL // ENSEMBL // ENSEMBL // ENSEMBL // ENSEMBL // UCSC Genes // UCSC Genes // UCSC Genes // UCSC Genes // UCSC Genes // UCSC Genes // UCSC Genes // UCSC Genes // UCSC Genes // UCSC Genes // UCSC Genes // GenBank // Havana transcript // Havana tra…	Homo sapiens carcinoembryonic antigen-related cell adhesion molecule 1 (biliary glycoprotein) (CEACAM1), transcript variant 1, mRNA. // Homo sapiens carcinoembryonic antigen-related cell adhesion molecule 1 (biliary glycoprotein) (CEACAM1), transcript variant 2, mRNA. // Homo sapiens carcinoembryonic antigen-related cell adhesion molecule 1 (biliary glycoprotein) (CEACAM1), transcript variant 4, …	chr19	-	43011458	43032661	Pfam // Pfam // Pfam // Pfam // Pfam // Pfam // Pfam // Pfam // Pfam // Pfam // Pfam // Pfam // Pfam // Pfam // Pfam // Pfam // Pfam // Pfam // Pfam // Pfam // Pfam // Pfam // Pfam // Pfam // Pfam // Pfam // Pfam // Pfam // Pfam // Pfam // Pfam // Pfam // Pfam // Pfam	IPR013098 // IPR013106 // IPR013151 // IPR013098 // IPR013106 // IPR013151 // IPR013098 // IPR013106 // IPR013151 // IPR013106 // IPR013098 // IPR013106 // IPR013151 // IPR013098 // IPR013106 // IPR013151 // IPR013098 // IPR013106 // IPR013151 // IPR013098 // IPR013106 // IPR013151 // IPR013098 // IPR013106 // IPR013151 // IPR013098 // IPR013106 // IPR013151 // IPR013098 // IPR013106 // IPR013151…	Immunoglobulin I-set // Immunoglobulin V-set // Immunoglobulin // Immunoglobulin I-set // Immunoglobulin V-set // Immunoglobulin // Immunoglobulin I-set // Immunoglobulin V-set // Immunoglobulin // Immunoglobulin V-set // Immunoglobulin I-set // Immunoglobulin V-set // Immunoglobulin // Immunoglobulin I-set // Immunoglobulin V-set // Immunoglobulin // Immunoglobulin I-set // Immunoglobulin V-set …	main		n334140		n386214	9.98234	10.3043	10.3144	5.60669	5.52861	5.46899
TC07001640.hg.1	KPNA7	karyopherin alpha 7 (importin alpha 8)	coding	< 1e-07	< 1e-07	29.36	663.23	0.044	down	7q22.1 // 7q22.1	NM_001145715	RefSeq // ENSEMBL // UCSC Genes // Havana transcript	Homo sapiens karyopherin alpha 7 (importin alpha 8) (KPNA7), mRNA. // cdna:known chromosome:GRCh37:7:98771197:98805129:-1 gene:ENSG00000185467 gene_biotype:protein_coding transcript_biotype:protein_coding // --- // cdna:all chromosome:VEGA50:7:98771197:98805129:-1 Gene:OTTHUMG00000154412	chr7	-	98771197	98805129	Pfam // Pfam // Pfam	IPR000225 // IPR000357 // IPR002652	Armadillo // HEAT // Importin-alpha, importin-beta-binding domain	main					9.32984	9.43805	9.40712	4.88679	4.83273	4.95589
TC20000913.hg.1	SULF2	sulfatase 2	coding	< 1e-07	< 1e-07	58.26	1252.64	0.047	down	20q12-q13.2 // 20q12-q13.2 // 20q12-q13.2 // 20q12-q13.2 // 20q12-q13.2 // 20q12-q13.2 // 20q12-q13.2 // 20q12-q13.2 // 20q12-q13.2 // 20q12-q13.2	NM_001161841	RefSeq // RefSeq // RefSeq // ENSEMBL // ENSEMBL // ENSEMBL // ENSEMBL // ENSEMBL // ENSEMBL // UCSC Genes // UCSC Genes // UCSC Genes // UCSC Genes // UCSC Genes // GenBank // Havana transcript // Havana transcript // Havana transcript // Havana transcript // Havana transcript // Havana transcript // Havana transcript // Havana transcript // Havana transcript // Havana transcript // Havana trans…	Homo sapiens sulfatase 2 (SULF2), transcript variant 3, mRNA. // Homo sapiens sulfatase 2 (SULF2), transcript variant 1, mRNA. // Homo sapiens sulfatase 2 (SULF2), transcript variant 2, mRNA. // cdna:known chromosome:GRCh37:20:46285656:46415330:-1 gene:ENSG00000196562 gene_biotype:protein_coding transcript_biotype:protein_coding // cdna:known chromosome:GRCh37:20:46286151:46415360:-1 gene:ENSG000…	chr20	-	46285092	46415360	Pfam // Pfam // Pfam // Pfam // Pfam // Pfam // Pfam // Pfam // Pfam	IPR000917 // IPR024609 // IPR000917 // IPR024609 // IPR024609 // IPR000917 // IPR024609 // IPR000917 // IPR024609	Sulfatase // Extracellular sulfatase, C-terminal // Sulfatase // Extracellular sulfatase, C-terminal // Extracellular sulfatase, C-terminal // Sulfatase // Extracellular sulfatase, C-terminal // Sulfatase // Extracellular sulfatase, C-terminal	main	n324970 5476bp;			ENST00000526566	10.2035	10.3796	10.344	5.95333	5.79013	5.89768
TC10000126.hg.1	VIM	vimentin	coding	1e-07	1.76e-05	39.02	797.38	0.049	down	10p13 // 10p13 // 10p13 // 10p13 // 10p13 // 10p13 // 10p13 // 10p13	NM_003380	RefSeq // ENSEMBL // ENSEMBL // ENSEMBL // ENSEMBL // UCSC Genes // GenBank // GenBank // GenBank // Havana transcript // Havana transcript // Havana transcript // Havana transcript // Havana transcript // Havana transcript // Havana transcript // Havana transcript // Havana transcript	Homo sapiens vimentin (VIM), mRNA. // cdna:known chromosome:GRCh37:10:17271277:17279592:1 gene:ENSG00000026025 gene_biotype:protein_coding transcript_biotype:protein_coding // cdna:known chromosome:GRCh37:10:17271290:17273092:1 gene:ENSG00000026025 gene_biotype:protein_coding transcript_biotype:processed_transcript // cdna:known chromosome:GRCh37:10:17270258:17279584:1 gene:ENSG00000026025 gene_b…	chr10	+	17270258	17279592	Pfam // Pfam // Pfam // Pfam // Pfam // Pfam	IPR006821 // IPR016044 // IPR006821 // IPR016044 // IPR006821 // IPR016044	Intermediate filament head, DNA-binding domain // Filament // Intermediate filament head, DNA-binding domain // Filament // Intermediate filament head, DNA-binding domain // Filament	main				ENST00000456355 n339984	9.29102	9.95579	9.72546	5.31317	5.32133	5.27142
TC01002337.hg.1	HTR1D	5-hydroxytryptamine (serotonin) receptor 1D, G protein-coupled	coding	< 1e-07	< 1e-07	47.94	962.63	0.05	down	1p36.3-p34.3	ENST00000314113	ENSEMBL	cdna:known chromosome:GRCh37:1:23516993:23520755:-1 gene:ENSG00000179546 gene_biotype:protein_coding transcript_biotype:protein_coding	chr1	-	23516993	23520755	Pfam // Pfam	IPR000276 // IPR019424	GPCR, rhodopsin-like, 7TM // 7TM GPCR, olfactory receptor/chemoreceptor Srsx	main					9.97739	9.96101	9.84902	5.6681	5.50773	5.62127
TC16000671.hg.1	FOXL1	forkhead box L1	coding	< 1e-07	< 1e-07	45.46	885.4	0.051	down	16q24 // 16q24 // 16q24 // 16q24	NM_005250	RefSeq // ENSEMBL // UCSC Genes // GenBank // GenBank // Havana transcript	Homo sapiens forkhead box L1 (FOXL1), mRNA. // cdna:known chromosome:GRCh37:16:86612115:86615303:1 gene:ENSG00000176678 gene_biotype:protein_coding transcript_biotype:protein_coding // --- // Homo sapiens forkhead box L1, mRNA (cDNA clone MGC:111386 IMAGE:30920793), complete cds. // Homo sapiens forkhead box L1, mRNA (cDNA clone MGC:150835 IMAGE:40125777), complete cds. // cdna:all chromosome:VEG…	chr16	+	86612112	86615304	Pfam	IPR001766	Transcription factor, fork head	main			n345339 1182bp;		9.70799	9.75582	9.96165	5.51512	5.45147	5.60088
TC20000702.hg.1	THBD	thrombomodulin	coding	< 1e-07	< 1e-07	60.33	1143.66	0.053	down	20p11.2 // 20p11.2 // 20p11.2 // 20p11.2 // 20p11.2	NM_000361	RefSeq // ENSEMBL // ENSEMBL // UCSC Genes // UCSC Genes // UCSC Genes // GenBank // GenBank // Havana transcript	Homo sapiens thrombomodulin (THBD), mRNA. // cdna:known chromosome:GRCh37:20:23026270:23030378:-1 gene:ENSG00000178726 gene_biotype:protein_coding transcript_biotype:protein_coding // cdna:known chromosome:GRCh37:20:23026635:23030336:-1 gene:ENSG00000178726 gene_biotype:protein_coding transcript_biotype:protein_coding // --- // --- // --- // Homo sapiens thrombomodulin, mRNA (cDNA clone MGC:45302…	chr20	-	23026270	23030378	Pfam // Pfam // Pfam // Pfam	IPR001881 // IPR015149 // IPR001881 // IPR015149	EGF-like calcium-binding // Thrombomodulin-like, EGF-like // EGF-like calcium-binding // Thrombomodulin-like, EGF-like	main				n339605	10.1219	10.1476	10.2637	5.92672	5.9485	5.91695
TC07001355.hg.1	IGFBP3	insulin-like growth factor binding protein 3	coding	< 1e-07	< 1e-07	107.5	1984.85	0.054	down	7p13-p12 // 7p13-p12 // 7p13-p12 // 7p13-p12 // 7p13-p12 // 7p13-p12 // 7p13-p12 // 7p13-p12 // 7p13-p12 // 7p13-p12 // 7p13-p12 // 7p13-p12 // 7p13-p12	NM_000598	RefSeq // RefSeq // ENSEMBL // ENSEMBL // ENSEMBL // ENSEMBL // ENSEMBL // ENSEMBL // ENSEMBL // ENSEMBL // UCSC Genes // UCSC Genes // UCSC Genes // UCSC Genes // GenBank // GenBank // GenBank // Havana transcript // Havana transcript // Havana transcript // Havana transcript // Havana transcript // Havana transcript // Havana transcript // Havana transcript // Havana transcript // Havana transc…	Homo sapiens insulin-like growth factor binding protein 3 (IGFBP3), transcript variant 2, mRNA. // Homo sapiens insulin-like growth factor binding protein 3 (IGFBP3), transcript variant 1, mRNA. // cdna:known chromosome:GRCh37:7:45951951:45960873:-1 gene:ENSG00000146674 gene_biotype:protein_coding transcript_biotype:protein_coding // cdna:known chromosome:GRCh37:7:45953404:45960850:-1 gene:ENSG00…	chr7	-	45951844	45961473	Pfam // Pfam // Pfam // Pfam // Pfam // Pfam // Pfam // Pfam // Pfam // Pfam // Pfam	IPR000716 // IPR000867 // IPR000716 // IPR000867 // IPR000716 // IPR000716 // IPR000867 // IPR000716 // IPR000716 // IPR000716 // IPR000867	Thyroglobulin type-1 // Insulin-like growth factor-binding protein, IGFBP // Thyroglobulin type-1 // Insulin-like growth factor-binding protein, IGFBP // Thyroglobulin type-1 // Thyroglobulin type-1 // Insulin-like growth factor-binding protein, IGFBP // Thyroglobulin type-1 // Thyroglobulin type-1 // Thyroglobulin type-1 // Insulin-like growth factor-binding protein, IGFBP	main					10.8481	11.0821	10.9892	6.71142	6.75788	6.82321
TC07001639.hg.1	SMURF1	SMAD specific E3 ubiquitin protein ligase 1	coding	< 1e-07	< 1e-07	141.76	2425.64	0.058	down	7q22.1 // 7q22.1 // 7q22.1 // 7q22.1 // 7q22.1 // 7q22.1 // 7q22.1 // 7q22.1	NM_001199847	RefSeq // RefSeq // RefSeq // ENSEMBL // ENSEMBL // ENSEMBL // UCSC Genes // UCSC Genes // UCSC Genes // GenBank // GenBank // Havana transcript // Havana transcript // Havana transcript // Havana transcript	Homo sapiens SMAD specific E3 ubiquitin protein ligase 1 (SMURF1), transcript variant 3, mRNA. // Homo sapiens SMAD specific E3 ubiquitin protein ligase 1 (SMURF1), transcript variant 1, mRNA. // Homo sapiens SMAD specific E3 ubiquitin protein ligase 1 (SMURF1), transcript variant 2, mRNA. // cdna:known chromosome:GRCh37:7:98625064:98741723:-1 gene:ENSG00000198742 gene_biotype:protein_coding tran…	chr7	-	98625058	98741743	Pfam // Pfam // Pfam // Pfam // Pfam // Pfam	IPR000008 // IPR000569 // IPR001202 // IPR000008 // IPR000569 // IPR001202	C2 calcium-dependent membrane targeting // HECT // WW/Rsp5/WWP // C2 calcium-dependent membrane targeting // HECT // WW/Rsp5/WWP	main				ENST00000360902	11.1408	11.3414	11.3051	7.16185	7.10202	7.22592
TC20000927.hg.1	PTGIS	prostaglandin I2 (prostacyclin) synthase	coding	< 1e-07	< 1e-07	46.71	766.84	0.061	down	20q13.13 // 20q13.13 // 20q13.13 // 20q13.13 // 20q13.13	NM_000961	RefSeq // ENSEMBL // ENSEMBL // UCSC Genes // UCSC Genes // GenBank // GenBank // Havana transcript // Havana transcript	Homo sapiens prostaglandin I2 (prostacyclin) synthase (PTGIS), mRNA. // cdna:known chromosome:GRCh37:20:48123992:48184683:-1 gene:ENSG00000124212 gene_biotype:protein_coding transcript_biotype:protein_coding // cdna:known chromosome:GRCh37:20:48124457:48184683:-1 gene:ENSG00000124212 gene_biotype:protein_coding transcript_biotype:processed_transcript // --- // --- // Homo sapiens prostaglandin I2…	chr20	-	48120411	48184728	Pfam	IPR001128	Cytochrome P450	main					9.58763	9.63293	9.58266	5.66007	5.44909	5.57555
TC0X001121.hg.1	IL2RG	interleukin 2 receptor, gamma	coding	< 1e-07	< 1e-07	25.67	417.11	0.062	down	Xq13.1 // Xq13.1 // Xq13.1 // Xq13.1 // Xq13.1 // Xq13.1	NM_000206	RefSeq // ENSEMBL // ENSEMBL // ENSEMBL // ENSEMBL // UCSC Genes // UCSC Genes // UCSC Genes // GenBank // Havana transcript // Havana transcript // Havana transcript // Havana transcript // Havana transcript // Havana transcript // Havana transcript	Homo sapiens interleukin 2 receptor, gamma (IL2RG), mRNA. // cdna:known chromosome:GRCh37:X:70327586:70329118:-1 gene:ENSG00000147168 gene_biotype:protein_coding transcript_biotype:protein_coding // cdna:known chromosome:GRCh37:X:70327259:70331456:-1 gene:ENSG00000147168 gene_biotype:protein_coding transcript_biotype:protein_coding // cdna:known chromosome:GRCh37:X:70327254:70331481:-1 gene:ENSG0…	chrX	-	70327254	70331958	Pfam // Pfam // Pfam // Pfam	IPR015152 // IPR015321 // IPR003961 // IPR015321	Growth hormone/erythropoietin receptor, ligand binding // Interleukin-6 receptor alpha chain, binding // Fibronectin, type III // Interleukin-6 receptor alpha chain, binding	main		n323861	n409099 616bp;		8.73482	8.63769	8.79522	4.89569	4.55321	4.6451
TC20000833.hg.1	TGM2	transglutaminase 2 (C polypeptide, protein-glutamine-gamma-glutamyltransferase)	coding	< 1e-07	< 1e-07	86.32	1397.3	0.062	down	20q12 // 20q12 // 20q12 // 20q12 // 20q12 // 20q12 // 20q12	NM_004613	RefSeq // RefSeq // ENSEMBL // ENSEMBL // ENSEMBL // ENSEMBL // UCSC Genes // UCSC Genes // UCSC Genes // UCSC Genes // UCSC Genes // UCSC Genes // UCSC Genes // GenBank // Havana transcript // Havana transcript // Havana transcript // Havana transcript // Havana transcript // Havana transcript // Havana transcript	Homo sapiens transglutaminase 2 (C polypeptide, protein-glutamine-gamma-glutamyltransferase) (TGM2), transcript variant 1, mRNA. // Homo sapiens transglutaminase 2 (C polypeptide, protein-glutamine-gamma-glutamyltransferase) (TGM2), transcript variant 2, mRNA. // cdna:known chromosome:GRCh37:20:36756863:36793774:-1 gene:ENSG00000198959 gene_biotype:protein_coding transcript_biotype:protein_coding…	chr20	-	36756863	36794980	Pfam // Pfam // Pfam // Pfam // Pfam // Pfam // Pfam // Pfam // Pfam	IPR001102 // IPR002931 // IPR008958 // IPR001102 // IPR002931 // IPR008958 // IPR001102 // IPR002931 // IPR008958	Transglutaminase, N-terminal // Transglutaminase-like // Transglutaminase, C-terminal // Transglutaminase, N-terminal // Transglutaminase-like // Transglutaminase, C-terminal // Transglutaminase, N-terminal // Transglutaminase-like // Transglutaminase, C-terminal	main					10.5356	10.4065	10.4581	6.57593	6.38396	6.38288
TC16000190.hg.1	C16orf45	chromosome 16 open reading frame 45	coding	< 1e-07	< 1e-07	26.49	406.83	0.065	down	16p13.11 // 16p13.11 // 16p13.11 // 16p13.11 // 16p13.11 // 16p13.11	NM_033201	RefSeq // RefSeq // ENSEMBL // ENSEMBL // UCSC Genes // UCSC Genes // GenBank // GenBank // Havana transcript	Homo sapiens chromosome 16 open reading frame 45 (C16orf45), transcript variant 1, mRNA. // Homo sapiens chromosome 16 open reading frame 45 (C16orf45), transcript variant 2, mRNA. // cdna:known chromosome:GRCh37:16:15528152:15682116:1 gene:ENSG00000166780 gene_biotype:protein_coding transcript_biotype:protein_coding // cdna:known chromosome:GRCh37:16:15596123:15681931:1 gene:ENSG00000166780 gene…	chr16	+	15528325	15682116	Pfam // Pfam	IPR022735 // IPR022735	Domain of unknown function DUF3585 // Domain of unknown function DUF3585	main					8.53901	8.77011	8.75065	4.71322	4.87116	4.6455
TC19000699.hg.1	EMP3	epithelial membrane protein 3	coding	< 1e-07	< 1e-07	144.98	2212.93	0.066	down	19q13.3 // 19q13.3 // 19q13.3	NM_001425	RefSeq // ENSEMBL // UCSC Genes // GenBank	Homo sapiens epithelial membrane protein 3 (EMP3), mRNA. // cdna:known chromosome:GRCh37:19:48828629:48833810:1 gene:ENSG00000142227 gene_biotype:protein_coding transcript_biotype:protein_coding // --- // Homo sapiens epithelial membrane protein 3, mRNA (cDNA clone MGC:9511 IMAGE:3891050), complete cds.	chr19	+	48828629	48833810	Pfam	IPR004031	PMP-22/EMP/MP20/Claudin	main	TCONS_00027066-XLOC_013108 2160bp;				11.1859	11.1088	11.0955	7.39817	6.99525	7.19375
TC03003324.hg.1	IL20RB	interleukin 20 receptor beta	coding	< 1e-07	< 1e-07	44.48	669.59	0.066	down	3q22.3 // 3q22.3 // 3q22.3 // 3q22.3	NM_144717	RefSeq // ENSEMBL // ENSEMBL // UCSC Genes // UCSC Genes // UCSC Genes // GenBank // Havana transcript // Havana transcript // Havana transcript // Havana transcript	Homo sapiens interleukin 20 receptor beta (IL20RB), mRNA. // cdna:known chromosome:GRCh37:3:136676851:136729924:1 gene:ENSG00000174564 gene_biotype:protein_coding transcript_biotype:protein_coding // cdna:known chromosome:GRCh37:3:136676707:136729927:1 gene:ENSG00000174564 gene_biotype:protein_coding transcript_biotype:protein_coding // --- // --- // --- // Homo sapiens interleukin 20 receptor be…	chr3	+	136676707	136729927	Pfam	IPR015373	Interferon alpha/beta receptor, beta chain	main			n384332 4786bp;	ENST00000462176	9.30496	9.50185	9.40948	5.57711	5.41218	5.48342
TC18000087.hg.1	GREB1L	growth regulation by estrogen in breast cancer-like	coding	3.8e-06	0.000217	14.22	211.33	0.067	down	18q11.2 // 18q11.2 // 18q11.2 // 18q11.2 // 18q11.2	NM_001142966	RefSeq // ENSEMBL // ENSEMBL // ENSEMBL // ENSEMBL // UCSC Genes // UCSC Genes // UCSC Genes // UCSC Genes // UCSC Genes	Homo sapiens growth regulation by estrogen in breast cancer-like (GREB1L), mRNA. // cdna:known chromosome:GRCh37:18:18822203:19102791:1 gene:ENSG00000141449 gene_biotype:protein_coding transcript_biotype:protein_coding // cdna:known chromosome:GRCh37:18:18822203:19102791:1 gene:ENSG00000141449 gene_biotype:protein_coding transcript_biotype:protein_coding // cdna:known chromosome:GRCh37:18:1882220…	chr18	+	18822203	19102791	---	---	---	main				ENST00000408212	7.05707	8.15679	8.0111	3.88458	3.79824	3.85464
TC16000207.hg.1	TMC7	transmembrane channel-like 7	coding	< 1e-07	< 1e-07	39.47	584.29	0.068	down	16p12.3 // 16p12.3 // 16p12.3 // 16p12.3 // 16p12.3 // 16p12.3	NM_001160364	RefSeq // RefSeq // ENSEMBL // ENSEMBL // UCSC Genes // UCSC Genes // UCSC Genes // UCSC Genes // GenBank // GenBank // Havana transcript	Homo sapiens transmembrane channel-like 7 (TMC7), transcript variant 2, mRNA. // Homo sapiens transmembrane channel-like 7 (TMC7), transcript variant 1, mRNA. // cdna:known chromosome:GRCh37:16:18995256:19074503:1 gene:ENSG00000170537 gene_biotype:protein_coding transcript_biotype:protein_coding // cdna:known chromosome:GRCh37:16:18995609:19075264:1 gene:ENSG00000170537 gene_biotype:protein_codin…	chr16	+	18995256	19075262	Pfam // Pfam	IPR012496 // IPR012496	TMC // TMC	main		ENST00000384438	n339108 2051bp;		8.98045	9.33764	9.30847	5.37994	5.25941	5.31706
TC14001238.hg.1	PLEK2	pleckstrin 2	coding	< 1e-07	< 1e-07	148.55	2108.2	0.07	down	14q23.3 // 14q23.3 // 14q23.3 // 14q23.3	NM_016445	RefSeq // ENSEMBL // ENSEMBL // UCSC Genes // GenBank	Homo sapiens pleckstrin 2 (PLEK2), mRNA. // cdna:known chromosome:GRCh37:14:67853700:67878917:-1 gene:ENSG00000100558 gene_biotype:protein_coding transcript_biotype:protein_coding // cdna:known chromosome:GRCh37:14:67864463:67878884:-1 gene:ENSG00000100558 gene_biotype:protein_coding transcript_biotype:processed_transcript // --- // Homo sapiens pleckstrin 2, mRNA (cDNA clone MGC:4867 IMAGE:34578…	chr14	-	67853700	67878917	Pfam // Pfam	IPR000591 // IPR001849	DEP domain // Pleckstrin homology domain	main					11.0756	11.0321	11.0725	7.27448	7.16005	7.2577
TC19000584.hg.1	CEACAM6	carcinoembryonic antigen-related cell adhesion molecule 6 (non-specific cross reacting antigen)	coding	< 1e-07	< 1e-07	99	1385.54	0.071	down	19q13.2 // 19q13.2 // 19q13.2	NM_002483	RefSeq // ENSEMBL // UCSC Genes // GenBank // Havana transcript	Homo sapiens carcinoembryonic antigen-related cell adhesion molecule 6 (non-specific cross reacting antigen) (CEACAM6), mRNA. // cdna:known chromosome:GRCh37:19:42259329:42276113:1 gene:ENSG00000086548 gene_biotype:protein_coding transcript_biotype:protein_coding // --- // Homo sapiens carcinoembryonic antigen-related cell adhesion molecule 6 (non-specific cross reacting antigen), mRNA (cDNA clon…	chr19	+	42259329	42276113	Pfam // Pfam // Pfam	IPR013098 // IPR013106 // IPR013151	Immunoglobulin I-set // Immunoglobulin V-set // Immunoglobulin	main					10.2026	10.6499	10.5111	6.6485	6.5622	6.7251
TC12000611.hg.1	LYZ	lysozyme	coding	1e-07	1.76e-05	9.8	137.35	0.071	down	12q15 // 12q15 // 12q15 // 12q15 // 12q15	NM_000239	RefSeq // ENSEMBL // ENSEMBL // ENSEMBL // UCSC Genes // UCSC Genes // GenBank	Homo sapiens lysozyme (LYZ), mRNA. // cdna:known chromosome:GRCh37:12:69742121:69748014:1 gene:ENSG00000090382 gene_biotype:protein_coding transcript_biotype:protein_coding // cdna:putative chromosome:GRCh37:12:69742166:69744286:1 gene:ENSG00000090382 gene_biotype:protein_coding transcript_biotype:protein_coding // cdna:putative chromosome:GRCh37:12:69742164:69747275:1 gene:ENSG00000090382 gene_b…	chr12	+	69742121	69748014	Pfam // Pfam // Pfam // Pfam // Pfam // Pfam	IPR001916 // IPR008258 // IPR001916 // IPR008258 // IPR001916 // IPR008258	Glycoside hydrolase, family 22 // Lytic transglycosylase-like, catalytic // Glycoside hydrolase, family 22 // Lytic transglycosylase-like, catalytic // Glycoside hydrolase, family 22 // Lytic transglycosylase-like, catalytic	main				ENST00000548900	6.90544	7.29495	7.15981	3.38044	3.01568	3.53132
TC10000715.hg.1	ABCC2	ATP-binding cassette, sub-family C (CFTR/MRP), member 2	coding	4e-07	4.68e-05	13.73	190.5	0.072	down	10q24 // 10q24 // 10q24 // 10q24 // 10q24	NM_000392	RefSeq // ENSEMBL // ENSEMBL // ENSEMBL // UCSC Genes // GenBank // Havana transcript // Havana transcript // Havana transcript	Homo sapiens ATP-binding cassette, sub-family C (CFTR/MRP), member 2 (ABCC2), mRNA. // cdna:known chromosome:GRCh37:10:101542520:101557853:1 gene:ENSG00000023839 gene_biotype:protein_coding transcript_biotype:protein_coding // cdna:known chromosome:GRCh37:10:101542489:101611949:1 gene:ENSG00000023839 gene_biotype:protein_coding transcript_biotype:protein_coding // cdna:known chromosome:GRCh37:10:…	chr10	+	101542463	101611949	Pfam // Pfam	IPR001140 // IPR003439	ABC transporter, transmembrane domain // ABC transporter-like	main					7.14345	7.83041	7.80198	3.8764	3.73119	3.7775
TC02002823.hg.1	SERPINE2	serpin peptidase inhibitor, clade E (nexin, plasminogen activator inhibitor type 1), member 2	coding	3e-07	3.82e-05	31.84	425.44	0.075	down	2q33-q35 // 2q33-q35 // 2q33-q35 // 2q33-q35 // 2q33-q35 // 2q33-q35 // 2q33-q35 // 2q33-q35 // 2q33-q35	NM_001136528	RefSeq // RefSeq // RefSeq // ENSEMBL // ENSEMBL // ENSEMBL // ENSEMBL // UCSC Genes // UCSC Genes // UCSC Genes // GenBank // GenBank // Havana transcript // Havana transcript // Havana transcript // Havana transcript // Havana transcript // Havana transcript // Havana transcript // Havana transcript // Havana transcript // Havana transcript	Homo sapiens serpin peptidase inhibitor, clade E (nexin, plasminogen activator inhibitor type 1), member 2 (SERPINE2), transcript variant 2, mRNA. // Homo sapiens serpin peptidase inhibitor, clade E (nexin, plasminogen activator inhibitor type 1), member 2 (SERPINE2), transcript variant 4, mRNA. // Homo sapiens serpin peptidase inhibitor, clade E (nexin, plasminogen activator inhibitor type 1), m…	chr2	-	224839765	224904036	Pfam // Pfam // Pfam // Pfam	IPR023796 // IPR023796 // IPR023796 // IPR023796	Serpin domain // Serpin domain // Serpin domain // Serpin domain	main			ENST00000425192 7342bp;		8.35128	8.97613	8.92595	5.09546	4.92034	5.01
TC08001062.hg.1	STC1	stanniocalcin 1	coding	6e-07	6.28e-05	13.54	175.85	0.077	down	8p21-p11.2 // 8p21-p11.2 // 8p21-p11.2 // 8p21-p11.2 // 8p21-p11.2	NM_003155	RefSeq // ENSEMBL // ENSEMBL // ENSEMBL // UCSC Genes // GenBank // Havana transcript // Havana transcript	Homo sapiens stanniocalcin 1 (STC1), mRNA. // cdna:known chromosome:GRCh37:8:23699428:23712320:-1 gene:ENSG00000159167 gene_biotype:protein_coding transcript_biotype:protein_coding // cdna:putative chromosome:GRCh37:8:23701427:23711824:-1 gene:ENSG00000159167 gene_biotype:protein_coding transcript_biotype:protein_coding // cdna:known chromosome:GRCh37:8:23701424:23712319:-1 gene:ENSG00000159167 g…	chr8	-	23699428	23712320	Pfam // Pfam // Pfam	IPR004978 // IPR004978 // IPR004978	Stanniocalcin // Stanniocalcin // Stanniocalcin	main					7.07381	7.83285	7.52293	3.77791	3.90752	3.63933
TC0X000469.hg.1	SRPX2	sushi-repeat containing protein, X-linked 2	coding	< 1e-07	< 1e-07	21.07	268.82	0.078	down	Xq21.33-q23 // Xq21.33-q23 // Xq21.33-q23 // Xq21.33-q23	NM_014467	RefSeq // ENSEMBL // ENSEMBL // UCSC Genes // GenBank // Havana transcript // Havana transcript	Homo sapiens sushi-repeat containing protein, X-linked 2 (SRPX2), mRNA. // cdna:known chromosome:GRCh37:X:99899215:99926296:1 gene:ENSG00000102359 gene_biotype:protein_coding transcript_biotype:protein_coding // cdna:known chromosome:GRCh37:X:99899218:99906092:1 gene:ENSG00000102359 gene_biotype:protein_coding transcript_biotype:processed_transcript // --- // Homo sapiens sushi-repeat-containing …	chrX	+	99899163	99926296	Pfam // Pfam	IPR000436 // IPR003410	Sushi/SCR/CCP // Hyalin	main			n332927 2032bp; n337793 2829bp;		8.00853	8.23565	8.02216	4.53061	4.511	4.19741
TC06001776.hg.1	GPR110	G protein-coupled receptor 110	coding	1.3e-06	0.000106	11.87	150.69	0.079	down	6p12.3 // 6p12.3 // 6p12.3 // 6p12.3 // 6p12.3 // 6p12.3 // 6p12.3	NM_025048	RefSeq // RefSeq // ENSEMBL // ENSEMBL // ENSEMBL // ENSEMBL // ENSEMBL // UCSC Genes // UCSC Genes // UCSC Genes // Havana transcript // Havana transcript // Havana transcript // Havana transcript // Havana transcript // Havana transcript // Havana transcript // Havana transcript // Havana transcript // Havana transcript // Havana transcript // Havana transcript	Homo sapiens G protein-coupled receptor 110 (GPR110), transcript variant 2, mRNA. // Homo sapiens G protein-coupled receptor 110 (GPR110), transcript variant 1, mRNA. // cdna:known chromosome:GRCh37:6:46967959:46986235:-1 gene:ENSG00000153292 gene_biotype:protein_coding transcript_biotype:protein_coding // cdna:known chromosome:GRCh37:6:46987622:47010030:-1 gene:ENSG00000153292 gene_biotype:prote…	chr6	-	46963107	47010099	Pfam // Pfam // Pfam // Pfam // Pfam // Pfam // Pfam // Pfam	IPR000203 // IPR000832 // IPR000082 // IPR000082 // IPR000203 // IPR000082 // IPR000203 // IPR000832	GPS domain // GPCR, family 2, secretin-like // SEA // SEA // GPS domain // SEA // GPS domain // GPCR, family 2, secretin-like	main					6.73981	7.60838	7.41293	3.55603	3.54313	3.65502
TC05001311.hg.1	---	AK056817,uc003jnb.1	coding	< 1e-07	< 1e-07	18.33	229.84	0.08	down	---	uc003jnb.1	UCSC Genes	---	chr5	-	42985503	42993435	---	---	---	main					7.73824	7.86585	7.98435	4.162	4.12838	4.34671
TC19000576.hg.1	AXL	AXL receptor tyrosine kinase	coding	< 1e-07	< 1e-07	57.12	690.24	0.083	down	19q13.1 // 19q13.1 // 19q13.1 // 19q13.1 // 19q13.1	NM_001699	RefSeq // RefSeq // ENSEMBL // ENSEMBL // UCSC Genes // UCSC Genes // UCSC Genes // GenBank	Homo sapiens AXL receptor tyrosine kinase (AXL), transcript variant 2, mRNA. // Homo sapiens AXL receptor tyrosine kinase (AXL), transcript variant 1, mRNA. // cdna:known chromosome:GRCh37:19:41725108:41767670:1 gene:ENSG00000167601 gene_biotype:protein_coding transcript_biotype:protein_coding // cdna:known chromosome:GRCh37:19:41725108:41767670:1 gene:ENSG00000167601 gene_biotype:protein_coding …	chr19	+	41725108	41767671	Pfam // Pfam // Pfam // Pfam // Pfam // Pfam // Pfam // Pfam // Pfam // Pfam	IPR000719 // IPR001245 // IPR003961 // IPR013098 // IPR013106 // IPR000719 // IPR001245 // IPR003961 // IPR013098 // IPR013106	Protein kinase, catalytic domain // Serine-threonine/tyrosine-protein kinase catalytic domain // Fibronectin, type III // Immunoglobulin I-set // Immunoglobulin V-set // Protein kinase, catalytic domain // Serine-threonine/tyrosine-protein kinase catalytic domain // Fibronectin, type III // Immunoglobulin I-set // Immunoglobulin V-set	main					9.48747	9.42396	9.4363	5.95665	5.85849	5.74026
TC16000189.hg.1	MPV17L	MPV17 mitochondrial membrane protein-like	coding	< 1e-07	< 1e-07	42.37	473.58	0.089	down	16p13.11 // 16p13.11 // 16p13.11 // 16p13.11 // 16p13.11	NM_001128423	RefSeq // RefSeq // ENSEMBL // ENSEMBL // UCSC Genes // UCSC Genes // GenBank // Havana transcript	Homo sapiens MPV17 mitochondrial membrane protein-like (MPV17L), nuclear gene encoding mitochondrial protein, transcript variant 1, mRNA. // Homo sapiens MPV17 mitochondrial membrane protein-like (MPV17L), nuclear gene encoding mitochondrial protein, transcript variant 2, mRNA. // cdna:known chromosome:GRCh37:16:15489611:15503458:1 gene:ENSG00000156968 gene_biotype:protein_coding transcript_bioty…	chr16	+	15489611	15503543	Pfam	IPR007248	Mpv17/PMP22	main			n332850 3035bp;		8.72506	8.96405	9.02822	5.45838	5.30253	5.50218
TC02002478.hg.1	DPP4	dipeptidyl-peptidase 4	coding	4.9e-06	0.000256	30.09	335.33	0.09	down	2q24.3 // 2q24.3 // 2q24.3 // 2q24.3	NM_001935	RefSeq // ENSEMBL // ENSEMBL // UCSC Genes // UCSC Genes // UCSC Genes // UCSC Genes // GenBank // Havana transcript // Havana transcript // Havana transcript // Havana transcript // Havana transcript // Havana transcript // Havana transcript // Havana transcript // Havana transcript // Havana transcript	Homo sapiens dipeptidyl-peptidase 4 (DPP4), mRNA. // cdna:known chromosome:GRCh37:2:162848751:162931052:-1 gene:ENSG00000197635 gene_biotype:protein_coding transcript_biotype:protein_coding // cdna:known chromosome:GRCh37:2:162851471:162874061:-1 gene:ENSG00000197635 gene_biotype:protein_coding transcript_biotype:processed_transcript // --- // --- // --- // --- // Homo sapiens dipeptidyl-peptidas…	chr2	-	162848751	162931052	Pfam // Pfam	IPR001375 // IPR002469	Peptidase S9, prolyl oligopeptidase, catalytic domain // Peptidase S9B, dipeptidylpeptidase IV N-terminal	main				ENST00000418335	7.82233	8.90437	8.49645	4.88693	4.9538	4.94094
TC11002234.hg.1	MMP1	matrix metallopeptidase 1 (interstitial collagenase)	coding	< 1e-07	< 1e-07	11.15	120.85	0.092	down	11q22.3 // 11q22.3 // 11q22.3 // 11q22.3	NM_001145938	RefSeq // RefSeq // ENSEMBL // UCSC Genes // UCSC Genes // GenBank // Havana transcript	Homo sapiens matrix metallopeptidase 1 (interstitial collagenase) (MMP1), transcript variant 2, mRNA. // Homo sapiens matrix metallopeptidase 1 (interstitial collagenase) (MMP1), transcript variant 1, mRNA. // cdna:known chromosome:GRCh37:11:102660651:102668891:-1 gene:ENSG00000196611 gene_biotype:protein_coding transcript_biotype:protein_coding // --- // --- // Homo sapiens matrix metallopeptida…	chr11	-	102660641	102668966	Pfam // Pfam // Pfam	IPR001818 // IPR002477 // IPR018487	Peptidase M10, metallopeptidase // Peptidoglycan binding-like // Hemopexin/matrixin, repeat	main		n333984 n337322		n410928 NR_038390	6.80128	7.03167	6.9731	3.49528	3.48795	3.50301
TC01000261.hg.1	CDA	cytidine deaminase	coding	< 1e-07	< 1e-07	107.49	1150.4	0.093	down	1p36.2-p35 // 1p36.2-p35 // 1p36.2-p35 // 1p36.2-p35	NM_001785	RefSeq // ENSEMBL // ENSEMBL // UCSC Genes // UCSC Genes // UCSC Genes // GenBank // Havana transcript // Havana transcript	Homo sapiens cytidine deaminase (CDA), mRNA. // cdna:known chromosome:GRCh37:1:20915441:20945401:1 gene:ENSG00000158825 gene_biotype:protein_coding transcript_biotype:protein_coding // cdna:known chromosome:GRCh37:1:20915579:20945396:1 gene:ENSG00000158825 gene_biotype:protein_coding transcript_biotype:processed_transcript // --- // --- // --- // Homo sapiens cytidine deaminase, mRNA (cDNA clone …	chr1	+	20915441	20945401	Pfam // Pfam	IPR002125 // IPR013171	CMP/dCMP deaminase, zinc-binding // Cytidine/deoxycytidylate deaminase, zinc-binding domain	main					10.3555	10.1483	10.0548	6.93845	6.66284	6.69092
TC06001156.hg.1	SLC22A3	solute carrier family 22 (extraneuronal monoamine transporter), member 3	coding	1e-07	1.76e-05	23.55	250.27	0.094	down	6q25.3 // 6q25.3 // 6q25.3	NM_021977	RefSeq // ENSEMBL // ENSEMBL // UCSC Genes // UCSC Genes // Havana transcript	Homo sapiens solute carrier family 22 (extraneuronal monoamine transporter), member 3 (SLC22A3), mRNA. // cdna:known chromosome:GRCh37:6:160769300:160873613:1 gene:ENSG00000146477 gene_biotype:protein_coding transcript_biotype:protein_coding // cdna:known chromosome:GRCh37:6:160769425:160876014:1 gene:ENSG00000146477 gene_biotype:protein_coding transcript_biotype:protein_coding // --- // --- // c…	chr6	+	160769300	160876014	Pfam // Pfam // Pfam // Pfam	IPR005828 // IPR011701 // IPR005828 // IPR011701	General substrate transporter // Major facilitator superfamily // General substrate transporter // Major facilitator superfamily	main					7.71725	8.19094	8.04872	4.6336	4.45931	4.62825
TC02001000.hg.1	DHRS9	dehydrogenase/reductase (SDR family) member 9	coding	7e-07	7.02e-05	10.45	110	0.095	down	2q31.1 // 2q31.1 // 2q31.1 // 2q31.1 // 2q31.1 // 2q31.1 // 2q31.1 // 2q31.1 // 2q31.1 // 2q31.1 // 2q31.1 // 2q31.1	NM_005771	RefSeq // RefSeq // RefSeq // RefSeq // ENSEMBL // ENSEMBL // ENSEMBL // ENSEMBL // ENSEMBL // ENSEMBL // ENSEMBL // UCSC Genes // UCSC Genes // UCSC Genes // UCSC Genes // UCSC Genes // UCSC Genes // GenBank // Havana transcript // Havana transcript // Havana transcript // Havana transcript // Havana transcript // Havana transcript // Havana transcript	Homo sapiens dehydrogenase/reductase (SDR family) member 9 (DHRS9), transcript variant 1, mRNA. // Homo sapiens dehydrogenase/reductase (SDR family) member 9 (DHRS9), transcript variant 2, mRNA. // Homo sapiens dehydrogenase/reductase (SDR family) member 9 (DHRS9), transcript variant 4, mRNA. // Homo sapiens dehydrogenase/reductase (SDR family) member 9 (DHRS9), transcript variant 3, mRNA. // cdn…	chr2	+	169921299	169952677	Pfam // Pfam // Pfam // Pfam // Pfam // Pfam	IPR002198 // IPR002198 // IPR002198 // IPR002198 // IPR002198 // IPR002198	Short-chain dehydrogenase/reductase SDR // Short-chain dehydrogenase/reductase SDR // Short-chain dehydrogenase/reductase SDR // Short-chain dehydrogenase/reductase SDR // Short-chain dehydrogenase/reductase SDR // Short-chain dehydrogenase/reductase SDR	main			ENST00000432133 4576bp; TCONS_00003045-XLOC_001744 4576bp;		6.37438	7.01821	7.0064	3.4869	3.43277	3.28619
TC05000762.hg.1	PCDHGB2	protocadherin gamma subfamily B, 2	coding	1e-07	1.76e-05	11.74	121.37	0.097	down	5q31	BC101805	GenBank	Homo sapiens protocadherin gamma subfamily B, 2, mRNA (cDNA clone MGC:126854 IMAGE:8069311), complete cds.	chr5	+	140739640	140742196	---	---	---	main					6.897	7.17172	6.75602	3.47766	3.7288	3.50066
TC10000350.hg.1	DKK1	dickkopf 1 homolog (Xenopus laevis)	coding	1e-06	8.79e-05	11.55	116.69	0.099	down	10q11.2 // 10q11.2 // 10q11.2 // 10q11.2	NM_012242	RefSeq // ENSEMBL // ENSEMBL // UCSC Genes // GenBank // Havana transcript // Havana transcript // Havana transcript // Havana transcript	Homo sapiens dickkopf 1 homolog (Xenopus laevis) (DKK1), mRNA. // cdna:known chromosome:GRCh37:10:54074056:54077417:1 gene:ENSG00000107984 gene_biotype:protein_coding transcript_biotype:protein_coding // cdna:known chromosome:GRCh37:10:54074440:54076195:1 gene:ENSG00000107984 gene_biotype:protein_coding transcript_biotype:processed_transcript // --- // Homo sapiens dickkopf homolog 1 (Xenopus lae…	chr10	+	54074041	54077802	Pfam	IPR006796	Dickkopf, N-terminal cysteine-rich	main				n325968	6.50748	7.26094	6.886	3.60814	3.41938	3.60908
TC20000642.hg.1	FLRT3	fibronectin leucine rich transmembrane protein 3	coding	9.26e-05	0.00197	13.79	139.65	0.099	down	20p11 // 20p11 // 20p11 // 20p11 // 20p11 // 20p11 // 20p11	NM_013281	RefSeq // RefSeq // ENSEMBL // ENSEMBL // ENSEMBL // ENSEMBL // UCSC Genes // UCSC Genes // UCSC Genes // GenBank // Havana transcript // Havana transcript // Havana transcript	Homo sapiens fibronectin leucine rich transmembrane protein 3 (FLRT3), transcript variant 1, mRNA. // Homo sapiens fibronectin leucine rich transmembrane protein 3 (FLRT3), transcript variant 2, mRNA. // cdna:known chromosome:GRCh37:20:14304641:14318262:-1 gene:ENSG00000125848 gene_biotype:protein_coding transcript_biotype:protein_coding // cdna:known chromosome:GRCh37:20:14303634:14318254:-1 gen…	chr20	-	14303634	14318313	Pfam // Pfam // Pfam	IPR001611 // IPR001611 // IPR001611	Leucine-rich repeat // Leucine-rich repeat // Leucine-rich repeat	main					6.26437	7.95709	7.21051	4.07577	3.70169	3.6283
TC07003299.hg.1	CYP3A5	cytochrome P450, family 3, subfamily A, polypeptide 5	coding	2.87e-05	0.000867	16.63	162.78	0.1	down	7q21.1 // 7q21.1 // 7q21.1 // 7q21.1 // 7q21.1 // 7q21.1 // 7q21.1 // 7q21.1 // 7q21.1 // 7q21.1 // 7q21.1 // 7q21.1 // 7q21.1 // 7q21.1	NM_000777	RefSeq // RefSeq // RefSeq // RefSeq // RefSeq // RefSeq // RefSeq // RefSeq // ENSEMBL // ENSEMBL // ENSEMBL // ENSEMBL // ENSEMBL // UCSC Genes // UCSC Genes // UCSC Genes // UCSC Genes // GenBank // Havana transcript // Havana transcript // Havana transcript // Havana transcript // Havana transcript // Havana transcript // Havana transcript // Havana transcript // Havana transcript // Havana t…	Homo sapiens cytochrome P450, family 3, subfamily A, polypeptide 5 (CYP3A5), transcript variant 1, mRNA. // Homo sapiens cytochrome P450, family 3, subfamily A, polypeptide 5 (CYP3A5), transcript variant 2, mRNA. // Homo sapiens cytochrome P450, family 3, subfamily A, polypeptide 5 (CYP3A5), transcript variant 3, non-coding RNA. // Homo sapiens cytochrome P450, family 3, subfamily A, polypeptide …	chr7	-	99245813	99277621	Pfam // Pfam // Pfam	IPR001128 // IPR001128 // IPR001128	Cytochrome P450 // Cytochrome P450 // Cytochrome P450	main		n409408			6.5929	7.93962	7.5626	3.98507	4.12614	4.10268
TC04001344.hg.1	PLAC8	placenta-specific 8	coding	1e-07	1.76e-05	24.61	238.16	0.1	down	4q21.22 // 4q21.22 // 4q21.22 // 4q21.22 // 4q21.22 // 4q21.22 // 4q21.22 // 4q21.22 // 4q21.22 // 4q21.22	NM_001130715	RefSeq // RefSeq // RefSeq // ENSEMBL // ENSEMBL // ENSEMBL // ENSEMBL // ENSEMBL // ENSEMBL // UCSC Genes // UCSC Genes // UCSC Genes // UCSC Genes // UCSC Genes // GenBank // Havana transcript // Havana transcript // Havana transcript // Havana transcript // Havana transcript // Havana transcript	Homo sapiens placenta-specific 8 (PLAC8), transcript variant 3, mRNA. // Homo sapiens placenta-specific 8 (PLAC8), transcript variant 1, mRNA. // Homo sapiens placenta-specific 8 (PLAC8), transcript variant 2, mRNA. // cdna:known chromosome:GRCh37:4:84011201:84035955:-1 gene:ENSG00000145287 gene_biotype:protein_coding transcript_biotype:protein_coding // cdna:known chromosome:GRCh37:4:84011841:84…	chr4	-	84011201	84058228	Pfam // Pfam // Pfam // Pfam // Pfam	IPR006461 // IPR006461 // IPR006461 // IPR006461 // IPR006461	Uncharacterised protein family Cys-rich // Uncharacterised protein family Cys-rich // Uncharacterised protein family Cys-rich // Uncharacterised protein family Cys-rich // Uncharacterised protein family Cys-rich	main					7.66513	8.14462	7.93256	4.62552	4.63843	4.64765
TC13000901.hg.1	RASA3	RAS p21 protein activator 3	coding	< 1e-07	< 1e-07	45.44	434.51	0.1	down	13q34 // 13q34 // 13q34 // 13q34 // 13q34 // 13q34	NM_007368	RefSeq // GenBank // ENSEMBL // ENSEMBL // UCSC Genes // UCSC Genes // UCSC Genes // UCSC Genes // UCSC Genes // GenBank // ENSEMBL // Havana transcript	Homo sapiens RAS p21 protein activator 3 (RASA3), mRNA. // Homo sapiens RAS p21 protein activator 3, mRNA (cDNA clone MGC:47588 IMAGE:6042834), complete cds. // cdna:known chromosome:GRCh37:13:114748438:114843438:-1 gene:ENSG00000185989 gene_biotype:protein_coding transcript_biotype:protein_coding // cdna:known chromosome:GRCh37:13:114782731:114898027:-1 gene:ENSG00000185989 gene_biotype:protein_…	chr13	-	114747194	114898095	Pfam // Pfam // Pfam // Pfam // Pfam // Pfam // Pfam // Pfam // Pfam	IPR000008 // IPR001562 // IPR001849 // IPR001936 // IPR000008 // IPR000008 // IPR001562 // IPR001849 // IPR001936	C2 calcium-dependent membrane targeting // Zinc finger, Btk motif // Pleckstrin homology domain // Ras GTPase-activating protein // C2 calcium-dependent membrane targeting // C2 calcium-dependent membrane targeting // Zinc finger, Btk motif // Pleckstrin homology domain // Ras GTPase-activating protein	main		ENST00000454005			8.76988	8.80946	8.76528	5.68981	5.53475	5.34148
TC04001328.hg.1	ANTXR2	anthrax toxin receptor 2	coding	4.6e-06	0.000247	48.07	423.03	0.11	down	4q21.21 // 4q21.21 // 4q21.21 // 4q21.21 // 4q21.21 // 4q21.21 // 4q21.21 // 4q21.21 // 4q21.21	NM_001145794	RefSeq // RefSeq // ENSEMBL // ENSEMBL // ENSEMBL // ENSEMBL // ENSEMBL // ENSEMBL // UCSC Genes // UCSC Genes // UCSC Genes // UCSC Genes // GenBank // Havana transcript // Havana transcript // Havana transcript // Havana transcript // Havana transcript // Havana transcript // Havana transcript // Havana transcript // Havana transcript	Homo sapiens anthrax toxin receptor 2 (ANTXR2), transcript variant 2, mRNA. // Homo sapiens anthrax toxin receptor 2 (ANTXR2), transcript variant 1, mRNA. // cdna:known chromosome:GRCh37:4:80945807:80994477:-1 gene:ENSG00000163297 gene_biotype:protein_coding transcript_biotype:protein_coding // cdna:known chromosome:GRCh37:4:80898733:80993717:-1 gene:ENSG00000163297 gene_biotype:protein_coding tr…	chr4	-	80822303	81046608	Pfam // Pfam // Pfam // Pfam // Pfam // Pfam // Pfam // Pfam // Pfam // Pfam // Pfam // Pfam // Pfam	IPR002035 // IPR008400 // IPR002035 // IPR008399 // IPR008400 // IPR002035 // IPR008399 // IPR002035 // IPR008399 // IPR008400 // IPR002035 // IPR008399 // IPR008400	von Willebrand factor, type A // Anthrax toxin receptor, extracellular // von Willebrand factor, type A // Anthrax toxin receptor, C-terminal // Anthrax toxin receptor, extracellular // von Willebrand factor, type A // Anthrax toxin receptor, C-terminal // von Willebrand factor, type A // Anthrax toxin receptor, C-terminal // Anthrax toxin receptor, extracellular // von Willebrand factor, type A …	main					8.26767	9.22231	8.73881	5.57554	5.66306	5.57053
TC15000456.hg.1	GCNT3	glucosaminyl (N-acetyl) transferase 3, mucin type	coding	< 1e-07	< 1e-07	63.33	597.04	0.11	down	15q21.3 // 15q21.3 // 15q21.3 // 15q21.3 // 15q21.3	NM_004751	RefSeq // ENSEMBL // ENSEMBL // ENSEMBL // UCSC Genes // UCSC Genes // UCSC Genes // GenBank // Havana transcript	Homo sapiens glucosaminyl (N-acetyl) transferase 3, mucin type (GCNT3), mRNA. // cdna:known chromosome:GRCh37:15:59903983:59913023:1 gene:ENSG00000140297 gene_biotype:protein_coding transcript_biotype:protein_coding // cdna:known chromosome:GRCh37:15:59891842:59909008:1 gene:ENSG00000140297 gene_biotype:protein_coding transcript_biotype:processed_transcript // cdna:known chromosome:GRCh37:15:5990…	chr15	+	59891842	59913023	Pfam // Pfam	IPR003406 // IPR003406	Glycosyl transferase, family 14 // Glycosyl transferase, family 14	main					9.17202	9.32003	9.22792	6.05803	5.87777	6.06683
TC07001618.hg.1	PDK4	pyruvate dehydrogenase kinase, isozyme 4	coding	1.35e-05	0.000514	33.66	296.17	0.11	down	7q21.3 // 7q21.3 // 7q21.3 // 7q21.3	NM_002612	RefSeq // ENSEMBL // ENSEMBL // UCSC Genes // UCSC Genes // GenBank // Havana transcript // Havana transcript // Havana transcript // Havana transcript // Havana transcript	Homo sapiens pyruvate dehydrogenase kinase, isozyme 4 (PDK4), nuclear gene encoding mitochondrial protein, mRNA. // cdna:known chromosome:GRCh37:7:95212811:95225803:-1 gene:ENSG00000004799 gene_biotype:protein_coding transcript_biotype:protein_coding // cdna:known chromosome:GRCh37:7:95212815:95225828:-1 gene:ENSG00000004799 gene_biotype:protein_coding transcript_biotype:protein_coding // --- // …	chr7	-	95212809	95225925	Pfam // Pfam // Pfam // Pfam	IPR003594 // IPR018955 // IPR003594 // IPR018955	ATPase-like, ATP-binding domain // Branched-chain alpha-ketoacid dehydrogenase kinase/Pyruvate dehydrogenase kinase, N-terminal // ATPase-like, ATP-binding domain // Branched-chain alpha-ketoacid dehydrogenase kinase/Pyruvate dehydrogenase kinase, N-terminal	main					7.61775	8.75603	8.31196	4.99959	5.122	5.14476
TC17000103.hg.1	CD68	CD68 molecule	coding	< 1e-07	< 1e-07	217.48	1797.5	0.12	down	17p13 // 17p13 // 17p13 // 17p13 // 17p13	NM_001040059	RefSeq // RefSeq // ENSEMBL // ENSEMBL // UCSC Genes // UCSC Genes // GenBank // Havana transcript	Homo sapiens CD68 molecule (CD68), transcript variant 2, mRNA. // Homo sapiens CD68 molecule (CD68), transcript variant 1, mRNA. // cdna:known chromosome:GRCh37:17:7482922:7485431:1 gene:ENSG00000129226 gene_biotype:protein_coding transcript_biotype:protein_coding // cdna:known chromosome:GRCh37:17:7482957:7485428:1 gene:ENSG00000129226 gene_biotype:protein_coding transcript_biotype:protein_codin…	chr17	+	7482805	7485431	Pfam // Pfam	IPR002000 // IPR002000	Lysosome-associated membrane glycoprotein // Lysosome-associated membrane glycoprotein	main	n410676 481bp; NR_002918 4640bp; NR_002604 2529bp;		n407101 1534bp;	ENST00000415124	10.8744	10.8245	10.7914	7.83166	7.65212	7.85825
TC12001705.hg.1	CPM	carboxypeptidase M	coding	1.9e-06	0.000138	16.55	132.61	0.12	down	12q14.3 // 12q14.3 // 12q14.3 // 12q14.3 // 12q14.3 // 12q14.3 // 12q14.3 // 12q14.3	NM_001005502	RefSeq // RefSeq // RefSeq // ENSEMBL // ENSEMBL // ENSEMBL // ENSEMBL // UCSC Genes // UCSC Genes // UCSC Genes // GenBank	Homo sapiens carboxypeptidase M (CPM), transcript variant 3, mRNA. // Homo sapiens carboxypeptidase M (CPM), transcript variant 1, mRNA. // Homo sapiens carboxypeptidase M (CPM), transcript variant 2, mRNA. // cdna:known chromosome:GRCh37:12:69244960:69326664:-1 gene:ENSG00000135678 gene_biotype:protein_coding transcript_biotype:protein_coding // cdna:known chromosome:GRCh37:12:69249537:69357049:…	chr12	-	69244955	69365350	Pfam // Pfam // Pfam // Pfam // Pfam // Pfam	IPR000834 // IPR007036 // IPR000834 // IPR007036 // IPR000834 // IPR007036	Peptidase M14, carboxypeptidase A // Succinylglutamate desuccinylase/aspartoacylase // Peptidase M14, carboxypeptidase A // Succinylglutamate desuccinylase/aspartoacylase // Peptidase M14, carboxypeptidase A // Succinylglutamate desuccinylase/aspartoacylase	main			ENST00000553141 7938bp;	ENST00000516961	6.6432	7.31595	7.24898	3.96997	4.15468	4.06874
TC18000127.hg.1	DSG3	desmoglein 3	coding	3.68e-05	0.00103	10.12	84.55	0.12	down	18q12.1 // 18q12.1	NM_001944	RefSeq // ENSEMBL // UCSC Genes // UCSC Genes // Havana transcript	Homo sapiens desmoglein 3 (DSG3), mRNA. // cdna:known chromosome:GRCh37:18:29027758:29058665:1 gene:ENSG00000134757 gene_biotype:protein_coding transcript_biotype:protein_coding // --- // --- // cdna:all chromosome:VEGA50:18:29027758:29058665:1 Gene:OTTHUMG00000131985	chr18	+	29027732	29058665	Pfam // Pfam	IPR000233 // IPR002126	Cadherin, cytoplasmic domain // Cadherin	main					5.7141	7.04288	6.50326	3.27481	3.36945	3.42272
TC20000603.hg.1	FERMT1	fermitin family member 1	coding	8e-07	7.5e-05	153.28	1301.26	0.12	down	20p12.3 // 20p12.3 // 20p12.3 // 20p12.3 // 20p12.3 // 20p12.3 // 20p12.3	NM_017671	RefSeq // GenBank // ENSEMBL // ENSEMBL // ENSEMBL // UCSC Genes // UCSC Genes // UCSC Genes // UCSC Genes // UCSC Genes // GenBank // ENSEMBL // Havana transcript // Havana transcript // Havana transcript // Havana transcript	Homo sapiens fermitin family member 1 (FERMT1), mRNA. // Homo sapiens fermitin family homolog 1 (Drosophila), mRNA (cDNA clone MGC:39737 IMAGE:5277060), complete cds. // cdna:known chromosome:GRCh37:20:6055492:6104191:-1 gene:ENSG00000101311 gene_biotype:protein_coding transcript_biotype:protein_coding // cdna:known chromosome:GRCh37:20:6057085:6104191:-1 gene:ENSG00000101311 gene_biotype:protein…	chr20	-	6055492	6104191	Pfam // Pfam // Pfam // Pfam // Pfam // Pfam	IPR018979 // IPR019748 // IPR018979 // IPR019748 // IPR001849 // IPR019748	FERM, N-terminal // FERM central domain // FERM, N-terminal // FERM central domain // Pleckstrin homology domain // FERM central domain	main					9.99774	10.6098	10.4844	7.25781	7.18316	7.38706
TC04000768.hg.1	FHDC1	FH2 domain containing 1	coding	< 1e-07	< 1e-07	15.73	131.93	0.12	down	4q31.3 // 4q31.3 // 4q31.3	NM_033393	RefSeq // ENSEMBL // ENSEMBL // UCSC Genes // Havana transcript	Homo sapiens FH2 domain containing 1 (FHDC1), mRNA. // cdna:known chromosome:GRCh37:4:153864135:153900848:1 gene:ENSG00000137460 gene_biotype:protein_coding transcript_biotype:protein_coding // cdna:known chromosome:GRCh37:4:153857504:153900838:1 gene:ENSG00000137460 gene_biotype:protein_coding transcript_biotype:protein_coding // --- // cdna:all chromosome:VEGA50:4:153857504:153900838:1 Gene:OTT…	chr4	+	153857504	153900848	Pfam // Pfam	IPR015425 // IPR015425	Actin-binding FH2 // Actin-binding FH2	main				ENST00000501653 n340261	6.92928	7.05625	7.20041	4.0862	3.98471	3.90399
TC01003995.hg.1	GNG4	guanine nucleotide binding protein (G protein), gamma 4	coding	< 1e-07	< 1e-07	32	267.62	0.12	down	1q42.3 // 1q42.3 // 1q42.3 // 1q42.3 // 1q42.3 // 1q42.3 // 1q42.3 // 1q42.3 // 1q42.3	NM_001098721	RefSeq // RefSeq // RefSeq // ENSEMBL // ENSEMBL // ENSEMBL // ENSEMBL // ENSEMBL // UCSC Genes // UCSC Genes // UCSC Genes // GenBank // Havana transcript // Havana transcript // Havana transcript	Homo sapiens guanine nucleotide binding protein (G protein), gamma 4 (GNG4), transcript variant 2, mRNA. // Homo sapiens guanine nucleotide binding protein (G protein), gamma 4 (GNG4), transcript variant 1, mRNA. // Homo sapiens guanine nucleotide binding protein (G protein), gamma 4 (GNG4), transcript variant 3, mRNA. // cdna:known chromosome:GRCh37:1:235714132:235758779:-1 gene:ENSG00000168243 …	chr1	-	235710985	235814054	Pfam // Pfam // Pfam // Pfam	IPR015898 // IPR015898 // IPR015898 // IPR015898	G-protein gamma-like domain // G-protein gamma-like domain // G-protein gamma-like domain // G-protein gamma-like domain	main		n338581			8.25915	8.10909	7.8788	4.98958	5.07348	4.98483
TC02002468.hg.1	PLA2R1	phospholipase A2 receptor 1, 180kDa	coding	2.94e-05	0.00088	15.48	129.16	0.12	down	2q23-q24 // 2q23-q24 // 2q23-q24 // 2q23-q24 // 2q23-q24 // 2q23-q24 // 2q23-q24 // 2q23-q24	NM_001007267	RefSeq // RefSeq // RefSeq // ENSEMBL // ENSEMBL // ENSEMBL // UCSC Genes // UCSC Genes // UCSC Genes // GenBank // GenBank // Havana transcript // Havana transcript // Havana transcript	Homo sapiens phospholipase A2 receptor 1, 180kDa (PLA2R1), transcript variant 2, mRNA. // Homo sapiens phospholipase A2 receptor 1, 180kDa (PLA2R1), transcript variant 3, mRNA. // Homo sapiens phospholipase A2 receptor 1, 180kDa (PLA2R1), transcript variant 1, mRNA. // cdna:known chromosome:GRCh37:2:160794362:160919121:-1 gene:ENSG00000153246 gene_biotype:protein_coding transcript_biotype:protein…	chr2	-	160788519	160919126	Pfam // Pfam // Pfam // Pfam // Pfam	IPR000562 // IPR001304 // IPR000562 // IPR001304 // IPR008646	Fibronectin, type II, collagen-binding // C-type lectin // Fibronectin, type II, collagen-binding // C-type lectin // Herpesvirus UL45-like	main		TCONS_00005258-XLOC_002368			6.33362	7.59154	7.16866	3.97976	4.066	3.8602
TC04000447.hg.1	PRDM8	PR domain containing 8	coding	1e-07	1.76e-05	21.14	174.97	0.12	down	4q21 // 4q21 // 4q21 // 4q21 // 4q21 // 4q21 // 4q21	NM_001099403	RefSeq // RefSeq // ENSEMBL // ENSEMBL // ENSEMBL // ENSEMBL // UCSC Genes // UCSC Genes // UCSC Genes // GenBank // Havana transcript // Havana transcript // Havana transcript // Havana transcript // Havana transcript // Havana transcript // Havana transcript // Havana transcript // Havana transcript // Havana transcript	Homo sapiens PR domain containing 8 (PRDM8), transcript variant 2, mRNA. // Homo sapiens PR domain containing 8 (PRDM8), transcript variant 1, mRNA. // cdna:known chromosome:GRCh37:4:81106424:81125480:1 gene:ENSG00000152784 gene_biotype:protein_coding transcript_biotype:protein_coding // cdna:known chromosome:GRCh37:4:81118658:81125478:1 gene:ENSG00000152784 gene_biotype:protein_coding transcript…	chr4	+	81105033	81125483	---	---	---	main				ENST00000503589 n340135	7.25194	7.62703	7.52887	4.31701	4.48008	4.45552
TC02002577.hg.1	SESTD1	SEC14 and spectrin domains 1	coding	5e-05	0.00127	17.86	147.04	0.12	down	2q31.2 // 2q31.2 // 2q31.2 // 2q31.2	NM_178123	RefSeq // ENSEMBL // ENSEMBL // UCSC Genes // UCSC Genes // GenBank // Havana transcript // Havana transcript // Havana transcript // Havana transcript // Havana transcript // Havana transcript // Havana transcript // Havana transcript // Havana transcript	Homo sapiens SEC14 and spectrin domains 1 (SESTD1), mRNA. // cdna:known chromosome:GRCh37:2:179966483:180129517:-1 gene:ENSG00000187231 gene_biotype:protein_coding transcript_biotype:protein_coding // cdna:known chromosome:GRCh37:2:180027210:180056593:-1 gene:ENSG00000187231 gene_biotype:protein_coding transcript_biotype:processed_transcript // --- // --- // Homo sapiens SEC14 and spectrin domain…	chr2	-	179966419	180129517	---	---	---	main		ENST00000459087 n339042			6.45925	7.83774	7.35802	4.13306	4.12699	4.26356
TC11000211.hg.1	SPON1	spondin 1, extracellular matrix protein	coding	< 1e-07	< 1e-07	26.96	227.21	0.12	down	11p15.2 // --- // --- // 11p15.2	NM_006108	RefSeq // ENSEMBL // ENSEMBL // UCSC Genes // GenBank	Homo sapiens spondin 1, extracellular matrix protein (SPON1), mRNA. // cdna:known chromosome:GRCh37:11:13983914:14289646:1 gene:ENSG00000152268 gene_biotype:polymorphic_pseudogene transcript_biotype:protein_coding // cdna:known chromosome:GRCh37:11:13984184:14289430:1 gene:ENSG00000152268 gene_biotype:polymorphic_pseudogene transcript_biotype:polymorphic_pseudogene // --- // Homo sapiens spondin …	chr11	+	13983914	14289679	Pfam // Pfam // Pfam	IPR000884 // IPR002861 // IPR009465	Thrombospondin, type 1 repeat // Reeler domain // Spondin, N-terminal	main				ENST00000534587	7.72227	8.01811	7.79808	4.84271	4.85373	4.60929
TC10000986.hg.1	AKR1C2	aldo-keto reductase family 1, member C2 (dihydrodiol dehydrogenase 2; bile acid binding protein; 3-alpha hydroxysteroid dehydrogenase, type III)	coding	2e-07	2.81e-05	36.45	287.01	0.13	down	10p15-p14 // 10p15-p14 // 10p15-p14 // --- // 10p15-p14 // --- // 10p15-p14 // --- // 10p15-p14 // --- // 10p15-p14 // --- // 10p15-p14 // 10p15-p14 // 10p15-p14	NM_001135241	RefSeq // RefSeq // RefSeq // ENSEMBL // ENSEMBL // ENSEMBL // ENSEMBL // ENSEMBL // UCSC Genes // UCSC Genes // UCSC Genes // UCSC Genes // GenBank // GenBank // Havana transcript // Havana transcript	Homo sapiens aldo-keto reductase family 1, member C2 (dihydrodiol dehydrogenase 2; bile acid binding protein; 3-alpha hydroxysteroid dehydrogenase, type III) (AKR1C2), transcript variant 3, mRNA. // Homo sapiens aldo-keto reductase family 1, member C2 (dihydrodiol dehydrogenase 2; bile acid binding protein; 3-alpha hydroxysteroid dehydrogenase, type III) (AKR1C2), transcript variant 1, mRNA. // H…	chr10	-	5029967	5060225	Pfam // Pfam // Pfam // Pfam	IPR023210 // IPR023210 // IPR023210 // IPR023210	NADP-dependent oxidoreductase domain // NADP-dependent oxidoreductase domain // NADP-dependent oxidoreductase domain // NADP-dependent oxidoreductase domain	main				ENST00000440414 ENST00000443701 ENST00000459141	7.97336	8.34468	8.23174	5.30723	5.02753	5.27695
TC19000583.hg.1	CEACAM5	carcinoembryonic antigen-related cell adhesion molecule 5	coding	1e-07	1.76e-05	106.72	814.98	0.13	down	19q13.1-q13.2 // 19q13.1-q13.2 // 19q13.1-q13.2 // 19q13.1-q13.2 // 19q13.1-q13.2	NM_004363	RefSeq // ENSEMBL // ENSEMBL // ENSEMBL // UCSC Genes // UCSC Genes // UCSC Genes // GenBank // Havana transcript // Havana transcript // Havana transcript // Havana transcript	Homo sapiens carcinoembryonic antigen-related cell adhesion molecule 5 (CEACAM5), mRNA. // cdna:known chromosome:GRCh37:19:42212504:42233718:1 gene:ENSG00000105388 gene_biotype:protein_coding transcript_biotype:protein_coding // cdna:known chromosome:GRCh37:19:42212617:42234339:1 gene:ENSG00000105388 gene_biotype:protein_coding transcript_biotype:protein_coding // cdna:known chromosome:GRCh37:19:…	chr19	+	42212504	42234437	Pfam // Pfam // Pfam // Pfam // Pfam // Pfam // Pfam // Pfam // Pfam	IPR013098 // IPR013106 // IPR013151 // IPR013098 // IPR013106 // IPR013151 // IPR013098 // IPR013106 // IPR013151	Immunoglobulin I-set // Immunoglobulin V-set // Immunoglobulin // Immunoglobulin I-set // Immunoglobulin V-set // Immunoglobulin // Immunoglobulin I-set // Immunoglobulin V-set // Immunoglobulin	main					9.52877	9.80016	9.73786	6.84619	6.57817	6.83644
TC03000056.hg.1	IRAK2	interleukin-1 receptor-associated kinase 2	coding	< 1e-07	< 1e-07	78.35	589.62	0.13	down	3p25.3 // 3p25.3 // 3p25.3	NM_001570	RefSeq // ENSEMBL // UCSC Genes // GenBank // Havana transcript	Homo sapiens interleukin-1 receptor-associated kinase 2 (IRAK2), mRNA. // cdna:known chromosome:GRCh37:3:10206549:10285427:1 gene:ENSG00000134070 gene_biotype:protein_coding transcript_biotype:protein_coding // --- // Homo sapiens interleukin-1 receptor-associated kinase 2, mRNA (cDNA clone MGC:150550 IMAGE:40122282), complete cds. // cdna:all chromosome:VEGA50:3:10206549:10285427:1 Gene:OTTHUMG0…	chr3	+	10206549	10285427	Pfam // Pfam // Pfam	IPR000488 // IPR000719 // IPR001245	Death // Protein kinase, catalytic domain // Serine-threonine/tyrosine-protein kinase catalytic domain	main		ENST00000410416	n342487 4792bp;		9.13492	9.2587	9.27218	6.36949	6.22438	6.32951
TC01003266.hg.1	S100A4	S100 calcium binding protein A4	coding	< 1e-07	< 1e-07	35.4	267.04	0.13	down	1q21 // 1q21 // 1q21 // 1q21 // 1q21 // 1q21 // 1q21 // 1q21 // 1q21 // 1q21	NM_002961	RefSeq // RefSeq // GenBank // ENSEMBL // ENSEMBL // ENSEMBL // ENSEMBL // ENSEMBL // UCSC Genes // UCSC Genes // GenBank // ENSEMBL // Havana transcript // Havana transcript // Havana transcript // Havana transcript // Havana transcript // Havana transcript	Homo sapiens S100 calcium binding protein A4 (S100A4), transcript variant 1, mRNA. // Homo sapiens S100 calcium binding protein A4 (S100A4), transcript variant 2, mRNA. // Homo sapiens S100 calcium binding protein A4, mRNA (cDNA clone MGC:13315 IMAGE:4247807), complete cds. // cdna:known chromosome:GRCh37:1:153516089:153518278:-1 gene:ENSG00000196154 gene_biotype:protein_coding transcript_biotype…	chr1	-	153516089	153522612	Pfam // Pfam // Pfam // Pfam // Pfam	IPR013787 // IPR013787 // IPR013787 // IPR013787 // IPR013787	S100/CaBP-9k-type, calcium binding, subdomain // S100/CaBP-9k-type, calcium binding, subdomain // S100/CaBP-9k-type, calcium binding, subdomain // S100/CaBP-9k-type, calcium binding, subdomain // S100/CaBP-9k-type, calcium binding, subdomain	main					8.21014	7.92666	8.10076	5.25825	5.23387	4.99338
TC11002392.hg.1	SNORD14D	small nucleolar RNA, C/D box 14D	coding	< 1e-07	< 1e-07	110.68	870.24	0.13	down	11q23.3-q25	ENST00000384390	ENSEMBL	ncrna:snoRNA chromosome:GRCh37:11:122929617:122929703:-1 gene:ENSG00000207118 gene_biotype:snoRNA transcript_biotype:snoRNA	chr11	-	122929617	122929703	---	---	---	main					9.7804	9.70082	9.86949	6.77498	6.73274	6.9108
TC15000972.hg.1	---	AF198444,uc021sxs.1	coding	9.1e-05	0.00195	14.45	101.53	0.14	down	---	uc021sxs.1	UCSC Genes	---	chr15	+	101449473	101453362	---	---	---	main					5.96534	7.16036	6.92649	3.49046	3.97604	4.13907
TC20000944.hg.1	ATP9A	ATPase, class II, type 9A	coding	1e-07	1.76e-05	65.48	452.57	0.14	down	20q13.2 // 20q13.2 // 20q13.2 // 20q13.2 // 20q13.2	NM_006045	RefSeq // ENSEMBL // ENSEMBL // ENSEMBL // ENSEMBL // UCSC Genes // UCSC Genes // UCSC Genes // Havana transcript // Havana transcript // Havana transcript	Homo sapiens ATPase, class II, type 9A (ATP9A), mRNA. // cdna:known chromosome:GRCh37:20:50213053:50384867:-1 gene:ENSG00000054793 gene_biotype:protein_coding transcript_biotype:protein_coding // cdna:known chromosome:GRCh37:20:50213053:50385173:-1 gene:ENSG00000054793 gene_biotype:protein_coding transcript_biotype:protein_coding // cdna:known chromosome:GRCh37:20:50217402:50384908:-1 gene:ENSG00…	chr20	-	50213053	50385173	Pfam // Pfam // Pfam // Pfam	IPR005834 // IPR005834 // IPR008250 // IPR005834	Haloacid dehalogenase-like hydrolase // Haloacid dehalogenase-like hydrolase // ATPase, P-type, ATPase-associated domain // Haloacid dehalogenase-like hydrolase	main					8.66685	9.01744	8.83658	6.14029	5.93582	6.07095
TC0X000362.hg.1	EFNB1	ephrin-B1	coding	< 1e-07	< 1e-07	82.19	583.66	0.14	down	Xq12 // Xq12 // Xq12 // Xq12	NM_004429	RefSeq // ENSEMBL // UCSC Genes // UCSC Genes // GenBank // GenBank // Havana transcript	Homo sapiens ephrin-B1 (EFNB1), mRNA. // cdna:known chromosome:GRCh37:X:68048840:68061990:1 gene:ENSG00000090776 gene_biotype:protein_coding transcript_biotype:protein_coding // --- // --- // Homo sapiens ephrin-B1, mRNA (cDNA clone MGC:8782 IMAGE:3867060), complete cds. // Homo sapiens ephrin-B1, mRNA (cDNA clone MGC:60068 IMAGE:6164440), complete cds. // cdna:all chromosome:VEGA50:X:68048840:68…	chrX	+	68048821	68066029	Pfam	IPR001799	Ephrin	main					9.37308	9.11017	9.1386	6.45111	6.27452	6.40511
TC03001077.hg.1	FAM43A	family with sequence similarity 43, member A	coding	< 1e-07	< 1e-07	142.13	1045.52	0.14	down	3q29 // 3q29 // 3q29 // 3q29	NM_153690	RefSeq // ENSEMBL // UCSC Genes // GenBank // GenBank // Havana transcript	Homo sapiens family with sequence similarity 43, member A (FAM43A), mRNA. // cdna:known chromosome:GRCh37:3:194406622:194409762:1 gene:ENSG00000185112 gene_biotype:protein_coding transcript_biotype:protein_coding // --- // Homo sapiens family with sequence similarity 43, member A, mRNA (cDNA clone MGC:29738 IMAGE:4906944), complete cds. // Homo sapiens family with sequence similarity 43, member A…	chr3	+	194406622	194409766	---	---	---	main		n333000			10.1324	9.98832	10.0243	7.26147	7.02213	7.21749
TC06002025.hg.1	LAMA4	laminin, alpha 4	coding	1.11e-05	0.00045	15.18	108.55	0.14	down	6q21 // 6q21 // 6q21 // 6q21 // 6q21 // 6q21 // 6q21 // 6q21 // 6q21 // 6q21 // 6q21 // 6q21 // 6q21 // 6q21 // 6q21 // 6q21 // 6q21	NM_001105206	RefSeq // RefSeq // RefSeq // RefSeq // RefSeq // ENSEMBL // ENSEMBL // ENSEMBL // ENSEMBL // ENSEMBL // ENSEMBL // ENSEMBL // ENSEMBL // ENSEMBL // ENSEMBL // ENSEMBL // UCSC Genes // UCSC Genes // UCSC Genes // UCSC Genes // UCSC Genes // UCSC Genes // UCSC Genes // GenBank // Havana transcript // Havana transcript // Havana transcript // Havana transcript // Havana transcript // Havana transcr…	Homo sapiens laminin, alpha 4 (LAMA4), transcript variant 1, mRNA. // Homo sapiens laminin, alpha 4 (LAMA4), transcript variant 3, mRNA. // Homo sapiens laminin, alpha 4 (LAMA4), transcript variant 4, mRNA. // Homo sapiens laminin, alpha 4 (LAMA4), transcript variant 5, mRNA. // Homo sapiens laminin, alpha 4 (LAMA4), transcript variant 2, mRNA. // cdna:known chromosome:GRCh37:6:112429963:11257591…	chr6	-	112429134	112576141	Pfam // Pfam // Pfam // Pfam // Pfam // Pfam // Pfam // Pfam // Pfam // Pfam // Pfam // Pfam // Pfam // Pfam // Pfam // Pfam // Pfam // Pfam // Pfam // Pfam	IPR001791 // IPR002049 // IPR009254 // IPR010307 // IPR002049 // IPR001791 // IPR002049 // IPR009254 // IPR010307 // IPR001791 // IPR002049 // IPR009254 // IPR010307 // IPR002049 // IPR009254 // IPR001791 // IPR002049 // IPR009254 // IPR010307 // IPR002049	Laminin G domain // EGF-like, laminin // Laminin I // Laminin II // EGF-like, laminin // Laminin G domain // EGF-like, laminin // Laminin I // Laminin II // Laminin G domain // EGF-like, laminin // Laminin I // Laminin II // EGF-like, laminin // Laminin I // Laminin G domain // EGF-like, laminin // Laminin I // Laminin II // EGF-like, laminin	main		ENST00000384317 n342108		ENST00000425503	6.24364	7.20433	6.8935	4.04687	3.91595	3.85628
TC16000058.hg.1	SLC9A3R2	solute carrier family 9, subfamily A (NHE3, cation proton antiporter 3), member 3 regulator 2	coding	< 1e-07	< 1e-07	140.28	1014.53	0.14	down	16p13.3 // 16p13.3 // 16p13.3 // 16p13.3 // 16p13.3 // 16p13.3 // 16p13.3 // 16p13.3	NM_001130012	RefSeq // RefSeq // RefSeq // RefSeq // RefSeq // ENSEMBL // ENSEMBL // UCSC Genes // UCSC Genes // UCSC Genes // UCSC Genes // UCSC Genes // GenBank	Homo sapiens solute carrier family 9, subfamily A (NHE3, cation proton antiporter 3), member 3 regulator 2 (SLC9A3R2), transcript variant 1, mRNA. // Homo sapiens solute carrier family 9, subfamily A (NHE3, cation proton antiporter 3), member 3 regulator 2 (SLC9A3R2), transcript variant 3, mRNA. // Homo sapiens solute carrier family 9, subfamily A (NHE3, cation proton antiporter 3), member 3 regu…	chr16	+	2076869	2089027	Pfam // Pfam // Pfam // Pfam	IPR001478 // IPR015098 // IPR001478 // IPR015098	PDZ domain // EBP50, C-terminal // PDZ domain // EBP50, C-terminal	main	n337252 6093bp;				10.1525	9.93524	9.92696	7.31398	7.02311	7.10718
TC02002606.hg.1	TFPI	tissue factor pathway inhibitor (lipoprotein-associated coagulation inhibitor)	coding	5.33e-05	0.00132	22.14	159.03	0.14	down	2q32 // 2q32 // 2q32 // 2q32 // 2q32 // 2q32 // 2q32	NM_001032281	RefSeq // RefSeq // ENSEMBL // ENSEMBL // ENSEMBL // ENSEMBL // UCSC Genes // UCSC Genes // UCSC Genes // GenBank // Havana transcript // Havana transcript // Havana transcript // Havana transcript // Havana transcript // Havana transcript // Havana transcript // Havana transcript // Havana transcript // Havana transcript // Havana transcript // Havana transcript	Homo sapiens tissue factor pathway inhibitor (lipoprotein-associated coagulation inhibitor) (TFPI), transcript variant 2, mRNA. // Homo sapiens tissue factor pathway inhibitor (lipoprotein-associated coagulation inhibitor) (TFPI), transcript variant 1, mRNA. // cdna:known chromosome:GRCh37:2:188328960:188419219:-1 gene:ENSG00000003436 gene_biotype:protein_coding transcript_biotype:protein_coding …	chr2	-	188328957	188430487	Pfam // Pfam // Pfam // Pfam	IPR002223 // IPR002223 // IPR002223 // IPR002223	Proteinase inhibitor I2, Kunitz metazoa // Proteinase inhibitor I2, Kunitz metazoa // Proteinase inhibitor I2, Kunitz metazoa // Proteinase inhibitor I2, Kunitz metazoa	main		n339056		ENST00000412276	6.63593	7.89094	7.4675	4.31028	4.63796	4.50449
TC04001370.hg.1	ABCG2	ATP-binding cassette, sub-family G (WHITE), member 2	coding	3.89e-05	0.00107	43.12	289.68	0.15	down	4q22 // 4q22 // 4q22 // 4q22 // 4q22	NM_004827	RefSeq // GenBank // ENSEMBL // UCSC Genes // UCSC Genes // UCSC Genes // UCSC Genes // UCSC Genes // UCSC Genes // GenBank // ENSEMBL // Havana transcript // Havana transcript // Havana transcript // Havana transcript	Homo sapiens ATP-binding cassette, sub-family G (WHITE), member 2 (ABCG2), transcript variant 1, mRNA. // Homo sapiens ATP-binding cassette, sub-family G (WHITE), member 2, mRNA (cDNA clone MGC:102821 IMAGE:6181905), complete cds. // cdna:known chromosome:GRCh37:4:89011421:89080064:-1 gene:ENSG00000118777 gene_biotype:protein_coding transcript_biotype:protein_coding // --- // --- // --- // --- //…	chr4	-	89011416	89152474	Pfam // Pfam // Pfam // Pfam	IPR003439 // IPR013525 // IPR003439 // IPR013525	ABC transporter-like // ABC-2 type transporter // ABC transporter-like // ABC-2 type transporter	main		ENST00000408513 n337099		ENST00000362456 ENST00000364837	7.54059	8.71347	8.33579	5.44897	5.46698	5.4225
TC09001599.hg.1	ANGPTL2	angiopoietin-like 2	coding	< 1e-07	< 1e-07	42.8	280.79	0.15	down	9q34 // 9q34 // 9q34 // 9q34 // 9q34	NM_012098	RefSeq // ENSEMBL // ENSEMBL // ENSEMBL // UCSC Genes // UCSC Genes // GenBank // Havana transcript // Havana transcript // Havana transcript // Havana transcript	Homo sapiens angiopoietin-like 2 (ANGPTL2), mRNA. // cdna:known chromosome:GRCh37:9:129849628:129884913:-1 gene:ENSG00000136859 gene_biotype:protein_coding transcript_biotype:protein_coding // cdna:known chromosome:GRCh37:9:129849611:129885162:-1 gene:ENSG00000136859 gene_biotype:protein_coding transcript_biotype:protein_coding // cdna:known chromosome:GRCh37:9:129869204:129870323:-1 gene:ENSG000…	chr9	-	129849611	129885162	Pfam // Pfam	IPR002181 // IPR002181	Fibrinogen, alpha/beta/gamma chain, C-terminal globular // Fibrinogen, alpha/beta/gamma chain, C-terminal globular	main		n323968			8.22374	8.16048	8.07068	5.35478	5.48604	5.4659
TC01001688.hg.1	ATP2B4	ATPase, Ca++ transporting, plasma membrane 4	coding	6.4e-06	0.000306	80.24	536.11	0.15	down	1q32.1 // 1q32.1 // 1q32.1 // 1q32.1 // 1q32.1 // 1q32.1 // 1q32.1 // 1q32.1 // 1q32.1 // 1q32.1	NM_001001396	RefSeq // RefSeq // ENSEMBL // ENSEMBL // ENSEMBL // ENSEMBL // ENSEMBL // ENSEMBL // UCSC Genes // UCSC Genes // UCSC Genes // UCSC Genes // UCSC Genes // UCSC Genes // UCSC Genes // GenBank // GenBank // Havana transcript // Havana transcript // Havana transcript // Havana transcript // Havana transcript // Havana transcript	Homo sapiens ATPase, Ca++ transporting, plasma membrane 4 (ATP2B4), transcript variant 1, mRNA. // Homo sapiens ATPase, Ca++ transporting, plasma membrane 4 (ATP2B4), transcript variant 2, mRNA. // cdna:known chromosome:GRCh37:1:203651937:203709447:1 gene:ENSG00000058668 gene_biotype:protein_coding transcript_biotype:protein_coding // cdna:known chromosome:GRCh37:1:203595689:203713209:1 gene:ENSG…	chr1	+	203595689	203713209	Pfam // Pfam // Pfam // Pfam // Pfam // Pfam // Pfam // Pfam // Pfam // Pfam // Pfam // Pfam // Pfam // Pfam // Pfam // Pfam // Pfam // Pfam // Pfam // Pfam // Pfam // Pfam // Pfam // Pfam // Pfam // Pfam // Pfam // Pfam // Pfam // Pfam	IPR004014 // IPR005834 // IPR006068 // IPR008250 // IPR013200 // IPR022141 // IPR004014 // IPR005834 // IPR006068 // IPR008250 // IPR013200 // IPR022141 // IPR004014 // IPR005834 // IPR006068 // IPR008250 // IPR013200 // IPR022141 // IPR004014 // IPR005834 // IPR006068 // IPR008250 // IPR013200 // IPR022141 // IPR004014 // IPR005834 // IPR006068 // IPR008250 // IPR013200 // IPR022141	ATPase, P-type cation-transporter, N-terminal // Haloacid dehalogenase-like hydrolase // ATPase, P-type cation-transporter, C-terminal // ATPase, P-type, ATPase-associated domain // HAD superfamily hydrolase-like, type 3 // Plasma membrane calcium transporter ATPase C-terminal // ATPase, P-type cation-transporter, N-terminal // Haloacid dehalogenase-like hydrolase // ATPase, P-type cation-transpo…	main		n326267 BC000988 NR_003019			8.62256	9.43541	9.19606	6.40913	6.22038	6.39733
TC15002759.hg.1	CKMT1A	creatine kinase, mitochondrial 1A	coding	< 1e-07	< 1e-07	47.25	308.46	0.15	down	15q15 // 15q15 // 15q15 // 15q15 // 15q15 // 15q15 // 15q15 // 15q15 // 15q15 // 15q15 // 15q15 // 15q15 // 15q15	NM_001015001	RefSeq // ENSEMBL // ENSEMBL // ENSEMBL // ENSEMBL // UCSC Genes // UCSC Genes // UCSC Genes // UCSC Genes // GenBank // GenBank // GenBank // GenBank // Havana transcript // Havana transcript // Havana transcript // Havana transcript // Havana transcript // Havana transcript // Havana transcript	Homo sapiens creatine kinase, mitochondrial 1A (CKMT1A), nuclear gene encoding mitochondrial protein, mRNA. // cdna:known chromosome:GRCh37:15:43985725:43991420:1 gene:ENSG00000223572 gene_biotype:protein_coding transcript_biotype:protein_coding // cdna:known chromosome:GRCh37:15:43985084:43991420:1 gene:ENSG00000223572 gene_biotype:protein_coding transcript_biotype:protein_coding // cdna:known c…	chr15	+	43985084	43991420	Pfam // Pfam // Pfam // Pfam // Pfam // Pfam	IPR022413 // IPR022414 // IPR022413 // IPR022414 // IPR022413 // IPR022414	ATP:guanido phosphotransferase, N-terminal // ATP:guanido phosphotransferase, catalytic domain // ATP:guanido phosphotransferase, N-terminal // ATP:guanido phosphotransferase, catalytic domain // ATP:guanido phosphotransferase, N-terminal // ATP:guanido phosphotransferase, catalytic domain	main			ENST00000364266 3141bp;		8.47663	8.17722	8.2078	5.65816	5.60568	5.47059
TC12001389.hg.1	CPNE8	copine VIII	coding	0.0001883	0.0033	6.44	42.87	0.15	down	12q12 // 12q12 // 12q12 // 12q12 // 12q12 // 12q12 // 12q12	NM_153634	RefSeq // ENSEMBL // ENSEMBL // ENSEMBL // ENSEMBL // UCSC Genes // UCSC Genes // GenBank // GenBank	Homo sapiens copine VIII (CPNE8), mRNA. // cdna:known chromosome:GRCh37:12:39045987:39299433:-1 gene:ENSG00000139117 gene_biotype:protein_coding transcript_biotype:protein_coding // cdna:putative chromosome:GRCh37:12:39047636:39301232:-1 gene:ENSG00000139117 gene_biotype:protein_coding transcript_biotype:protein_coding // cdna:putative chromosome:GRCh37:12:39046160:39115024:-1 gene:ENSG0000013911…	chr12	-	39045987	39301232	Pfam // Pfam // Pfam // Pfam // Pfam	IPR000008 // IPR010734 // IPR000008 // IPR010734 // IPR010734	C2 calcium-dependent membrane targeting // Copine // C2 calcium-dependent membrane targeting // Copine // Copine	main				ENST00000551152	4.56757	6.10215	5.65126	2.78709	2.69033	2.63312
TC01003197.hg.1	MTMR11	myotubularin related protein 11	coding	< 1e-07	< 1e-07	37.4	250.83	0.15	down	1q12-q21 // 1q12-q21 // 1q12-q21 // 1q12-q21 // 1q12-q21 // 1q12-q21 // 1q12-q21 // 1q12-q21	NM_001145862	RefSeq // RefSeq // ENSEMBL // ENSEMBL // ENSEMBL // ENSEMBL // ENSEMBL // ENSEMBL // UCSC Genes // UCSC Genes // UCSC Genes // UCSC Genes // UCSC Genes // Havana transcript // Havana transcript // Havana transcript // Havana transcript // Havana transcript // Havana transcript // Havana transcript // Havana transcript // Havana transcript	Homo sapiens myotubularin related protein 11 (MTMR11), transcript variant 1, mRNA. // Homo sapiens myotubularin related protein 11 (MTMR11), transcript variant 2, mRNA. // cdna:known chromosome:GRCh37:1:149900546:149908791:-1 gene:ENSG00000014914 gene_biotype:protein_coding transcript_biotype:protein_coding // cdna:known chromosome:GRCh37:1:149900544:149908243:-1 gene:ENSG00000014914 gene_biotype…	chr1	-	149900543	150227304	Pfam // Pfam // Pfam // Pfam // Pfam // Pfam	IPR010569 // IPR022587 // IPR010569 // IPR010569 // IPR010569 // IPR022587	Myotubularin-related // Myotubularin-associated // Myotubularin-related // Myotubularin-related // Myotubularin-related // Myotubularin-associated	main		TCONS_00001675-XLOC_001013		ENST00000410290 TCONS_00002160-XLOC_000401	7.97139	7.98931	8.00595	5.30239	5.21354	5.20682
TC01004003.hg.1	NID1	nidogen 1	coding	< 1e-07	< 1e-07	31.7	213.64	0.15	down	1q43 // 1q43 // 1q43 // 1q43	NM_002508	RefSeq // ENSEMBL // ENSEMBL // UCSC Genes // UCSC Genes // UCSC Genes // GenBank // Havana transcript // Havana transcript	Homo sapiens nidogen 1 (NID1), mRNA. // cdna:known chromosome:GRCh37:1:236139130:236228462:-1 gene:ENSG00000116962 gene_biotype:protein_coding transcript_biotype:protein_coding // cdna:known chromosome:GRCh37:1:236139130:236228409:-1 gene:ENSG00000116962 gene_biotype:protein_coding transcript_biotype:protein_coding // --- // --- // --- // Homo sapiens nidogen 1, mRNA (cDNA clone MGC:33141 IMAGE:5…	chr1	-	236139130	236228481	Pfam // Pfam // Pfam // Pfam // Pfam // Pfam // Pfam // Pfam // Pfam	IPR000033 // IPR000716 // IPR001881 // IPR003886 // IPR006605 // IPR000033 // IPR000716 // IPR003886 // IPR006605	LDLR class B repeat // Thyroglobulin type-1 // EGF-like calcium-binding // Nidogen, extracellular domain // G2 nidogen/fibulin G2F // LDLR class B repeat // Thyroglobulin type-1 // Nidogen, extracellular domain // G2 nidogen/fibulin G2F	main			ENST00000443207 4005bp;	ENST00000517013 n338582	7.69836	7.8093	7.76434	5.06833	5.04532	4.89379
TC01001624.hg.1	RGS2	regulator of G-protein signaling 2, 24kDa	coding	1.5e-06	0.000116	18.78	125.59	0.15	down	1q31 // 1q31 // 1q31 // 1q31	NM_002923	RefSeq // ENSEMBL // ENSEMBL // UCSC Genes // GenBank // Havana transcript // Havana transcript // Havana transcript // Havana transcript	Homo sapiens regulator of G-protein signaling 2, 24kDa (RGS2), mRNA. // cdna:known chromosome:GRCh37:1:192778171:192781403:1 gene:ENSG00000116741 gene_biotype:protein_coding transcript_biotype:protein_coding // cdna:known chromosome:GRCh37:1:192778169:192780029:1 gene:ENSG00000116741 gene_biotype:protein_coding transcript_biotype:processed_transcript // --- // Homo sapiens regulator of G-protein …	chr1	+	192778169	192781407	Pfam	IPR000342	Regulator of G protein signalling	main					6.63709	7.26165	7.07401	4.21685	4.25691	4.26854
TC07000536.hg.1	STEAP1	six transmembrane epithelial antigen of the prostate 1	coding	1.45e-05	0.000537	38.57	255.94	0.15	down	7q21 // 7q21 // 7q21	NM_012449	RefSeq // ENSEMBL // UCSC Genes // UCSC Genes // GenBank // Havana transcript // Havana transcript // Havana transcript	Homo sapiens six transmembrane epithelial antigen of the prostate 1 (STEAP1), mRNA. // cdna:known chromosome:GRCh37:7:89783689:89794141:1 gene:ENSG00000164647 gene_biotype:protein_coding transcript_biotype:protein_coding // --- // --- // Homo sapiens six transmembrane epithelial antigen of the prostate 1, mRNA (cDNA clone MGC:19484 IMAGE:4422866), complete cds. // cdna:all chromosome:VEGA50:7:897…	chr7	+	89783689	89794143	Pfam	IPR013130	Ferric reductase transmembrane component-like domain	main		n324202	ENST00000411097 6512bp;	ENST00000478318	7.51111	8.43196	8.11083	5.10001	5.42259	5.33337
TC12001001.hg.1	---	uc021rgj.1	coding	< 1e-07	< 1e-07	107.29	652.6	0.16	down	---	uc021rgj.1	UCSC Genes	---	chr12	+	125424512	125424583	---	---	---	main					9.59238	9.19505	9.31762	6.83563	6.5933	6.85526
TC11000721.hg.1	ANO1	anoctamin 1, calcium activated chloride channel	coding	2e-07	2.81e-05	45.17	283.91	0.16	down	11q13.3 // 11q13.3 // 11q13.3 // 11q13.3 // 11q13.3 // 11q13.3 // 11q13.3 // 11q13.3 // 11q13.3 // 11q13.3 // 11q13.3 // 11q13.3	NM_018043	RefSeq // RefSeq // ENSEMBL // ENSEMBL // ENSEMBL // ENSEMBL // ENSEMBL // ENSEMBL // ENSEMBL // ENSEMBL // ENSEMBL // UCSC Genes // UCSC Genes // UCSC Genes // UCSC Genes // UCSC Genes // GenBank	Homo sapiens anoctamin 1, calcium activated chloride channel (ANO1), transcript variant 1, mRNA. // Homo sapiens anoctamin 1, calcium activated chloride channel (ANO1), transcript variant 2, non-coding RNA. // cdna:known chromosome:GRCh37:11:69931520:70009683:1 gene:ENSG00000131620 gene_biotype:protein_coding transcript_biotype:protein_coding // cdna:known chromosome:GRCh37:11:69924408:70035634:1…	chr11	+	69924408	70035652	Pfam // Pfam // Pfam // Pfam // Pfam // Pfam // Pfam // Pfam	IPR007632 // IPR007632 // IPR007632 // IPR007632 // IPR007632 // IPR007632 // IPR007632 // IPR007632	Anoctamin/TMEM 16 // Anoctamin/TMEM 16 // Anoctamin/TMEM 16 // Anoctamin/TMEM 16 // Anoctamin/TMEM 16 // Anoctamin/TMEM 16 // Anoctamin/TMEM 16 // Anoctamin/TMEM 16	main	ENST00000365200 2833bp; TCONS_00019372-XLOC_009196 4391bp; TCONS_00019942-XLOC_009197 7311bp;	ENST00000530525 n408884		ENST00000524987	7.98512	8.35376	8.16391	5.58082	5.47025	5.48827
TC07003288.hg.1	ARPC1B	actin related protein 2/3 complex, subunit 1B, 41kDa	coding	< 1e-07	< 1e-07	555.59	3409.07	0.16	down	7q22.1 // 7q22.1 // 7q22.1 // 7q22.1 // 7q22.1 // 7q22.1 // 7q22.1	NM_005720	RefSeq // ENSEMBL // ENSEMBL // ENSEMBL // UCSC Genes // GenBank // GenBank // GenBank // Havana transcript // Havana transcript // Havana transcript // Havana transcript // Havana transcript // Havana transcript // Havana transcript // Havana transcript // Havana transcript // Havana transcript // Havana transcript // Havana transcript // Havana transcript // Havana transcript // Havana transcri…	Homo sapiens actin related protein 2/3 complex, subunit 1B, 41kDa (ARPC1B), mRNA. // cdna:known chromosome:GRCh37:7:98972298:98992424:1 gene:ENSG00000130429 gene_biotype:protein_coding transcript_biotype:protein_coding // cdna:known chromosome:GRCh37:7:98972353:98992399:1 gene:ENSG00000130429 gene_biotype:protein_coding transcript_biotype:protein_coding // cdna:known chromosome:GRCh37:7:98983323:…	chr7	+	98971872	98992424	Pfam // Pfam	IPR001680 // IPR001680	WD40 repeat // WD40 repeat	main					11.7296	11.7619	11.7689	9.19092	9.07179	9.13884
TC06000062.hg.1	BMP6	bone morphogenetic protein 6	coding	3e-07	3.82e-05	42.41	271.34	0.16	down	6p24-p23 // 6p24-p23 // 6p24-p23 // 6p24-p23	NM_001718	RefSeq // ENSEMBL // ENSEMBL // ENSEMBL // UCSC Genes // Havana transcript	Homo sapiens bone morphogenetic protein 6 (BMP6), mRNA. // cdna:known chromosome:GRCh37:6:7727030:7881655:1 gene:ENSG00000153162 gene_biotype:protein_coding transcript_biotype:protein_coding // cdna:known chromosome:GRCh37:6:7726332:7880740:1 gene:ENSG00000153162 gene_biotype:protein_coding transcript_biotype:protein_coding // cdna:known chromosome:GRCh37:6:7727092:7880667:1 gene:ENSG00000153162 …	chr6	+	7726332	7881961	Pfam // Pfam // Pfam // Pfam // Pfam // Pfam	IPR001111 // IPR001839 // IPR001111 // IPR001839 // IPR001111 // IPR001839	Transforming growth factor-beta, N-terminal // Transforming growth factor-beta, C-terminal // Transforming growth factor-beta, N-terminal // Transforming growth factor-beta, C-terminal // Transforming growth factor-beta, N-terminal // Transforming growth factor-beta, C-terminal	main				n410471	7.93973	8.26565	8.10138	5.5302	5.51825	5.21861
TC05001002.hg.1	CDHR2	cadherin-related family member 2	coding	< 1e-07	< 1e-07	48.21	294.75	0.16	down	5q35.2 // 5q35.2 // 5q35.2 // 5q35.2 // 5q35.2 // 5q35.2	NM_001171976	RefSeq // RefSeq // GenBank // ENSEMBL // ENSEMBL // UCSC Genes // UCSC Genes // UCSC Genes // ENSEMBL // Havana transcript // Havana transcript // Havana transcript // Havana transcript // Havana transcript // Havana transcript // Havana transcript	Homo sapiens cadherin-related family member 2 (CDHR2), transcript variant 1, mRNA. // Homo sapiens cadherin-related family member 2 (CDHR2), transcript variant 2, mRNA. // Homo sapiens protocadherin 24, mRNA (cDNA clone MGC:163154 IMAGE:40146313), complete cds. // cdna:known chromosome:GRCh37:5:175976392:176022769:1 gene:ENSG00000074276 gene_biotype:protein_coding transcript_biotype:protein_codin…	chr5	+	175969512	176022975	Pfam // Pfam // Pfam	IPR002126 // IPR002126 // IPR002126	Cadherin // Cadherin // Cadherin	main		ENST00000384689			8.3086	8.21533	8.14103	5.68046	5.58675	5.5549
TC12000747.hg.1	ELK3	ELK3, ETS-domain protein (SRF accessory protein 2)	coding	1.92e-05	0.000657	56.82	350.93	0.16	down	12q23 // 12q23 // 12q23 // 12q23 // 12q23	NM_005230	RefSeq // ENSEMBL // ENSEMBL // ENSEMBL // UCSC Genes // GenBank	Homo sapiens ELK3, ETS-domain protein (SRF accessory protein 2) (ELK3), mRNA. // cdna:known chromosome:GRCh37:12:96588160:96663613:1 gene:ENSG00000111145 gene_biotype:protein_coding transcript_biotype:protein_coding // cdna:putative chromosome:GRCh37:12:96649238:96661268:1 gene:ENSG00000111145 gene_biotype:protein_coding transcript_biotype:processed_transcript // cdna:novel chromosome:GRCh37:12:9…	chr12	+	96588160	96663613	Pfam // Pfam	IPR000418 // IPR000418	Ets // Ets	main				ENST00000551844	7.97104	8.95681	8.4922	5.84393	5.75594	5.93274
TC11002439.hg.1	ETS1	v-ets erythroblastosis virus E26 oncogene homolog 1 (avian)	coding	6e-07	6.28e-05	20.08	126.24	0.16	down	11q23.3 // 11q23.3 // 11q23.3 // 11q23.3 // 11q23.3 // 11q23.3 // 11q23.3 // 11q23.3 // 11q23.3 // 11q23.3 // 11q23.3	NM_001162422	RefSeq // RefSeq // RefSeq // ENSEMBL // ENSEMBL // ENSEMBL // ENSEMBL // ENSEMBL // ENSEMBL // ENSEMBL // UCSC Genes // UCSC Genes // UCSC Genes // UCSC Genes // GenBank	Homo sapiens v-ets erythroblastosis virus E26 oncogene homolog 1 (avian) (ETS1), transcript variant 3, mRNA. // Homo sapiens v-ets erythroblastosis virus E26 oncogene homolog 1 (avian) (ETS1), transcript variant 1, mRNA. // Homo sapiens v-ets erythroblastosis virus E26 oncogene homolog 1 (avian) (ETS1), transcript variant 2, mRNA. // cdna:known chromosome:GRCh37:11:128331745:128392199:-1 gene:ENS…	chr11	-	128328656	128457453	Pfam // Pfam // Pfam // Pfam // Pfam // Pfam // Pfam // Pfam // Pfam // Pfam	IPR000418 // IPR003118 // IPR000418 // IPR003118 // IPR000418 // IPR003118 // IPR000418 // IPR003118 // IPR003118 // IPR000418	Ets // Pointed domain // Ets // Pointed domain // Ets // Pointed domain // Ets // Pointed domain // Pointed domain // Ets	main				n341153	6.70838	7.18693	7.09972	4.33815	4.37867	4.3148
TC0X000645.hg.1	FAM127A	family with sequence similarity 127, member A	coding	< 1e-07	< 1e-07	62.99	392.1	0.16	down	Xq26 // Xq26 // Xq26 // Xq26	NM_001078171	RefSeq // ENSEMBL // ENSEMBL // UCSC Genes // GenBank // Havana transcript // Havana transcript // Havana transcript	Homo sapiens family with sequence similarity 127, member A (FAM127A), mRNA. // cdna:novel chromosome:GRCh37:X:134166333:134167568:1 gene:ENSG00000134590 gene_biotype:protein_coding transcript_biotype:protein_coding // cdna:known chromosome:GRCh37:X:134166412:134167576:1 gene:ENSG00000134590 gene_biotype:protein_coding transcript_biotype:processed_transcript // --- // Homo sapiens family with sequ…	chrX	+	134166333	134167576	---	---	---	main			TCONS_00017250-XLOC_008072 2090bp;	n337862	8.52999	8.67924	8.69092	5.94897	6.04292	5.98687
TC19001595.hg.1	KCNN4	potassium intermediate/small conductance calcium-activated channel, subfamily N, member 4	coding	< 1e-07	< 1e-07	77.55	498.39	0.16	down	19q13.2 // 19q13.2 // 19q13.2 // 19q13.2	NM_002250	RefSeq // ENSEMBL // ENSEMBL // UCSC Genes // GenBank	Homo sapiens potassium intermediate/small conductance calcium-activated channel, subfamily N, member 4 (KCNN4), mRNA. // cdna:known chromosome:GRCh37:19:44270685:44285409:-1 gene:ENSG00000104783 gene_biotype:protein_coding transcript_biotype:protein_coding // cdna:known chromosome:GRCh37:19:44270689:44285119:-1 gene:ENSG00000104783 gene_biotype:protein_coding transcript_biotype:protein_coding // …	chr19	-	44270685	44285409	Pfam // Pfam // Pfam // Pfam // Pfam	IPR004178 // IPR013099 // IPR015449 // IPR004178 // IPR013099	Calmodulin-binding domain // Ion transport 2 // Potassium channel, calcium-activated, SK // Calmodulin-binding domain // Ion transport 2	main	TCONS_00027758-XLOC_013347 3132bp;				9.12766	8.91304	8.89759	6.46355	6.31216	6.1032
TC01001335.hg.1	KIRREL	kin of IRRE like (Drosophila)	coding	< 1e-07	< 1e-07	79.33	505.76	0.16	down	1q21-q25 // 1q21-q25 // 1q21-q25 // 1q21-q25 // 1q21-q25 // 1q21-q25 // 1q21-q25 // 1q21-q25 // 1q21-q25	NM_018240	RefSeq // GenBank // ENSEMBL // ENSEMBL // ENSEMBL // ENSEMBL // ENSEMBL // UCSC Genes // UCSC Genes // UCSC Genes // UCSC Genes // UCSC Genes // GenBank // ENSEMBL // Havana transcript // Havana transcript	Homo sapiens kin of IRRE like (Drosophila) (KIRREL), mRNA. // Homo sapiens kin of IRRE like (Drosophila), mRNA (cDNA clone MGC:129542 IMAGE:40001501), complete cds. // cdna:known chromosome:GRCh37:1:157963063:158065841:1 gene:ENSG00000183853 gene_biotype:protein_coding transcript_biotype:protein_coding // cdna:putative chromosome:GRCh37:1:158056470:158070052:1 gene:ENSG00000183853 gene_biotype:pr…	chr1	+	157963063	158070052	Pfam // Pfam // Pfam // Pfam // Pfam // Pfam // Pfam // Pfam // Pfam // Pfam // Pfam // Pfam // Pfam // Pfam // Pfam // Pfam // Pfam // Pfam // Pfam	IPR013098 // IPR013151 // IPR013098 // IPR013106 // IPR013151 // IPR013098 // IPR013106 // IPR013151 // IPR013162 // IPR013098 // IPR013106 // IPR013151 // IPR013098 // IPR013151 // IPR013162 // IPR013098 // IPR013106 // IPR013151 // IPR013162	Immunoglobulin I-set // Immunoglobulin // Immunoglobulin I-set // Immunoglobulin V-set // Immunoglobulin // Immunoglobulin I-set // Immunoglobulin V-set // Immunoglobulin // CD80-like, immunoglobulin C2-set // Immunoglobulin I-set // Immunoglobulin V-set // Immunoglobulin // Immunoglobulin I-set // Immunoglobulin // CD80-like, immunoglobulin C2-set // Immunoglobulin I-set // Immunoglobulin V-set …	main		ENST00000419415			8.88366	9.09633	9.02181	6.41959	6.28408	6.27338
TC19001505.hg.1	LGALS4	lectin, galactoside-binding, soluble, 4	coding	< 1e-07	< 1e-07	110.75	677.24	0.16	down	19q13.2 // 19q13.2 // 19q13.2 // 19q13.2	NM_006149	RefSeq // ENSEMBL // UCSC Genes // UCSC Genes // GenBank // GenBank	Homo sapiens lectin, galactoside-binding, soluble, 4 (LGALS4), mRNA. // cdna:known chromosome:GRCh37:19:39292312:39303740:-1 gene:ENSG00000171747 gene_biotype:protein_coding transcript_biotype:protein_coding // --- // --- // Homo sapiens lectin, galactoside-binding, soluble, 4, mRNA (cDNA clone MGC:698 IMAGE:2967411), complete cds. // Homo sapiens lectin, galactoside-binding, soluble, 4, mRNA (cD…	chr19	-	39292311	39303740	Pfam	IPR001079	Galectin, carbohydrate recognition domain	main			ENST00000384566 4562bp;		9.51816	9.29796	9.44938	6.92841	6.68196	6.81111
TC6_ssto_hap7000120.hg.1	PPP1R18	protein phosphatase 1, regulatory subunit 18	coding	2e-07	2.81e-05	58.87	360.41	0.16	down	6p21.3 // 6p21.3	NM_001134870	RefSeq // UCSC Genes // GenBank // Havana transcript	Homo sapiens protein phosphatase 1, regulatory subunit 18 (PPP1R18), transcript variant 2, mRNA. // --- // Homo sapiens KIAA1949, mRNA (cDNA clone MGC:71094 IMAGE:5575643), complete cds. // cdna:all chromosome:VEGA50:6-SSTO:1963888:1966888:-1 Gene:OTTHUMG00000149990	chr6_ssto_hap7	-	1976470	1979473	---	---	---	main					8.53506	8.58804	8.41226	6.20117	5.7762	5.70886
TC02000711.hg.1	SLC20A1	solute carrier family 20 (phosphate transporter), member 1	coding	8e-07	7.5e-05	187.49	1203.79	0.16	down	2q13 // 2q13 // 2q13 // 2q13 // 2q13	NM_005415	RefSeq // ENSEMBL // ENSEMBL // ENSEMBL // UCSC Genes // UCSC Genes // GenBank // Havana transcript // Havana transcript // Havana transcript // Havana transcript // Havana transcript // Havana transcript // Havana transcript // Havana transcript // Havana transcript // Havana transcript	Homo sapiens solute carrier family 20 (phosphate transporter), member 1 (SLC20A1), mRNA. // cdna:known chromosome:GRCh37:2:113403434:113421404:1 gene:ENSG00000144136 gene_biotype:protein_coding transcript_biotype:protein_coding // cdna:known chromosome:GRCh37:2:113413965:113421398:1 gene:ENSG00000144136 gene_biotype:protein_coding transcript_biotype:protein_coding // cdna:known chromosome:GRCh37:…	chr2	+	113403434	113421404	Pfam // Pfam	IPR001204 // IPR001204	Phosphate transporter // Phosphate transporter	main	TCONS_00002980-XLOC_001627 150bp;				9.95879	10.4408	10.3554	7.51025	7.51067	7.67902
TC15000166.hg.1	---	DQ587888,uc001zdw.3	coding	2e-07	2.81e-05	10.93	65.83	0.17	down	---	uc001zdw.3	UCSC Genes	---	chr15	+	30687436	30687477	---	---	---	main					6.09678	5.95158	6.12859	3.68059	3.56133	3.15477
TC15000209.hg.1	---	DQ587888,uc001zgf.3	coding	2e-07	2.81e-05	10.93	65.83	0.17	down	---	uc001zgf.3	UCSC Genes	---	chr15	+	32728785	32728826	---	---	---	main					6.09678	5.95158	6.12859	3.68059	3.56133	3.15477
TC15001127.hg.1	---	DQ590322,uc001zdh.3	coding	2e-07	2.81e-05	10.93	65.83	0.17	down	---	uc001zdh.3	UCSC Genes	---	chr15	-	30394175	30394216	---	---	---	main					6.09678	5.95158	6.12859	3.68059	3.56133	3.15477
TC15001154.hg.1	---	DQ590322,uc001zeq.3	coding	2e-07	2.81e-05	10.93	65.83	0.17	down	---	uc001zeq.3	UCSC Genes	---	chr15	-	30863172	30863213	---	---	---	main					6.09678	5.95158	6.12859	3.68059	3.56133	3.15477
TC07003287.hg.1	ARPC1A	actin related protein 2/3 complex, subunit 1A, 41kDa	coding	1e-07	1.76e-05	902.56	5365.98	0.17	down	7q22.1 // 7q22.1 // 7q22.1 // 7q22.1 // 7q22.1 // 7q22.1 // 7q22.1	NM_001190996	RefSeq // RefSeq // GenBank // ENSEMBL // UCSC Genes // UCSC Genes // ENSEMBL // GenBank // GenBank // Havana transcript // Havana transcript // Havana transcript // Havana transcript // Havana transcript	Homo sapiens actin related protein 2/3 complex, subunit 1A, 41kDa (ARPC1A), transcript variant 2, mRNA. // Homo sapiens actin related protein 2/3 complex, subunit 1A, 41kDa (ARPC1A), transcript variant 1, mRNA. // Homo sapiens actin related protein 2/3 complex, subunit 1A, 41kDa, mRNA (cDNA clone MGC:48820 IMAGE:6018804), complete cds. // cdna:known chromosome:GRCh37:7:98951558:98957865:1 gene:EN…	chr7	+	98923496	98963885	Pfam	IPR001680	WD40 repeat	main					12.3018	12.4348	12.4871	9.83941	9.69496	9.96719
TC11002092.hg.1	ARRB1	arrestin, beta 1	coding	< 1e-07	< 1e-07	165.29	977.62	0.17	down	11q13 // 11q13 // 11q13 // 11q13 // 11q13 // 11q13	NM_004041	RefSeq // RefSeq // ENSEMBL // ENSEMBL // ENSEMBL // UCSC Genes // UCSC Genes // GenBank	Homo sapiens arrestin, beta 1 (ARRB1), transcript variant 1, mRNA. // Homo sapiens arrestin, beta 1 (ARRB1), transcript variant 2, mRNA. // cdna:known chromosome:GRCh37:11:74976643:75062749:-1 gene:ENSG00000137486 gene_biotype:protein_coding transcript_biotype:protein_coding // cdna:known chromosome:GRCh37:11:74976482:75062873:-1 gene:ENSG00000137486 gene_biotype:protein_coding transcript_biotype…	chr11	-	74971166	75062875	Pfam // Pfam // Pfam // Pfam // Pfam // Pfam	IPR011021 // IPR011022 // IPR011021 // IPR011022 // IPR011021 // IPR011022	Arrestin-like, N-terminal // Arrestin C-terminal-like domain // Arrestin-like, N-terminal // Arrestin C-terminal-like domain // Arrestin-like, N-terminal // Arrestin C-terminal-like domain	main		NR_029891		ENST00000529215 ENST00000529304	9.92368	10.0213	9.9093	7.45478	7.25512	7.44464
TC02001860.hg.1	CCDC88A	coiled-coil domain containing 88A	coding	0.0003328	0.00504	10.06	60.55	0.17	down	2p16.1 // 2p16.1 // 2p16.1 // 2p16.1 // 2p16.1 // 2p16.1 // 2p16.1 // 2p16.1 // 2p16.1 // 2p16.1 // 2p16.1	NM_001135597	RefSeq // RefSeq // RefSeq // GenBank // ENSEMBL // ENSEMBL // ENSEMBL // ENSEMBL // ENSEMBL // UCSC Genes // UCSC Genes // UCSC Genes // UCSC Genes // UCSC Genes // UCSC Genes // UCSC Genes // UCSC Genes // UCSC Genes // UCSC Genes // UCSC Genes // GenBank // ENSEMBL // Havana transcript // Havana transcript // Havana transcript // Havana transcript // Havana transcript // Havana transcript // H…	Homo sapiens coiled-coil domain containing 88A (CCDC88A), transcript variant 1, mRNA. // Homo sapiens coiled-coil domain containing 88A (CCDC88A), transcript variant 3, mRNA. // Homo sapiens coiled-coil domain containing 88A (CCDC88A), transcript variant 2, mRNA. // Homo sapiens coiled-coil domain containing 88A, mRNA (cDNA clone MGC:177857 IMAGE:9052840), complete cds. // cdna:known chromosome:G…	chr2	-	55514978	55647057	Pfam // Pfam // Pfam // Pfam	IPR008636 // IPR008636 // IPR008636 // IPR008636	HOOK // HOOK // HOOK // HOOK	main				ENST00000366287 n338849	5.05698	6.68691	6.07146	3.40781	3.26939	3.36416
TC01000448.hg.1	GJB5	gap junction protein, beta 5, 31.1kDa	coding	< 1e-07	< 1e-07	50.14	298.71	0.17	down	1p35.1 // 1p35.1 // 1p35.1	NM_005268	RefSeq // ENSEMBL // UCSC Genes // UCSC Genes // GenBank // Havana transcript	Homo sapiens gap junction protein, beta 5, 31.1kDa (GJB5), mRNA. // cdna:known chromosome:GRCh37:1:35220648:35224113:1 gene:ENSG00000189280 gene_biotype:protein_coding transcript_biotype:protein_coding // --- // --- // Homo sapiens gap junction protein, beta 5, 31.1kDa, mRNA (cDNA clone MGC:10657 IMAGE:3639452), complete cds. // cdna:all chromosome:VEGA50:1:35220648:35224113:1 Gene:OTTHUMG0000000…	chr1	+	35220648	35224113	Pfam // Pfam	IPR013092 // IPR019570	Connexin, N-terminal // Gap junction protein, cysteine-rich domain	main					8.43957	8.21926	8.06389	5.65771	5.70672	5.62747
TC16000645.hg.1	HSD17B2	hydroxysteroid (17-beta) dehydrogenase 2	coding	< 1e-07	< 1e-07	19.78	113.06	0.17	down	16q24.1-q24.2 // 16q24.1-q24.2 // 16q24.1-q24.2	NM_002153	RefSeq // ENSEMBL // UCSC Genes // GenBank // Havana transcript	Homo sapiens hydroxysteroid (17-beta) dehydrogenase 2 (HSD17B2), mRNA. // cdna:known chromosome:GRCh37:16:82068837:82132139:1 gene:ENSG00000086696 gene_biotype:protein_coding transcript_biotype:protein_coding // --- // Homo sapiens hydroxysteroid (17-beta) dehydrogenase 2, mRNA (cDNA clone MGC:14627 IMAGE:4077164), complete cds. // cdna:all chromosome:VEGA50:16:82068837:82132139:1 Gene:OTTHUMG000…	chr16	+	82068858	82132139	Pfam	IPR002198	Short-chain dehydrogenase/reductase SDR	main					6.93708	6.86137	6.71934	4.29231	4.32332	4.35031
TC01001092.hg.1	LIX1L	Lix1 homolog (mouse)-like	coding	< 1e-07	< 1e-07	98.52	583.27	0.17	down	1q21.1 // 1q21.1 // 1q21.1 // 1q21.1	NM_153713	RefSeq // ENSEMBL // ENSEMBL // UCSC Genes // UCSC Genes // GenBank // Havana transcript	Homo sapiens Lix1 homolog (mouse)-like (LIX1L), mRNA. // cdna:known chromosome:GRCh37:1:145477085:145501669:1 gene:ENSG00000152022 gene_biotype:protein_coding transcript_biotype:protein_coding // cdna:known chromosome:GRCh37:1:145477159:145501669:1 gene:ENSG00000152022 gene_biotype:protein_coding transcript_biotype:protein_coding // --- // --- // Homo sapiens Lix1 homolog (mouse)-like, mRNA (cDNA…	chr1	+	145477085	145501669	---	---	---	main		n385951		ENST00000366105	9.16065	9.21467	9.24363	6.69168	6.62772	6.59571
TC07000582.hg.1	LMTK2	lemur tyrosine kinase 2	coding	2e-07	2.81e-05	218.65	1314.04	0.17	down	7q21.3 // 7q21.3 // 7q21.3	NM_014916	RefSeq // ENSEMBL // ENSEMBL // UCSC Genes // Havana transcript // Havana transcript	Homo sapiens lemur tyrosine kinase 2 (LMTK2), mRNA. // cdna:known chromosome:GRCh37:7:97736197:97838945:1 gene:ENSG00000164715 gene_biotype:protein_coding transcript_biotype:protein_coding // cdna:known chromosome:GRCh37:7:97755877:97780767:1 gene:ENSG00000164715 gene_biotype:protein_coding transcript_biotype:processed_transcript // --- // cdna:all chromosome:VEGA50:7:97736197:97838945:1 Gene:OTT…	chr7	+	97736197	97838945	Pfam // Pfam	IPR000719 // IPR001245	Protein kinase, catalytic domain // Serine-threonine/tyrosine-protein kinase catalytic domain	main			n341278 1833bp;	n341280	10.1949	10.4891	10.4502	7.83581	7.65632	7.87312
TC16001270.hg.1	MLKL	mixed lineage kinase domain-like	coding	6e-07	6.28e-05	57.65	341.6	0.17	down	16q23.1 // 16q23.1 // 16q23.1 // 16q23.1 // 16q23.1	NM_001142497	RefSeq // RefSeq // ENSEMBL // ENSEMBL // UCSC Genes // UCSC Genes // GenBank	Homo sapiens mixed lineage kinase domain-like (MLKL), transcript variant 2, mRNA. // Homo sapiens mixed lineage kinase domain-like (MLKL), transcript variant 1, mRNA. // cdna:known chromosome:GRCh37:16:74705753:74734688:-1 gene:ENSG00000168404 gene_biotype:protein_coding transcript_biotype:protein_coding // cdna:known chromosome:GRCh37:16:74705759:74734812:-1 gene:ENSG00000168404 gene_biotype:pro…	chr16	-	74705753	74734789	Pfam // Pfam	IPR000719 // IPR001245	Protein kinase, catalytic domain // Serine-threonine/tyrosine-protein kinase catalytic domain	main					8.17018	8.57823	8.55492	5.96875	5.75735	5.86921
TC17000859.hg.1	C17orf110	chromosome 17 open reading frame 110	coding	1e-07	1.76e-05	28.21	158.39	0.18	down	--- // ---	NM_001162997	RefSeq // ENSEMBL // UCSC Genes // UCSC Genes	Homo sapiens chromosome 17 open reading frame 110 (C17orf110), mRNA. // cdna:known chromosome:GRCh37:17:73643457:73643645:1 gene:ENSG00000259120 gene_biotype:protein_coding transcript_biotype:protein_coding // --- // ---	chr17	+	73642646	73644057	---	---	---	main	n408252 5160bp;	n340854			7.29685	7.4042	7.27591	4.64075	4.92538	4.93668
TC16000851.hg.1	CARHSP1	calcium regulated heat stable protein 1, 24kDa	coding	< 1e-07	< 1e-07	154.39	843.16	0.18	down	16p13.2 // 16p13.2 // 16p13.2 // 16p13.2 // 16p13.2 // 16p13.2	NM_014316	RefSeq // RefSeq // ENSEMBL // ENSEMBL // UCSC Genes // UCSC Genes // GenBank // GenBank // Havana transcript	Homo sapiens calcium regulated heat stable protein 1, 24kDa (CARHSP1), transcript variant 1, mRNA. // Homo sapiens calcium regulated heat stable protein 1, 24kDa (CARHSP1), transcript variant 2, mRNA. // cdna:known chromosome:GRCh37:16:8948770:8962866:-1 gene:ENSG00000153048 gene_biotype:protein_coding transcript_biotype:protein_coding // cdna:known chromosome:GRCh37:16:8946799:8962258:-1 gene:EN…	chr16	-	8946799	8962866	Pfam // Pfam	IPR002059 // IPR002059	Cold-shock protein, DNA-binding // Cold-shock protein, DNA-binding	main					9.80436	9.68024	9.72927	7.36418	7.23362	7.26127
TC07000798.hg.1	FAM40B	family with sequence similarity 40, member B	coding	2.8e-06	0.000179	35.98	195.27	0.18	down	7q32.1 // 7q32.1 // 7q32.1 // 7q32.1 // 7q32.1 // 7q32.1	NM_001134336	RefSeq // RefSeq // ENSEMBL // ENSEMBL // ENSEMBL // UCSC Genes // UCSC Genes // UCSC Genes // GenBank // Havana transcript // Havana transcript // Havana transcript	Homo sapiens family with sequence similarity 40, member B (FAM40B), transcript variant 2, mRNA. // Homo sapiens family with sequence similarity 40, member B (FAM40B), transcript variant 1, mRNA. // cdna:known chromosome:GRCh37:7:129074274:129128240:1 gene:ENSG00000128578 gene_biotype:protein_coding transcript_biotype:protein_coding // cdna:known chromosome:GRCh37:7:129074287:129123472:1 gene:ENSG…	chr7	+	129074274	129128240	Pfam // Pfam // Pfam // Pfam // Pfam	IPR012486 // IPR021819 // IPR012486 // IPR021819 // IPR021819	N1221-like // Protein of unknown function DUF3402 // N1221-like // Protein of unknown function DUF3402 // Protein of unknown function DUF3402	main		ENST00000362976			7.27575	7.86764	7.7394	5.2062	5.18661	5.1619
TC0X001491.hg.1	GABRE	gamma-aminobutyric acid (GABA) A receptor, epsilon	coding	3.2e-06	0.000195	39.7	226.47	0.18	down	Xq28 // Xq28 // Xq28 // Xq28 // Xq28 // Xq28 // Xq28 // Xq28 // Xq28 // Xq28 // Xq28 // Xq28 // Xq28 // Xq28 // Xq28 // Xq28 // Xq28 // Xq28 // Xq28	NM_004961	RefSeq // RefSeq // ENSEMBL // ENSEMBL // ENSEMBL // ENSEMBL // ENSEMBL // ENSEMBL // UCSC Genes // UCSC Genes // UCSC Genes // UCSC Genes // UCSC Genes // GenBank // GenBank // GenBank // Havana transcript // Havana transcript // Havana transcript // Havana transcript // Havana transcript // Havana transcript // Havana transcript // Havana transcript // Havana transcript // Havana transcript // …	Homo sapiens gamma-aminobutyric acid (GABA) A receptor, epsilon (GABRE), mRNA. // Homo sapiens microRNA 452 (MIR452), microRNA. // cdna:putative chromosome:GRCh37:X:151121597:151143151:-1 gene:ENSG00000102287 gene_biotype:protein_coding transcript_biotype:protein_coding // cdna:known chromosome:GRCh37:X:151121596:151143151:-1 gene:ENSG00000102287 gene_biotype:protein_coding transcript_biotype:pro…	chrX	-	151121596	151143152	Pfam // Pfam // Pfam // Pfam	IPR006029 // IPR006202 // IPR006029 // IPR006202	Neurotransmitter-gated ion-channel transmembrane domain // Neurotransmitter-gated ion-channel ligand-binding // Neurotransmitter-gated ion-channel transmembrane domain // Neurotransmitter-gated ion-channel ligand-binding	main					7.4821	8.13551	7.90687	5.29059	5.35142	5.33948
TC01001585.hg.1	LAMC2	laminin, gamma 2	coding	< 1e-07	< 1e-07	244.75	1324.81	0.18	down	1q25-q31 // 1q25-q31 // 1q25-q31 // 1q25-q31 // 1q25-q31 // 1q25-q31 // 1q25-q31 // 1q25-q31	NM_005562	RefSeq // RefSeq // ENSEMBL // ENSEMBL // ENSEMBL // ENSEMBL // UCSC Genes // UCSC Genes // UCSC Genes // GenBank // GenBank // Havana transcript // Havana transcript // Havana transcript // Havana transcript	Homo sapiens laminin, gamma 2 (LAMC2), transcript variant 1, mRNA. // Homo sapiens laminin, gamma 2 (LAMC2), transcript variant 2, mRNA. // cdna:known chromosome:GRCh37:1:183155423:183214035:1 gene:ENSG00000058085 gene_biotype:protein_coding transcript_biotype:protein_coding // cdna:known chromosome:GRCh37:1:183208636:183209514:1 gene:ENSG00000058085 gene_biotype:protein_coding transcript_biotype…	chr1	+	183155174	183214262	Pfam // Pfam // Pfam // Pfam // Pfam // Pfam	IPR000034 // IPR002049 // IPR000034 // IPR002049 // IPR000034 // IPR002049	Laminin B type IV // EGF-like, laminin // Laminin B type IV // EGF-like, laminin // Laminin B type IV // EGF-like, laminin	main					10.2877	10.4749	10.407	8.00272	7.87714	7.97358
TC12003220.hg.1	MYO1A	myosin IA	coding	< 1e-07	< 1e-07	24.78	140.64	0.18	down	12q13-q14 // 12q13-q14 // 12q13-q14 // 12q13-q14 // 12q13-q14 // 12q13-q14 // 12q13-q14	NM_005379	RefSeq // RefSeq // ENSEMBL // ENSEMBL // ENSEMBL // ENSEMBL // UCSC Genes // UCSC Genes // UCSC Genes // GenBank // Havana transcript // Havana transcript // Havana transcript // Havana transcript // Havana transcript // Havana transcript // Havana transcript // Havana transcript	Homo sapiens myosin IA (MYO1A), transcript variant 2, mRNA. // Homo sapiens myosin IA (MYO1A), transcript variant 1, mRNA. // cdna:known chromosome:GRCh37:12:57422301:57443901:-1 gene:ENSG00000166866 gene_biotype:protein_coding transcript_biotype:protein_coding // cdna:known chromosome:GRCh37:12:57422301:57444549:-1 gene:ENSG00000166866 gene_biotype:protein_coding transcript_biotype:protein_codin…	chr12	-	57422301	57444982	Pfam // Pfam // Pfam // Pfam // Pfam // Pfam // Pfam // Pfam // Pfam	IPR000048 // IPR001609 // IPR010926 // IPR000048 // IPR001609 // IPR010926 // IPR000048 // IPR001609 // IPR010926	IQ motif, EF-hand binding site // Myosin head, motor domain // Myosin tail 2 // IQ motif, EF-hand binding site // Myosin head, motor domain // Myosin tail 2 // IQ motif, EF-hand binding site // Myosin head, motor domain // Myosin tail 2	main					7.17091	7.19338	7.09814	4.70162	4.72299	4.51612
TC17000794.hg.1	PITPNC1	phosphatidylinositol transfer protein, cytoplasmic 1	coding	< 1e-07	< 1e-07	65.69	367.34	0.18	down	17q24.2 // 17q24.2 // 17q24.2 // 17q24.2 // 17q24.2 // 17q24.2	NM_012417	RefSeq // RefSeq // ENSEMBL // ENSEMBL // UCSC Genes // UCSC Genes // GenBank // GenBank	Homo sapiens phosphatidylinositol transfer protein, cytoplasmic 1 (PITPNC1), transcript variant 1, mRNA. // Homo sapiens phosphatidylinositol transfer protein, cytoplasmic 1 (PITPNC1), transcript variant 2, mRNA. // cdna:known chromosome:GRCh37:17:65373924:65689645:1 gene:ENSG00000154217 gene_biotype:protein_coding transcript_biotype:protein_coding // cdna:known chromosome:GRCh37:17:65373924:6568…	chr17	+	65373720	65689647	Pfam // Pfam	IPR001666 // IPR001666	Phosphatidylinositol transfer protein // Phosphatidylinositol transfer protein	main		n325542 n333511	n340807 1531bp;	ENST00000364677 ENST00000459293 n340808 ENST00000384955	8.47863	8.58011	8.55912	6.0328	5.94618	6.182
TC05001294.hg.1	RICTOR	RPTOR independent companion of MTOR, complex 2	coding	0.0013543	0.0145	36.25	202.93	0.18	down	5p13.1 // 5p13.1 // 5p13.1 // 5p13.1 // 5p13.1 // 5p13.1 // 5p13.1	NM_152756	RefSeq // ENSEMBL // ENSEMBL // ENSEMBL // UCSC Genes // UCSC Genes // UCSC Genes // UCSC Genes // UCSC Genes // GenBank // GenBank // GenBank // Havana transcript // Havana transcript // Havana transcript // Havana transcript // Havana transcript // Havana transcript // Havana transcript // Havana transcript // Havana transcript // Havana transcript	Homo sapiens RPTOR independent companion of MTOR, complex 2 (RICTOR), mRNA. // cdna:known chromosome:GRCh37:5:38940122:39074501:-1 gene:ENSG00000164327 gene_biotype:protein_coding transcript_biotype:protein_coding // cdna:known chromosome:GRCh37:5:38938021:39074510:-1 gene:ENSG00000164327 gene_biotype:protein_coding transcript_biotype:protein_coding // cdna:known chromosome:GRCh37:5:38954801:3895…	chr5	-	38938021	39074510	---	---	---	main					6.66283	8.61842	7.76824	4.8606	5.43355	5.29387
TC05000682.hg.1	TGFBI	transforming growth factor, beta-induced, 68kDa	coding	< 1e-07	< 1e-07	125.61	682.86	0.18	down	5q31 // --- // --- // 5q31 // --- // --- // 5q31 // --- // --- // 5q31 // --- // --- // 5q31 // --- // --- // 5q31 // 5q31 // 5q31	NM_000358	RefSeq // ENSEMBL // ENSEMBL // ENSEMBL // ENSEMBL // ENSEMBL // UCSC Genes // UCSC Genes // UCSC Genes // UCSC Genes // UCSC Genes // GenBank // GenBank // Havana transcript // Havana transcript // Havana transcript // Havana transcript // Havana transcript // Havana transcript // Havana transcript // Havana transcript // Havana transcript // Havana transcript // Havana transcript // Havana tran…	Homo sapiens transforming growth factor, beta-induced, 68kDa (TGFBI), mRNA. // cdna:known chromosome:GRCh37:5:135364691:135399504:1 gene:ENSG00000120708 gene_biotype:protein_coding transcript_biotype:protein_coding // cdna:known chromosome:GRCh37:5:135364676:135399424:1 gene:ENSG00000120708 gene_biotype:protein_coding transcript_biotype:protein_coding // cdna:known chromosome:GRCh37:5:135364584:1…	chr5	+	135364584	135399507	Pfam // Pfam // Pfam	IPR000782 // IPR000782 // IPR000782	FAS1 domain // FAS1 domain // FAS1 domain	main					9.42538	9.45397	9.42192	7.06482	6.92226	6.97916
TC04002917.hg.1	TLR6	toll-like receptor 6	coding	0.0003698	0.00545	12.62	68.35	0.18	down	4p14 // 4p14 // 4p14 // 4p14 // 4p14	NM_006068	RefSeq // GenBank // ENSEMBL // ENSEMBL // UCSC Genes // UCSC Genes // ENSEMBL // Havana transcript // Havana transcript // Havana transcript	Homo sapiens toll-like receptor 6 (TLR6), mRNA. // Homo sapiens toll-like receptor 6, mRNA (cDNA clone MGC:133029 IMAGE:40007924), complete cds. // cdna:known chromosome:GRCh37:4:38828223:38831160:-1 gene:ENSG00000174130 gene_biotype:protein_coding transcript_biotype:protein_coding // cdna:known chromosome:GRCh37:4:38825336:38858437:-1 gene:ENSG00000174130 gene_biotype:protein_coding transcript_b…	chr4	-	38825329	38858438	Pfam // Pfam // Pfam // Pfam // Pfam // Pfam // Pfam // Pfam	IPR000157 // IPR000483 // IPR001611 // IPR000157 // IPR000483 // IPR001611 // IPR000157 // IPR001611	Toll/interleukin-1 receptor homology (TIR) domain // Cysteine-rich flanking region, C-terminal // Leucine-rich repeat // Toll/interleukin-1 receptor homology (TIR) domain // Cysteine-rich flanking region, C-terminal // Leucine-rich repeat // Toll/interleukin-1 receptor homology (TIR) domain // Leucine-rich repeat	main					5.32245	6.77401	6.24315	3.52555	3.4954	3.99821
TC6_apd_hap1000067.hg.1	TRIM31	tripartite motif containing 31	coding	2e-07	2.81e-05	51.24	285.64	0.18	down	6p21.3 // 6p21.3	NM_007028	RefSeq // UCSC Genes // GenBank // Havana transcript // Havana transcript // Havana transcript // Havana transcript // Havana transcript // Havana transcript	Homo sapiens tripartite motif containing 31 (TRIM31), mRNA. // --- // Homo sapiens tripartite motif-containing 31, mRNA (cDNA clone MGC:8918 IMAGE:3846513), complete cds. // cdna:all chromosome:VEGA50:6-APD:1327809:1330466:-1 Gene:OTTHUMG00000148779 // cdna:all chromosome:VEGA50:6-APD:1327809:1330250:-1 Gene:OTTHUMG00000148779 // cdna:all chromosome:VEGA50:6-APD:1327809:1329546:-1 Gene:OTTHUMG000…	chr6_apd_hap1	-	1318454	1321112	---	---	---	main				OTTHUMT00000309169	8.03329	8.16816	8.32768	5.79919	5.51456	5.7719
TC10002924.hg.1	AKR1C1	aldo-keto reductase family 1, member C1 (dihydrodiol dehydrogenase 1; 20-alpha (3-alpha)-hydroxysteroid dehydrogenase)	coding	8e-07	7.5e-05	24.2	128.73	0.19	down	10p15-p14 // 10p15-p14 // 10p15-p14 // 10p15-p14 // 10p15-p14 // 10p15-p14 // 10p15-p14 // 10p15-p14	NM_001353	RefSeq // ENSEMBL // ENSEMBL // ENSEMBL // ENSEMBL // UCSC Genes // UCSC Genes // UCSC Genes // GenBank // GenBank // GenBank // Havana transcript // Havana transcript // Havana transcript // Havana transcript // Havana transcript	Homo sapiens aldo-keto reductase family 1, member C1 (dihydrodiol dehydrogenase 1; 20-alpha (3-alpha)-hydroxysteroid dehydrogenase) (AKR1C1), mRNA. // cdna:known chromosome:GRCh37:10:5005981:5012133:1 gene:ENSG00000187134 gene_biotype:protein_coding transcript_biotype:protein_coding // cdna:known chromosome:GRCh37:10:5005445:5025475:1 gene:ENSG00000187134 gene_biotype:protein_coding transcript_bi…	chr10	+	4934796	5022159	Pfam // Pfam // Pfam	IPR023210 // IPR023210 // IPR023210	NADP-dependent oxidoreductase domain // NADP-dependent oxidoreductase domain // NADP-dependent oxidoreductase domain	main		n342935	n342583 99bp;	ENST00000435726 ENST00000459095 n381390 NR_026743	6.76281	7.13334	7.18327	4.61984	4.54568	4.67376
TC10001725.hg.1	CHST15	carbohydrate (N-acetylgalactosamine 4-sulfate 6-O) sulfotransferase 15	coding	5e-07	5.5e-05	34.09	180.4	0.19	down	10q26 // 10q26 // 10q26 // 10q26 // 10q26 // 10q26 // 10q26 // 10q26 // 10q26 // 10q26 // 10q26	NM_014863	RefSeq // RefSeq // ENSEMBL // ENSEMBL // ENSEMBL // ENSEMBL // ENSEMBL // ENSEMBL // UCSC Genes // UCSC Genes // UCSC Genes // UCSC Genes // GenBank // GenBank // GenBank // Havana transcript // Havana transcript // Havana transcript	Homo sapiens carbohydrate (N-acetylgalactosamine 4-sulfate 6-O) sulfotransferase 15 (CHST15), transcript variant 2, mRNA. // Homo sapiens carbohydrate (N-acetylgalactosamine 4-sulfate 6-O) sulfotransferase 15 (CHST15), transcript variant 1, mRNA. // cdna:known chromosome:GRCh37:10:125767184:125851970:-1 gene:ENSG00000182022 gene_biotype:protein_coding transcript_biotype:protein_coding // cdna:kno…	chr10	-	125767182	125853206	Pfam // Pfam // Pfam // Pfam	IPR000863 // IPR000863 // IPR000863 // IPR000863	Sulfotransferase domain // Sulfotransferase domain // Sulfotransferase domain // Sulfotransferase domain	main					7.30133	7.6434	7.59534	5.15867	4.97183	5.19167
TC08000714.hg.1	FAM83A	family with sequence similarity 83, member A	coding	< 1e-07	< 1e-07	39.79	208.98	0.19	down	8q24.13 // 8q24.13 // 8q24.13 // 8q24.13 // 8q24.13 // 8q24.13 // 8q24.13 // 8q24.13 // 8q24.13 // 8q24.13 // 8q24.13	NM_032899	RefSeq // RefSeq // GenBank // ENSEMBL // ENSEMBL // ENSEMBL // ENSEMBL // ENSEMBL // ENSEMBL // UCSC Genes // UCSC Genes // UCSC Genes // UCSC Genes // UCSC Genes // ENSEMBL // GenBank // Havana transcript // Havana transcript // Havana transcript // Havana transcript // Havana transcript // Havana transcript // Havana transcript	Homo sapiens family with sequence similarity 83, member A (FAM83A), transcript variant 1, mRNA. // Homo sapiens family with sequence similarity 83, member A (FAM83A), transcript variant 2, mRNA. // Homo sapiens family with sequence similarity 83, member A, mRNA (cDNA clone MGC:14128 IMAGE:3610547), complete cds. // cdna:known chromosome:GRCh37:8:124194921:124222314:1 gene:ENSG00000147689 gene_bio…	chr8	+	124191200	124222318	Pfam // Pfam // Pfam // Pfam // Pfam // Pfam	IPR012461 // IPR012461 // IPR012461 // IPR012461 // IPR012461 // IPR012461	Protein of unknown function DUF1669 // Protein of unknown function DUF1669 // Protein of unknown function DUF1669 // Protein of unknown function DUF1669 // Protein of unknown function DUF1669 // Protein of unknown function DUF1669	main		n345726		ENST00000408534 n385439 NR_024479	7.71779	7.67115	7.78761	5.22201	5.48904	5.28032
TC10000418.hg.1	HKDC1	hexokinase domain containing 1	coding	< 1e-07	< 1e-07	91.65	483.55	0.19	down	10q22.1 // 10q22.1 // 10q22.1 // 10q22.1 // 10q22.1 // 10q22.1	NM_025130	RefSeq // ENSEMBL // ENSEMBL // ENSEMBL // ENSEMBL // UCSC Genes // UCSC Genes // UCSC Genes // GenBank // Havana transcript // Havana transcript // Havana transcript // Havana transcript	Homo sapiens hexokinase domain containing 1 (HKDC1), mRNA. // cdna:known chromosome:GRCh37:10:70980059:71027315:1 gene:ENSG00000156510 gene_biotype:protein_coding transcript_biotype:protein_coding // cdna:known chromosome:GRCh37:10:70980059:71021862:1 gene:ENSG00000156510 gene_biotype:protein_coding transcript_biotype:protein_coding // cdna:known chromosome:GRCh37:10:70980059:71027296:1 gene:ENSG…	chr10	+	70980059	71027315	Pfam // Pfam // Pfam // Pfam // Pfam // Pfam	IPR022672 // IPR022673 // IPR022672 // IPR022673 // IPR022672 // IPR022673	Hexokinase, N-terminal // Hexokinase, C-terminal // Hexokinase, N-terminal // Hexokinase, C-terminal // Hexokinase, N-terminal // Hexokinase, C-terminal	main		n325952	n334523 2442bp;	ENST00000413220 ENST00000450995 n378891	8.87305	8.92632	9.00811	6.58177	6.44844	6.57196
TC12001803.hg.1	LUM	lumican	coding	2.6e-05	0.000805	6.1	32.05	0.19	down	12q21.3-q22 // 12q21.3-q22 // 12q21.3-q22 // 12q21.3-q22 // 12q21.3-q22	NM_002345	RefSeq // ENSEMBL // ENSEMBL // UCSC Genes // GenBank // GenBank	Homo sapiens lumican (LUM), mRNA. // cdna:known chromosome:GRCh37:12:91496406:91505608:-1 gene:ENSG00000139329 gene_biotype:protein_coding transcript_biotype:protein_coding // cdna:known chromosome:GRCh37:12:91497360:91505263:-1 gene:ENSG00000139329 gene_biotype:protein_coding transcript_biotype:processed_transcript // --- // Homo sapiens lumican, mRNA (cDNA clone MGC:12410 IMAGE:3950745), comple…	chr12	-	91496406	91505608	Pfam // Pfam	IPR000372 // IPR001611	Leucine-rich repeat-containing N-terminal // Leucine-rich repeat	main					4.49608	5.32969	5.23629	2.78757	2.5726	2.51226
TC12000656.hg.1	NAV3	neuron navigator 3	coding	0.0001283	0.0025	14.96	76.96	0.19	down	12q14.3 // 12q14.3 // 12q14.3 // 12q14.3 // 12q14.3 // 12q14.3 // 12q14.3 // 12q14.3	NM_014903	RefSeq // ENSEMBL // ENSEMBL // ENSEMBL // ENSEMBL // ENSEMBL // ENSEMBL // ENSEMBL // UCSC Genes // UCSC Genes // UCSC Genes // UCSC Genes	Homo sapiens neuron navigator 3 (NAV3), mRNA. // cdna:known chromosome:GRCh37:12:78225069:78606790:1 gene:ENSG00000067798 gene_biotype:protein_coding transcript_biotype:protein_coding // cdna:known chromosome:GRCh37:12:78225069:78606790:1 gene:ENSG00000067798 gene_biotype:protein_coding transcript_biotype:protein_coding // cdna:known chromosome:GRCh37:12:78225069:78606790:1 gene:ENSG00000067798 g…	chr12	+	78225069	78606790	Pfam // Pfam // Pfam // Pfam // Pfam // Pfam // Pfam // Pfam // Pfam	IPR001715 // IPR003959 // IPR001715 // IPR003959 // IPR003959 // IPR001715 // IPR003959 // IPR001715 // IPR003959	Calponin homology domain // ATPase, AAA-type, core // Calponin homology domain // ATPase, AAA-type, core // ATPase, AAA-type, core // Calponin homology domain // ATPase, AAA-type, core // Calponin homology domain // ATPase, AAA-type, core	main	n341971 2676bp;			ENST00000549103	5.624	6.86424	6.36462	3.96586	3.9041	3.88769
TC17000396.hg.1	SLFN5	schlafen family member 5	coding	0.0001205	0.00238	15.93	84.34	0.19	down	17q12 // 17q12 // 17q12 // 17q12 // 17q12	NM_144975	RefSeq // ENSEMBL // ENSEMBL // UCSC Genes // UCSC Genes // UCSC Genes // GenBank // GenBank	Homo sapiens schlafen family member 5 (SLFN5), mRNA. // cdna:known chromosome:GRCh37:17:33570086:33594739:1 gene:ENSG00000166750 gene_biotype:protein_coding transcript_biotype:protein_coding // cdna:known chromosome:GRCh37:17:33570090:33593379:1 gene:ENSG00000166750 gene_biotype:protein_coding transcript_biotype:protein_coding // --- // --- // --- // Homo sapiens schlafen family member 5, mRNA (c…	chr17	+	33570086	33594761	Pfam // Pfam // Pfam	IPR007421 // IPR018647 // IPR007421	ATPase, AAA-4 // Domain of unknown function DUF2075 // ATPase, AAA-4	main					5.78758	6.98241	6.47935	4.16858	4.10276	3.75706
TC07003396.hg.1	TRRAP	transformation/transcription domain-associated protein	coding	1.2e-06	0.0001	234.42	1203.85	0.19	down	7q21.2-q22.1 // 7q21.2-q22.1 // 7q21.2-q22.1 // 7q21.2-q22.1 // 7q21.2-q22.1	NM_003496	RefSeq // RefSeq // ENSEMBL // ENSEMBL // ENSEMBL // UCSC Genes // UCSC Genes // UCSC Genes // Havana transcript // Havana transcript // Havana transcript // Havana transcript // Havana transcript // Havana transcript	Homo sapiens transformation/transcription domain-associated protein (TRRAP), transcript variant 2, mRNA. // Homo sapiens transformation/transcription domain-associated protein (TRRAP), transcript variant 1, mRNA. // cdna:known chromosome:GRCh37:7:98476113:98610866:1 gene:ENSG00000196367 gene_biotype:protein_coding transcript_biotype:protein_coding // cdna:known chromosome:GRCh37:7:98476113:986108…	chr7	+	98475556	98610866	Pfam // Pfam // Pfam // Pfam // Pfam // Pfam	IPR000403 // IPR003151 // IPR000403 // IPR003151 // IPR000403 // IPR003151	Phosphatidylinositol 3-/4-kinase, catalytic domain // PIK-related kinase, FAT // Phosphatidylinositol 3-/4-kinase, catalytic domain // PIK-related kinase, FAT // Phosphatidylinositol 3-/4-kinase, catalytic domain // PIK-related kinase, FAT	main		ENST00000360902 NR_037403		ENST00000459139	10.0127	10.4633	10.2792	7.92415	7.75943	7.98311
TC07000586.hg.1	---	BC130592,uc003upk.1	coding	1e-07	1.76e-05	42.52	215.37	0.2	down	---	uc003upk.1	UCSC Genes	---	chr7	+	97937197	97938205	---	---	---	main					7.69029	7.82855	7.78804	5.60661	5.34771	5.32356
TC07001635.hg.1	BAIAP2L1	BAI1-associated protein 2-like 1	coding	3e-07	3.82e-05	428.03	2118.92	0.2	down	7q22.1 // 7q22.1 // 7q22.1 // 7q22.1	NM_018842	RefSeq // ENSEMBL // ENSEMBL // UCSC Genes // GenBank // Havana transcript // Havana transcript // Havana transcript // Havana transcript // Havana transcript // Havana transcript // Havana transcript	Homo sapiens BAI1-associated protein 2-like 1 (BAIAP2L1), mRNA. // cdna:known chromosome:GRCh37:7:97920963:98030380:-1 gene:ENSG00000006453 gene_biotype:protein_coding transcript_biotype:protein_coding // cdna:known chromosome:GRCh37:7:97937616:98030380:-1 gene:ENSG00000006453 gene_biotype:protein_coding transcript_biotype:processed_transcript // --- // Homo sapiens BAI1-associated protein 2-like…	chr7	-	97920962	98030427	Pfam // Pfam // Pfam	IPR001452 // IPR011511 // IPR013606	Src homology-3 domain // Variant SH3 // IRSp53/MIM homology domain (IMD)	main					10.9022	11.1285	11.1715	8.73521	8.6855	8.85186
TC05000702.hg.1	CTNNA1	catenin (cadherin-associated protein), alpha 1, 102kDa	coding	< 1e-07	< 1e-07	80.74	410.26	0.2	down	5q31.2 // 5q31.2 // 5q31.2 // 5q31.2 // 5q31.2 // 5q31.2 // 5q31.2 // 5q31.2 // 5q31.2 // 5q31.2 // 5q31.2	NM_001903	RefSeq // ENSEMBL // ENSEMBL // ENSEMBL // ENSEMBL // ENSEMBL // ENSEMBL // ENSEMBL // ENSEMBL // UCSC Genes // UCSC Genes // UCSC Genes // UCSC Genes // UCSC Genes // UCSC Genes // GenBank // GenBank // Havana transcript // Havana transcript // Havana transcript // Havana transcript // Havana transcript // Havana transcript // Havana transcript // Havana transcript // Havana transcript // Havana…	Homo sapiens catenin (cadherin-associated protein), alpha 1, 102kDa (CTNNA1), mRNA. // cdna:known chromosome:GRCh37:5:138089112:138270723:1 gene:ENSG00000044115 gene_biotype:protein_coding transcript_biotype:protein_coding // cdna:known chromosome:GRCh37:5:138089110:138269902:1 gene:ENSG00000044115 gene_biotype:protein_coding transcript_biotype:protein_coding // cdna:putative chromosome:GRCh37:5:…	chr5	+	137946656	138270723	Pfam // Pfam // Pfam // Pfam // Pfam // Pfam // Pfam	IPR006077 // IPR006077 // IPR006077 // IPR006077 // IPR006077 // IPR006077 // IPR006077	Vinculin/alpha-catenin // Vinculin/alpha-catenin // Vinculin/alpha-catenin // Vinculin/alpha-catenin // Vinculin/alpha-catenin // Vinculin/alpha-catenin // Vinculin/alpha-catenin	main		ENST00000459407 n340644		ENST00000520838	8.59014	8.76119	8.74474	6.3367	6.37104	6.34583
TC11002175.hg.1	CTSC	cathepsin C	coding	1e-07	1.76e-05	93.29	470.15	0.2	down	11q14.2 // 11q14.2 // 11q14.2 // 11q14.2 // 11q14.2 // 11q14.2 // 11q14.2 // 11q14.2	NM_001114173	RefSeq // RefSeq // RefSeq // ENSEMBL // ENSEMBL // ENSEMBL // ENSEMBL // ENSEMBL // UCSC Genes // UCSC Genes // UCSC Genes // UCSC Genes	Homo sapiens cathepsin C (CTSC), transcript variant 3, mRNA. // Homo sapiens cathepsin C (CTSC), transcript variant 1, mRNA. // Homo sapiens cathepsin C (CTSC), transcript variant 2, mRNA. // cdna:known chromosome:GRCh37:11:88026778:88070955:-1 gene:ENSG00000109861 gene_biotype:protein_coding transcript_biotype:protein_coding // cdna:known chromosome:GRCh37:11:88059533:88070868:-1 gene:ENSG000001…	chr11	-	88026760	88070955	Pfam // Pfam // Pfam // Pfam // Pfam // Pfam // Pfam	IPR000668 // IPR014882 // IPR000668 // IPR004134 // IPR014882 // IPR014882 // IPR014882	Peptidase C1A, papain C-terminal // Cathepsin C exclusion // Peptidase C1A, papain C-terminal // Peptidase C1B, bleomycin hydrolase // Cathepsin C exclusion // Cathepsin C exclusion // Cathepsin C exclusion	main					8.80113	8.99284	8.89184	6.55353	6.48133	6.64386
TC03001604.hg.1	DCBLD2	discoidin, CUB and LCCL domain containing 2	coding	0.0001145	0.00229	71.64	354.92	0.2	down	3q12.1|3 // 3q12.1|3 // 3q12.1|3 // 3q12.1|3 // 3q12.1|3 // 3q12.1|3	NM_080927	RefSeq // ENSEMBL // ENSEMBL // ENSEMBL // ENSEMBL // UCSC Genes // UCSC Genes // UCSC Genes // GenBank // Havana transcript // Havana transcript // Havana transcript // Havana transcript // Havana transcript // Havana transcript // Havana transcript // Havana transcript // Havana transcript // Havana transcript	Homo sapiens discoidin, CUB and LCCL domain containing 2 (DCBLD2), mRNA. // cdna:known chromosome:GRCh37:3:98514785:98620533:-1 gene:ENSG00000057019 gene_biotype:protein_coding transcript_biotype:protein_coding // cdna:known chromosome:GRCh37:3:98516627:98620170:-1 gene:ENSG00000057019 gene_biotype:protein_coding transcript_biotype:protein_coding // cdna:known chromosome:GRCh37:3:98514814:9862053…	chr3	-	98514785	98620533	Pfam // Pfam // Pfam // Pfam // Pfam // Pfam // Pfam // Pfam // Pfam	IPR000421 // IPR000859 // IPR004043 // IPR000421 // IPR000859 // IPR004043 // IPR000421 // IPR000859 // IPR004043	Coagulation factor 5/8 C-terminal type domain // CUB // LCCL // Coagulation factor 5/8 C-terminal type domain // CUB // LCCL // Coagulation factor 5/8 C-terminal type domain // CUB // LCCL	main		ENST00000383985 n333393			7.84764	8.98483	8.63652	6.07612	6.17163	6.28805
TC20000356.hg.1	DNTTIP1	deoxynucleotidyltransferase, terminal, interacting protein 1	coding	< 1e-07	< 1e-07	360.59	1771.3	0.2	down	20q13.12 // 20q13.12 // 20q13.12	NM_052951	RefSeq // ENSEMBL // UCSC Genes // GenBank // Havana transcript // Havana transcript // Havana transcript // Havana transcript // Havana transcript // Havana transcript	Homo sapiens deoxynucleotidyltransferase, terminal, interacting protein 1 (DNTTIP1), mRNA. // cdna:known chromosome:GRCh37:20:44420576:44440066:1 gene:ENSG00000101457 gene_biotype:protein_coding transcript_biotype:protein_coding // --- // Homo sapiens deoxynucleotidyltransferase, terminal, interacting protein 1, mRNA (cDNA clone MGC:39276 IMAGE:4099255), complete cds. // cdna:all chromosome:VEGA5…	chr20	+	44420576	44440066	---	---	---	main					10.8612	10.804	10.7615	8.56485	8.42168	8.54405
TC01006361.hg.1	GBP2	guanylate binding protein 2, interferon-inducible	coding	6.2e-06	0.0003	13.63	69.62	0.2	down	1p22.2 // 1p22.2 // 1p22.2 // 1p22.2 // 1p22.2	NM_004120	RefSeq // ENSEMBL // ENSEMBL // UCSC Genes // GenBank // GenBank // Havana transcript // Havana transcript // Havana transcript	Homo sapiens guanylate binding protein 2, interferon-inducible (GBP2), mRNA. // cdna:known chromosome:GRCh37:1:89573683:89591797:-1 gene:ENSG00000162645 gene_biotype:protein_coding transcript_biotype:protein_coding // cdna:known chromosome:GRCh37:1:89575870:89585903:-1 gene:ENSG00000162645 gene_biotype:protein_coding transcript_biotype:processed_transcript // --- // Homo sapiens guanylate binding…	chr1	-	89573310	89591799	Pfam // Pfam	IPR003191 // IPR015894	Guanylate-binding protein, C-terminal // Guanylate-binding protein, N-terminal	main					5.77992	6.47466	6.16475	3.85011	3.75754	3.74789
TC0X000635.hg.1	PHF6	PHD finger protein 6	coding	0.0004809	0.00664	23.49	114.63	0.2	down	Xq26.3 // Xq26.3 // Xq26.3 // Xq26.3 // Xq26.3 // Xq26.3 // Xq26.3 // Xq26.3 // Xq26.3 // Xq26.3	NM_001015877	RefSeq // RefSeq // RefSeq // ENSEMBL // ENSEMBL // ENSEMBL // ENSEMBL // ENSEMBL // ENSEMBL // UCSC Genes // UCSC Genes // UCSC Genes // UCSC Genes // UCSC Genes // UCSC Genes // GenBank // Havana transcript // Havana transcript // Havana transcript // Havana transcript	Homo sapiens PHD finger protein 6 (PHF6), transcript variant 1, mRNA. // Homo sapiens PHD finger protein 6 (PHF6), transcript variant 3, mRNA. // Homo sapiens PHD finger protein 6 (PHF6), transcript variant 2, mRNA. // cdna:known chromosome:GRCh37:X:133507342:133562819:1 gene:ENSG00000156531 gene_biotype:protein_coding transcript_biotype:protein_coding // cdna:known chromosome:GRCh37:X:133507350:…	chrX	+	133507283	133562822	---	---	---	main		n323812		ENST00000516153	6.05607	7.54744	6.97379	4.45333	4.74901	4.50685
TC07001217.hg.1	SKAP2	src kinase associated phosphoprotein 2	coding	3.49e-05	0.000993	42.13	210.52	0.2	down	7p15.2 // 7p15.2 // 7p15.2 // 7p15.2 // 7p15.2 // 7p15.2	NM_003930	RefSeq // ENSEMBL // ENSEMBL // ENSEMBL // UCSC Genes // UCSC Genes // UCSC Genes // GenBank // GenBank // Havana transcript // Havana transcript // Havana transcript // Havana transcript // Havana transcript // Havana transcript // Havana transcript // Havana transcript // Havana transcript	Homo sapiens src kinase associated phosphoprotein 2 (SKAP2), mRNA. // cdna:known chromosome:GRCh37:7:26706681:26904362:-1 gene:ENSG00000005020 gene_biotype:protein_coding transcript_biotype:protein_coding // cdna:known chromosome:GRCh37:7:26729926:26782094:-1 gene:ENSG00000005020 gene_biotype:protein_coding transcript_biotype:processed_transcript // cdna:known chromosome:GRCh37:7:26709048:2689723…	chr7	-	26706681	27034858	Pfam // Pfam // Pfam // Pfam // Pfam	IPR001452 // IPR001849 // IPR011511 // IPR001452 // IPR011511	Src homology-3 domain // Pleckstrin homology domain // Variant SH3 // Src homology-3 domain // Variant SH3	main		n344950			7.22459	8.15751	7.82615	5.33495	5.45549	5.44755
TC11002192.hg.1	SLC36A4	solute carrier family 36 (proton/amino acid symporter), member 4	coding	7.06e-05	0.0016	9.13	45.21	0.2	down	11q21 // 11q21 // 11q21 // 11q21	NM_152313	RefSeq // ENSEMBL // ENSEMBL // UCSC Genes // UCSC Genes // GenBank	Homo sapiens solute carrier family 36 (proton/amino acid symporter), member 4 (SLC36A4), mRNA. // cdna:known chromosome:GRCh37:11:92877341:92931129:-1 gene:ENSG00000180773 gene_biotype:protein_coding transcript_biotype:protein_coding // cdna:putative chromosome:GRCh37:11:92881481:92930621:-1 gene:ENSG00000180773 gene_biotype:protein_coding transcript_biotype:protein_coding // --- // --- // Homo s…	chr11	-	92880307	92931129	Pfam // Pfam	IPR013057 // IPR013057	Amino acid transporter, transmembrane // Amino acid transporter, transmembrane	main			n341096 649bp;		4.94795	6.01927	5.58372	3.15488	3.19258	3.27379
TC10000219.hg.1	ZEB1	zinc finger E-box binding homeobox 1	coding	0.0003108	0.00479	13.93	68.67	0.2	down	10p11.2 // 10p11.2 // 10p11.2 // 10p11.2 // 10p11.2 // 10p11.2 // 10p11.2 // 10p11.2 // 10p11.2 // 10p11.2 // 10p11.2 // 10p11.2 // 10p11.2 // 10p11.2 // 10p11.2 // 10p11.2 // 10p11.2 // 10p11.2 // 10p11.2 // 10p11.2 // 10p11.2	NM_001128128	RefSeq // RefSeq // RefSeq // RefSeq // RefSeq // RefSeq // ENSEMBL // ENSEMBL // ENSEMBL // ENSEMBL // ENSEMBL // ENSEMBL // ENSEMBL // ENSEMBL // ENSEMBL // ENSEMBL // ENSEMBL // ENSEMBL // ENSEMBL // ENSEMBL // UCSC Genes // UCSC Genes // UCSC Genes // UCSC Genes // UCSC Genes // UCSC Genes // UCSC Genes // UCSC Genes // UCSC Genes // UCSC Genes // UCSC Genes // UCSC Genes // UCSC Genes // UCS…	Homo sapiens zinc finger E-box binding homeobox 1 (ZEB1), transcript variant 1, mRNA. // Homo sapiens zinc finger E-box binding homeobox 1 (ZEB1), transcript variant 6, mRNA. // Homo sapiens zinc finger E-box binding homeobox 1 (ZEB1), transcript variant 7, mRNA. // Homo sapiens zinc finger E-box binding homeobox 1 (ZEB1), transcript variant 8, mRNA. // Homo sapiens zinc finger E-box binding home…	chr10	+	31607424	31821599	Pfam // Pfam // Pfam // Pfam // Pfam // Pfam // Pfam // Pfam // Pfam // Pfam // Pfam // Pfam // Pfam	IPR001356 // IPR001356 // IPR001356 // IPR001356 // IPR001356 // IPR001356 // IPR001356 // IPR007087 // IPR001356 // IPR001356 // IPR001356 // IPR001356 // IPR001356	Homeodomain // Homeodomain // Homeodomain // Homeodomain // Homeodomain // Homeodomain // Homeodomain // Zinc finger, C2H2 // Homeodomain // Homeodomain // Homeodomain // Homeodomain // Homeodomain	main				ENST00000559962 n378885 NR_024284	5.37287	6.77609	6.21108	3.84471	3.91728	3.68553
TC18000421.hg.1	ZNF521	zinc finger protein 521	coding	7.78e-05	0.00173	11.27	56.03	0.2	down	18q11.2 // 18q11.2 // 18q11.2 // 18q11.2 // 18q11.2	NM_015461	RefSeq // ENSEMBL // ENSEMBL // ENSEMBL // UCSC Genes // UCSC Genes // UCSC Genes // UCSC Genes // GenBank	Homo sapiens zinc finger protein 521 (ZNF521), mRNA. // cdna:known chromosome:GRCh37:18:22641888:22932214:-1 gene:ENSG00000198795 gene_biotype:protein_coding transcript_biotype:protein_coding // cdna:known chromosome:GRCh37:18:22662575:22907639:-1 gene:ENSG00000198795 gene_biotype:protein_coding transcript_biotype:protein_coding // cdna:known chromosome:GRCh37:18:22662575:22932214:-1 gene:ENSG000…	chr18	-	22641888	22932214	Pfam // Pfam // Pfam	IPR007087 // IPR007087 // IPR007087	Zinc finger, C2H2 // Zinc finger, C2H2 // Zinc finger, C2H2	main		n339814			5.28413	6.39433	5.80045	3.55457	3.54621	3.43082
TC07001274.hg.1	DPY19L1	dpy-19-like 1 (C. elegans)	coding	0.0001433	0.00272	45.5	213.16	0.21	down	7p14.3-p14.2 // 7p14.3-p14.2 // 7p14.3-p14.2 // 7p14.3 // 7p14.3-p14.2	NM_015283	RefSeq // ENSEMBL // ENSEMBL // ENSEMBL // ENSEMBL // UCSC Genes // UCSC Genes // UCSC Genes // Havana transcript // Havana transcript // Havana transcript // Havana transcript // Havana transcript // Havana transcript // Havana transcript	Homo sapiens dpy-19-like 1 (C. elegans) (DPY19L1), mRNA. // cdna:known chromosome:GRCh37:7:34968488:35077653:-1 gene:ENSG00000173852 gene_biotype:protein_coding transcript_biotype:protein_coding // cdna:known chromosome:GRCh37:7:34961081:34978807:-1 gene:ENSG00000173852 gene_biotype:protein_coding transcript_biotype:protein_coding // ncrna:miRNA chromosome:GRCh37:7:34980372:34980446:-1 gene:ENSG0…	chr7	-	34961081	35077883	Pfam // Pfam	IPR018732 // IPR018732	Dpy-19 // Dpy-19	main					7.12941	8.30728	7.82552	5.51186	5.48036	5.57865
TC01003546.hg.1	KIAA0040	KIAA0040	coding	< 1e-07	< 1e-07	135.62	646.01	0.21	down	1q24-q25 // 1q24-q25 // 1q24-q25 // 1q24-q25 // ---	NM_001162893	RefSeq // RefSeq // RefSeq // RefSeq // ENSEMBL // UCSC Genes // UCSC Genes // UCSC Genes // UCSC Genes // Havana transcript // Havana transcript	Homo sapiens KIAA0040 (KIAA0040), transcript variant 1, mRNA. // Homo sapiens KIAA0040 (KIAA0040), transcript variant 3, mRNA. // Homo sapiens KIAA0040 (KIAA0040), transcript variant 4, mRNA. // Homo sapiens KIAA0040 (KIAA0040), transcript variant 2, mRNA. // havana:lincRNA chromosome:GRCh37:1:175126123:175161929:-1 gene:ENSG00000235750 gene_biotype:lincRNA transcript_biotype:lincRNA // --- // --…	chr1	-	175126123	175162229	---	---	---	main		n378134			9.3126	9.3726	9.37594	7.13933	6.99418	7.16467
TC13000286.hg.1	LMO7	LIM domain 7	coding	0.0001519	0.00282	45.45	215.82	0.21	down	13q22.2 // 13q22.2 // 13q22.2 // 13q22.2 // 13q22.2 // 13q22.2 // 13q22.2 // 13q22.2 // 13q22.2	NM_005358	RefSeq // RefSeq // ENSEMBL // ENSEMBL // ENSEMBL // ENSEMBL // ENSEMBL // ENSEMBL // ENSEMBL // UCSC Genes // UCSC Genes // UCSC Genes // UCSC Genes // UCSC Genes // UCSC Genes // UCSC Genes // UCSC Genes // Havana transcript // Havana transcript // Havana transcript // Havana transcript // Havana transcript // Havana transcript // Havana transcript // Havana transcript // Havana transcript // H…	Homo sapiens LIM domain 7 (LMO7), transcript variant 1, mRNA. // Homo sapiens LIM domain 7 (LMO7), transcript variant 2, mRNA. // cdna:putative chromosome:GRCh37:13:76334570:76432808:1 gene:ENSG00000136153 gene_biotype:protein_coding transcript_biotype:protein_coding // cdna:known chromosome:GRCh37:13:76194570:76434002:1 gene:ENSG00000136153 gene_biotype:protein_coding transcript_biotype:protein_…	chr13	+	76194570	76434006	Pfam // Pfam // Pfam // Pfam // Pfam // Pfam // Pfam // Pfam // Pfam // Pfam // Pfam // Pfam	IPR001478 // IPR001781 // IPR001478 // IPR001715 // IPR001781 // IPR001478 // IPR001715 // IPR001478 // IPR001715 // IPR001478 // IPR001478 // IPR001781	PDZ domain // Zinc finger, LIM-type // PDZ domain // Calponin homology domain // Zinc finger, LIM-type // PDZ domain // Calponin homology domain // PDZ domain // Calponin homology domain // PDZ domain // PDZ domain // Zinc finger, LIM-type	main				ENST00000422931	7.11366	8.26737	7.93498	5.39124	5.60719	5.56851
TC11002211.hg.1	MAML2	mastermind-like 2 (Drosophila)	coding	4.9e-05	0.00125	22.43	105.35	0.21	down	11q21 // 11q21 // 11q21 // 11q21 // 11q21	NM_032427	RefSeq // ENSEMBL // ENSEMBL // UCSC Genes // GenBank // GenBank	Homo sapiens mastermind-like 2 (Drosophila) (MAML2), mRNA. // cdna:known chromosome:GRCh37:11:95712112:96076382:-1 gene:ENSG00000184384 gene_biotype:protein_coding transcript_biotype:protein_coding // cdna:known chromosome:GRCh37:11:95709762:96076344:-1 gene:ENSG00000184384 gene_biotype:protein_coding transcript_biotype:protein_coding // --- // Homo sapiens mastermind-like 2 (Drosophila), mRNA (c…	chr11	-	95709762	96076382	Pfam // Pfam	IPR019082 // IPR019082	Neurogenic mastermind-like, N-terminal // Neurogenic mastermind-like, N-terminal	main				NR_036125	6.24088	7.18293	6.78841	4.42245	4.6428	4.44483
TC17000698.hg.1	NOG	noggin	coding	< 1e-07	< 1e-07	17.93	86.09	0.21	down	17q22 // 17q22 // 17q22	NM_005450	RefSeq // ENSEMBL // UCSC Genes // GenBank // Havana transcript	Homo sapiens noggin (NOG), mRNA. // cdna:known chromosome:GRCh37:17:54671060:54672951:1 gene:ENSG00000183691 gene_biotype:protein_coding transcript_biotype:protein_coding // --- // Homo sapiens noggin, mRNA (cDNA clone MGC:23903 IMAGE:4737725), complete cds. // cdna:all chromosome:VEGA50:17:54671060:54672951:1 Gene:OTTHUMG00000151770	chr17	+	54671060	54672951	Pfam	IPR008717	Noggin	main					6.43837	6.40551	6.49433	4.25665	4.08738	4.19733
TC12002059.hg.1	OASL	2'-5'-oligoadenylate synthetase-like	coding	< 1e-07	< 1e-07	62.17	296.16	0.21	down	12q24.2 // 12q24.2 // 12q24.2 // 12q24.2 // 12q24.2	NM_003733	RefSeq // RefSeq // ENSEMBL // ENSEMBL // UCSC Genes // UCSC Genes // GenBank // Havana transcript // Havana transcript	Homo sapiens 2'-5'-oligoadenylate synthetase-like (OASL), transcript variant 1, mRNA. // Homo sapiens 2'-5'-oligoadenylate synthetase-like (OASL), transcript variant 2, mRNA. // cdna:known chromosome:GRCh37:12:121458121:121477045:-1 gene:ENSG00000135114 gene_biotype:protein_coding transcript_biotype:protein_coding // cdna:known chromosome:GRCh37:12:121458360:121476959:-1 gene:ENSG00000135114 gene…	chr12	-	121458095	121477045	Pfam // Pfam // Pfam // Pfam	IPR000626 // IPR018952 // IPR022617 // IPR018952	Ubiquitin // 2'-5'-oligoadenylate synthetase 1, domain 2/C-terminal // Small ubiquitin-related modifier, SUMO // 2'-5'-oligoadenylate synthetase 1, domain 2/C-terminal	main					8.37768	8.13912	8.16877	5.96081	6.02696	5.93466
TC16000086.hg.1	PRSS21	protease, serine, 21 (testisin)	coding	< 1e-07	< 1e-07	91.52	439.89	0.21	down	16p13.3 // 16p13.3 // 16p13.3 // 16p13.3 // 16p13.3 // 16p13.3 // 16p13.3	NM_006799	RefSeq // RefSeq // RefSeq // ENSEMBL // ENSEMBL // ENSEMBL // UCSC Genes // UCSC Genes // UCSC Genes // GenBank // Havana transcript	Homo sapiens protease, serine, 21 (testisin) (PRSS21), transcript variant 1, mRNA. // Homo sapiens protease, serine, 21 (testisin) (PRSS21), transcript variant 2, mRNA. // Homo sapiens protease, serine, 21 (testisin) (PRSS21), transcript variant 3, mRNA. // cdna:known chromosome:GRCh37:16:2867228:2871720:1 gene:ENSG00000007038 gene_biotype:protein_coding transcript_biotype:protein_coding // cdna:…	chr16	+	2867164	2871720	Pfam // Pfam // Pfam	IPR001254 // IPR001254 // IPR001254	Peptidase S1/S6, chymotrypsin/Hap // Peptidase S1/S6, chymotrypsin/Hap // Peptidase S1/S6, chymotrypsin/Hap	main					8.95201	8.62919	8.81675	6.47301	6.68268	6.44005
TC06001165.hg.1	QKI	QKI, KH domain containing, RNA binding	coding	0.0006323	0.0082	19.12	89.6	0.21	down	6q26 // 6q26 // 6q26 // 6q26 // 6q26 // 6q26 // 6q26 // 6q26 // 6q26 // 6q26 // 6q26	NM_006775	RefSeq // RefSeq // RefSeq // RefSeq // ENSEMBL // ENSEMBL // ENSEMBL // ENSEMBL // ENSEMBL // ENSEMBL // UCSC Genes // UCSC Genes // UCSC Genes // UCSC Genes // UCSC Genes // UCSC Genes // GenBank // Havana transcript // Havana transcript // Havana transcript	Homo sapiens QKI, KH domain containing, RNA binding (QKI), transcript variant 1, mRNA. // Homo sapiens QKI, KH domain containing, RNA binding (QKI), transcript variant 2, mRNA. // Homo sapiens QKI, KH domain containing, RNA binding (QKI), transcript variant 3, mRNA. // Homo sapiens QKI, KH domain containing, RNA binding (QKI), transcript variant 4, mRNA. // cdna:known chromosome:GRCh37:6:16383567…	chr6	+	163835675	163999628	Pfam // Pfam // Pfam // Pfam // Pfam // Pfam	IPR004088 // IPR004088 // IPR004088 // IPR004088 // IPR004088 // IPR004088	K Homology domain, type 1 // K Homology domain, type 1 // K Homology domain, type 1 // K Homology domain, type 1 // K Homology domain, type 1 // K Homology domain, type 1	main		n324316 n342168 n342169	ENST00000446476 7987bp; TCONS_00011409-XLOC_005530 7987bp;		5.64462	7.16619	6.70014	4.23334	4.21943	4.3671
TC04002942.hg.1	SEC31A	SEC31 homolog A (S. cerevisiae)	coding	4.1e-06	0.000228	98.77	480.06	0.21	down	4q21.22 // 4q21.22 // 4q21.22 // 4q21.22 // 4q21.22 // 4q21.22 // 4q21.22 // 4q21.22 // 4q21.22 // 4q21.22 // 4q21.22 // 4q21.22 // 4q21.22 // 4q21.22 // 4q21.22 // 4q21.22 // 4q21.22 // 4q21.22 // 4q21.22 // 4q21.22 // 4q21.22 // 4q21.22 // 4q21.22 // 4q21.22 // 4q21.22 // 4q21.22	NM_001077206	RefSeq // RefSeq // RefSeq // RefSeq // RefSeq // RefSeq // GenBank // ENSEMBL // ENSEMBL // ENSEMBL // ENSEMBL // ENSEMBL // ENSEMBL // ENSEMBL // ENSEMBL // ENSEMBL // ENSEMBL // ENSEMBL // ENSEMBL // ENSEMBL // ENSEMBL // ENSEMBL // UCSC Genes // UCSC Genes // UCSC Genes // UCSC Genes // UCSC Genes // UCSC Genes // UCSC Genes // UCSC Genes // UCSC Genes // UCSC Genes // UCSC Genes // UCSC Gene…	Homo sapiens SEC31 homolog A (S. cerevisiae) (SEC31A), transcript variant 4, mRNA. // Homo sapiens SEC31 homolog A (S. cerevisiae) (SEC31A), transcript variant 5, mRNA. // Homo sapiens SEC31 homolog A (S. cerevisiae) (SEC31A), transcript variant 3, mRNA. // Homo sapiens SEC31 homolog A (S. cerevisiae) (SEC31A), transcript variant 6, mRNA. // Homo sapiens SEC31 homolog A (S. cerevisiae) (SEC31A), …	chr4	-	83739814	83812419	Pfam // Pfam // Pfam // Pfam // Pfam // Pfam // Pfam // Pfam // Pfam // Pfam // Pfam // Pfam // Pfam // Pfam	IPR001680 // IPR001680 // IPR001680 // IPR001680 // IPR001680 // IPR001680 // IPR001680 // IPR001680 // IPR001680 // IPR001680 // IPR001680 // IPR001680 // IPR001680 // IPR001680	WD40 repeat // WD40 repeat // WD40 repeat // WD40 repeat // WD40 repeat // WD40 repeat // WD40 repeat // WD40 repeat // WD40 repeat // WD40 repeat // WD40 repeat // WD40 repeat // WD40 repeat // WD40 repeat	main	n409674 2186bp; NR_034075 2186bp;				8.58084	9.14639	9.04889	6.59346	6.68731	6.64492
TC03003402.hg.1	TM4SF19	transmembrane 4 L six family member 19	coding	2e-07	2.81e-05	64.62	311.97	0.21	down	3q29 // 3q29 // 3q29 // 3q29 // 3q29 // 3q29 // 3q29 // 3q29	NM_001204897	RefSeq // RefSeq // RefSeq // ENSEMBL // ENSEMBL // ENSEMBL // UCSC Genes // UCSC Genes // UCSC Genes // UCSC Genes // GenBank // GenBank // Havana transcript // Havana transcript // Havana transcript // Havana transcript	Homo sapiens transmembrane 4 L six family member 19 (TM4SF19), transcript variant 2, mRNA. // Homo sapiens transmembrane 4 L six family member 19 (TM4SF19), transcript variant 3, mRNA. // Homo sapiens transmembrane 4 L six family member 19 (TM4SF19), transcript variant 1, mRNA. // cdna:known chromosome:GRCh37:3:196050422:196065259:-1 gene:ENSG00000145107 gene_biotype:protein_coding transcript_bio…	chr3	-	196046213	196065374	Pfam // Pfam // Pfam	IPR008661 // IPR008661 // IPR008661	L6 membrane // L6 membrane // L6 membrane	main	ENST00000390844 3106bp;	n410700		ENST00000420226	8.36465	8.29835	8.24764	6.13489	5.77747	6.17721
TC05000816.hg.1	ABLIM3	actin binding LIM protein family, member 3	coding	1e-07	1.76e-05	42.6	190.6	0.22	down	5q32 // 5q32 // 5q32 // 5q32 // 5q32 // 5q32 // 5q32 // 5q32 // 5q32 // 5q32 // 5q32	NM_014945	RefSeq // ENSEMBL // ENSEMBL // ENSEMBL // ENSEMBL // ENSEMBL // ENSEMBL // ENSEMBL // ENSEMBL // ENSEMBL // UCSC Genes // UCSC Genes // UCSC Genes // UCSC Genes // UCSC Genes // UCSC Genes // UCSC Genes // UCSC Genes // GenBank // Havana transcript // Havana transcript // Havana transcript // Havana transcript // Havana transcript // Havana transcript // Havana transcript // Havana transcript //…	Homo sapiens actin binding LIM protein family, member 3 (ABLIM3), mRNA. // cdna:known chromosome:GRCh37:5:148521066:148640002:1 gene:ENSG00000173210 gene_biotype:protein_coding transcript_biotype:protein_coding // cdna:known chromosome:GRCh37:5:148521046:148640105:1 gene:ENSG00000173210 gene_biotype:protein_coding transcript_biotype:protein_coding // cdna:known chromosome:GRCh37:5:148521054:14863…	chr5	+	148521046	148640105	Pfam // Pfam // Pfam // Pfam // Pfam // Pfam // Pfam // Pfam // Pfam // Pfam // Pfam // Pfam	IPR001781 // IPR003128 // IPR001781 // IPR003128 // IPR001781 // IPR001781 // IPR001781 // IPR003128 // IPR001781 // IPR003128 // IPR003128 // IPR003128	Zinc finger, LIM-type // Villin headpiece // Zinc finger, LIM-type // Villin headpiece // Zinc finger, LIM-type // Zinc finger, LIM-type // Zinc finger, LIM-type // Villin headpiece // Zinc finger, LIM-type // Villin headpiece // Villin headpiece // Villin headpiece	main				ENST00000512647	7.52506	7.62389	7.62923	5.5355	5.37709	5.37316
TC11000317.hg.1	C11orf41	chromosome 11 open reading frame 41	coding	1.4e-06	0.000111	27.91	129.76	0.22	down	11p13 // 11p13 // 11p13 // 11p13 // 11p13	NM_012194	RefSeq // ENSEMBL // ENSEMBL // ENSEMBL // ENSEMBL // UCSC Genes // UCSC Genes // Havana transcript	Homo sapiens chromosome 11 open reading frame 41 (C11orf41), mRNA. // cdna:known chromosome:GRCh37:11:33563877:33621040:1 gene:ENSG00000110427 gene_biotype:protein_coding transcript_biotype:protein_coding // cdna:known chromosome:GRCh37:11:33563821:33695648:1 gene:ENSG00000110427 gene_biotype:protein_coding transcript_biotype:protein_coding // cdna:known chromosome:GRCh37:11:33563877:33695648:1 g…	chr11	+	33563821	33695648	---	---	---	main				ENST00000534431	6.88613	7.22616	7.00162	4.98268	4.88618	4.5868
TC01002211.hg.1	DHRS3	dehydrogenase/reductase (SDR family) member 3	coding	< 1e-07	< 1e-07	117.75	530.52	0.22	down	1p36.1 // 1p36.1 // 1p36.1 // 1p36.1	NM_004753	RefSeq // ENSEMBL // ENSEMBL // UCSC Genes // UCSC Genes // UCSC Genes // UCSC Genes // UCSC Genes // GenBank // Havana transcript // Havana transcript // Havana transcript // Havana transcript	Homo sapiens dehydrogenase/reductase (SDR family) member 3 (DHRS3), mRNA. // cdna:known chromosome:GRCh37:1:12627939:12677737:-1 gene:ENSG00000162496 gene_biotype:protein_coding transcript_biotype:protein_coding // cdna:known chromosome:GRCh37:1:12639796:12676700:-1 gene:ENSG00000162496 gene_biotype:protein_coding transcript_biotype:processed_transcript // --- // --- // --- // --- // --- // Homo …	chr1	-	12627939	12677820	Pfam // Pfam // Pfam	IPR002198 // IPR003869 // IPR013968	Short-chain dehydrogenase/reductase SDR // Polysaccharide biosynthesis protein CapD-like // Polyketide synthase, KR	main		ENST00000408413 n337334			9.10385	8.96371	9.14114	6.8901	6.87603	6.92035
TC08001099.hg.1	DUSP4	dual specificity phosphatase 4	coding	< 1e-07	< 1e-07	109.48	502.32	0.22	down	8p12-p11 // 8p12-p11 // 8p12-p11 // 8p12-p11 // 8p12-p11 // 8p12-p11	NM_001394	RefSeq // RefSeq // ENSEMBL // ENSEMBL // UCSC Genes // UCSC Genes // GenBank // GenBank // Havana transcript // Havana transcript	Homo sapiens dual specificity phosphatase 4 (DUSP4), transcript variant 1, mRNA. // Homo sapiens dual specificity phosphatase 4 (DUSP4), transcript variant 2, mRNA. // cdna:known chromosome:GRCh37:8:29190581:29208185:-1 gene:ENSG00000120875 gene_biotype:protein_coding transcript_biotype:protein_coding // cdna:putative chromosome:GRCh37:8:29194056:29206322:-1 gene:ENSG00000120875 gene_biotype:prot…	chr8	-	29190579	29208267	Pfam // Pfam // Pfam // Pfam // Pfam	IPR000242 // IPR000340 // IPR001763 // IPR000242 // IPR000340	Protein-tyrosine phosphatase, receptor/non-receptor type // Dual specificity phosphatase, catalytic domain // Rhodanese-like domain // Protein-tyrosine phosphatase, receptor/non-receptor type // Dual specificity phosphatase, catalytic domain	main	n341471 1669bp;	n341470			9.03809	8.94758	8.98664	6.84126	6.67574	6.85456
TC13000860.hg.1	EFNB2	ephrin-B2	coding	9.7e-06	0.000411	213.97	962.76	0.22	down	13q33 // 13q33 // 13q33 // 13q33 // 13q33	NM_004093	RefSeq // ENSEMBL // UCSC Genes // GenBank // GenBank // GenBank // Havana transcript	Homo sapiens ephrin-B2 (EFNB2), mRNA. // cdna:known chromosome:GRCh37:13:107142093:107187462:-1 gene:ENSG00000125266 gene_biotype:protein_coding transcript_biotype:protein_coding // --- // Homo sapiens ephrin-B2, mRNA (cDNA clone MGC:97058 IMAGE:7262269), complete cds. // Homo sapiens ephrin-B2, mRNA (cDNA clone MGC:103843 IMAGE:30915225), complete cds. // Homo sapiens ephrin-B2, mRNA (cDNA clone…	chr13	-	107142079	107187462	Pfam	IPR001799	Ephrin	main					9.55437	10.1724	10.0612	7.83411	7.63623	7.80125
TC01002452.hg.1	FABP3	fatty acid binding protein 3, muscle and heart (mammary-derived growth inhibitor)	coding	< 1e-07	< 1e-07	25.8	117.13	0.22	down	1p33-p32 // 1p33-p32 // 1p33-p32 // 1p33-p32	NM_004102	RefSeq // GenBank // ENSEMBL // UCSC Genes // ENSEMBL // Havana transcript // Havana transcript // Havana transcript // Havana transcript	Homo sapiens fatty acid binding protein 3, muscle and heart (mammary-derived growth inhibitor) (FABP3), mRNA. // Homo sapiens fatty acid binding protein 3, muscle and heart (mammary-derived growth inhibitor), mRNA (cDNA clone MGC:12366 IMAGE:3934295), complete cds. // cdna:known chromosome:GRCh37:1:31838568:31845920:-1 gene:ENSG00000121769 gene_biotype:protein_coding transcript_biotype:processed_…	chr1	-	31838100	31849697	Pfam	IPR000566	Lipocalin/cytosolic fatty-acid binding protein domain	main	n345432 212bp;				6.95838	6.82702	6.88527	4.85578	4.63668	4.62318
TC07001808.hg.1	FAM3C	family with sequence similarity 3, member C	coding	6.72e-05	0.00155	230.27	1042.17	0.22	down	7q31 // 7q31 // 7q31 // 7q31 // 7q31 // 7q31	NM_001040020	RefSeq // RefSeq // ENSEMBL // UCSC Genes // UCSC Genes // GenBank // GenBank // GenBank // Havana transcript // Havana transcript // Havana transcript // Havana transcript // Havana transcript // Havana transcript	Homo sapiens family with sequence similarity 3, member C (FAM3C), transcript variant 2, mRNA. // Homo sapiens family with sequence similarity 3, member C (FAM3C), transcript variant 1, mRNA. // cdna:known chromosome:GRCh37:7:120988905:121036388:-1 gene:ENSG00000196937 gene_biotype:protein_coding transcript_biotype:protein_coding // --- // --- // Homo sapiens family with sequence similarity 3, mem…	chr7	-	120988905	121036422	---	---	---	main					9.50571	10.3911	10.2342	7.67585	7.9866	7.92708
TC10000865.hg.1	GRK5	G protein-coupled receptor kinase 5	coding	1e-07	1.76e-05	36.06	161.26	0.22	down	10q26.11 // 10q26.11 // 10q26.11 // 10q26.11 // 10q26.11 // 10q26.11 // 10q26.11	NM_005308	RefSeq // ENSEMBL // ENSEMBL // ENSEMBL // ENSEMBL // ENSEMBL // ENSEMBL // UCSC Genes // UCSC Genes // UCSC Genes // GenBank // Havana transcript // Havana transcript // Havana transcript // Havana transcript	Homo sapiens G protein-coupled receptor kinase 5 (GRK5), mRNA. // cdna:known chromosome:GRCh37:10:120967101:121093832:1 gene:ENSG00000198873 gene_biotype:protein_coding transcript_biotype:protein_coding // cdna:known chromosome:GRCh37:10:121137949:121214630:1 gene:ENSG00000198873 gene_biotype:protein_coding transcript_biotype:protein_coding // cdna:known chromosome:GRCh37:10:120967101:121215131:1…	chr10	+	120967101	121215131	Pfam // Pfam // Pfam // Pfam // Pfam // Pfam // Pfam // Pfam // Pfam	IPR000342 // IPR000719 // IPR001245 // IPR000342 // IPR000719 // IPR001245 // IPR000342 // IPR000719 // IPR001245	Regulator of G protein signalling // Protein kinase, catalytic domain // Serine-threonine/tyrosine-protein kinase catalytic domain // Regulator of G protein signalling // Protein kinase, catalytic domain // Serine-threonine/tyrosine-protein kinase catalytic domain // Regulator of G protein signalling // Protein kinase, catalytic domain // Serine-threonine/tyrosine-protein kinase catalytic domain	main		n340162 NR_039829		ENST00000457948 n340163	7.26577	7.30504	7.48385	5.25182	5.21864	5.09382
TC12001571.hg.1	ITGA5	integrin, alpha 5 (fibronectin receptor, alpha polypeptide)	coding	< 1e-07	< 1e-07	36.85	164.84	0.22	down	12q11-q13 // 12q11-q13 // 12q11-q13 // 12q11-q13	NM_002205	RefSeq // ENSEMBL // ENSEMBL // UCSC Genes // UCSC Genes // UCSC Genes // GenBank	Homo sapiens integrin, alpha 5 (fibronectin receptor, alpha polypeptide) (ITGA5), mRNA. // cdna:known chromosome:GRCh37:12:54789045:54813244:-1 gene:ENSG00000161638 gene_biotype:protein_coding transcript_biotype:protein_coding // cdna:known chromosome:GRCh37:12:54805692:54807212:-1 gene:ENSG00000161638 gene_biotype:protein_coding transcript_biotype:processed_transcript // --- // --- // --- // Hom…	chr12	-	54789045	54813244	Pfam // Pfam	IPR013517 // IPR013649	FG-GAP repeat // Integrin alpha-2	main				ENST00000552785 n380896	7.56356	7.28664	7.29936	5.29937	5.22583	5.13358
TC07001685.hg.1	MOGAT3	monoacylglycerol O-acyltransferase 3	coding	< 1e-07	< 1e-07	37.01	167.11	0.22	down	7q22.1 // 7q22.1 // 7q22.1 // 7q22.1 // 7q22.1 // 7q22.1 // 7q22.1	NM_178176	RefSeq // GenBank // ENSEMBL // ENSEMBL // UCSC Genes // UCSC Genes // GenBank // ENSEMBL // GenBank // Havana transcript // Havana transcript // Havana transcript	Homo sapiens monoacylglycerol O-acyltransferase 3 (MOGAT3), mRNA. // Homo sapiens monoacylglycerol O-acyltransferase 3, mRNA (cDNA clone MGC:119203 IMAGE:40004562), complete cds. // cdna:known chromosome:GRCh37:7:100838288:100844302:-1 gene:ENSG00000106384 gene_biotype:protein_coding transcript_biotype:protein_coding // cdna:known chromosome:GRCh37:7:100839178:100844196:-1 gene:ENSG00000106384 ge…	chr7	-	100838288	100844302	Pfam // Pfam // Pfam	IPR007130 // IPR007130 // IPR007130	Diacylglycerol acyltransferase // Diacylglycerol acyltransferase // Diacylglycerol acyltransferase	main					7.47743	7.37503	7.3565	5.2275	5.25375	5.19578
TC15000858.hg.1	SEMA4B	sema domain, immunoglobulin domain (Ig), transmembrane domain (TM) and short cytoplasmic domain, (semaphorin) 4B	coding	< 1e-07	< 1e-07	145.84	663.81	0.22	down	15q25 // 15q25 // 15q25 // 15q25 // 15q25 // 15q25 // 15q25 // 15q25	NM_020210	RefSeq // RefSeq // ENSEMBL // ENSEMBL // ENSEMBL // ENSEMBL // UCSC Genes // UCSC Genes // UCSC Genes // UCSC Genes // GenBank // GenBank	Homo sapiens sema domain, immunoglobulin domain (Ig), transmembrane domain (TM) and short cytoplasmic domain, (semaphorin) 4B (SEMA4B), transcript variant 1, mRNA. // Homo sapiens sema domain, immunoglobulin domain (Ig), transmembrane domain (TM) and short cytoplasmic domain, (semaphorin) 4B (SEMA4B), transcript variant 2, mRNA. // cdna:known chromosome:GRCh37:15:90728195:90772902:1 gene:ENSG0000…	chr15	+	90728152	90772911	Pfam // Pfam // Pfam // Pfam // Pfam // Pfam	IPR001627 // IPR002165 // IPR001627 // IPR002165 // IPR001627 // IPR002165	Semaphorin/CD100 antigen // Plexin // Semaphorin/CD100 antigen // Plexin // Semaphorin/CD100 antigen // Plexin	main					9.51361	9.34743	9.31774	7.27263	7.16761	7.17251
TC16001012.hg.1	SEZ6L2	seizure related 6 homolog (mouse)-like 2	coding	< 1e-07	< 1e-07	105.06	473.67	0.22	down	16p11.2 // 16p11.2 // 16p11.2 // 16p11.2 // 16p11.2 // 16p11.2 // 16p11.2 // 16p11.2 // 16p11.2 // 16p11.2 // 16p11.2	NM_001114099	RefSeq // RefSeq // RefSeq // RefSeq // RefSeq // RefSeq // ENSEMBL // ENSEMBL // ENSEMBL // ENSEMBL // UCSC Genes // UCSC Genes // UCSC Genes // UCSC Genes // UCSC Genes // UCSC Genes // GenBank // Havana transcript // Havana transcript	Homo sapiens seizure related 6 homolog (mouse)-like 2 (SEZ6L2), transcript variant 3, mRNA. // Homo sapiens seizure related 6 homolog (mouse)-like 2 (SEZ6L2), transcript variant 4, mRNA. // Homo sapiens seizure related 6 homolog (mouse)-like 2 (SEZ6L2), transcript variant 5, mRNA. // Homo sapiens seizure related 6 homolog (mouse)-like 2 (SEZ6L2), transcript variant 6, mRNA. // Homo sapiens seizur…	chr16	-	29882480	29910585	Pfam // Pfam // Pfam // Pfam // Pfam // Pfam // Pfam // Pfam	IPR000436 // IPR000859 // IPR000436 // IPR000859 // IPR000436 // IPR000859 // IPR000436 // IPR000859	Sushi/SCR/CCP // CUB // Sushi/SCR/CCP // CUB // Sushi/SCR/CCP // CUB // Sushi/SCR/CCP // CUB	main		n335707			9.00088	8.92709	8.79012	6.87274	6.62337	6.69691
TC05001880.hg.1	SPRY4	sprouty homolog 4 (Drosophila)	coding	< 1e-07	< 1e-07	93.13	427.31	0.22	down	5q31.3 // 5q31.3 // 5q31.3 // 5q31.3 // 5q31.3 // 5q31.3 // 5q31.3	NM_001127496	RefSeq // RefSeq // ENSEMBL // ENSEMBL // ENSEMBL // ENSEMBL // UCSC Genes // UCSC Genes // UCSC Genes // GenBank // Havana transcript // Havana transcript // Havana transcript // Havana transcript // Havana transcript	Homo sapiens sprouty homolog 4 (Drosophila) (SPRY4), transcript variant 2, mRNA. // Homo sapiens sprouty homolog 4 (Drosophila) (SPRY4), transcript variant 1, mRNA. // cdna:known chromosome:GRCh37:5:141689992:141704566:-1 gene:ENSG00000187678 gene_biotype:protein_coding transcript_biotype:protein_coding // cdna:known chromosome:GRCh37:5:141693899:141694673:-1 gene:ENSG00000187678 gene_biotype:pro…	chr5	-	141689992	141706020	Pfam // Pfam	IPR007875 // IPR007875	Sprouty // Sprouty	main				ENST00000510311 n344698	8.71898	8.77733	8.77602	6.65338	6.45621	6.56196
TC16000228.hg.1	ANKS4B	ankyrin repeat and sterile alpha motif domain containing 4B	coding	7e-07	7.02e-05	22.42	97.52	0.23	down	16p12.2 // 16p12.2	NM_145865	RefSeq // ENSEMBL // UCSC Genes	Homo sapiens ankyrin repeat and sterile alpha motif domain containing 4B (ANKS4B), mRNA. // cdna:known chromosome:GRCh37:16:21244986:21263750:1 gene:ENSG00000175311 gene_biotype:protein_coding transcript_biotype:protein_coding // ---	chr16	+	21245016	21263750	Pfam // Pfam // Pfam	IPR002110 // IPR011510 // IPR021129	Ankyrin repeat // Sterile alpha motif, type 2 // Sterile alpha motif, type 1	main					6.6952	6.55155	6.6311	4.59553	4.71466	4.19724
TC07003339.hg.1	CAV1	caveolin 1, caveolae protein, 22kDa	coding	1.04e-05	0.000429	46.66	200.58	0.23	down	7q31.1 // 7q31.1 // 7q31.1 // 7q31.1 // 7q31.1 // 7q31.1 // 7q31.1 // 7q31.1 // 7q31.1 // 7q31.1	NM_001172895	RefSeq // RefSeq // RefSeq // RefSeq // ENSEMBL // ENSEMBL // ENSEMBL // ENSEMBL // ENSEMBL // UCSC Genes // UCSC Genes // UCSC Genes // UCSC Genes // GenBank // Havana transcript // Havana transcript // Havana transcript // Havana transcript // Havana transcript // Havana transcript // Havana transcript // Havana transcript	Homo sapiens caveolin 1, caveolae protein, 22kDa (CAV1), transcript variant 2, mRNA. // Homo sapiens caveolin 1, caveolae protein, 22kDa (CAV1), transcript variant 3, mRNA. // Homo sapiens caveolin 1, caveolae protein, 22kDa (CAV1), transcript variant 4, mRNA. // Homo sapiens caveolin 1, caveolae protein, 22kDa (CAV1), transcript variant 1, mRNA. // cdna:known chromosome:GRCh37:7:116164839:116201…	chr7	+	116164839	116201239	Pfam // Pfam // Pfam // Pfam // Pfam	IPR001612 // IPR001612 // IPR001612 // IPR001612 // IPR001612	Caveolin // Caveolin // Caveolin // Caveolin // Caveolin	main				ENST00000452009	7.32441	7.87602	7.79863	5.68102	5.36648	5.63239
TC15002758.hg.1	CKMT1B	creatine kinase, mitochondrial 1B	coding	< 1e-07	< 1e-07	75.37	323.37	0.23	down	15q15 // 15q15 // 15q15 // 15q15 // 15q15 // 15q15 // 15q15 // 15q15 // 15q15 // 15q15 // 15q15 // 15q15 // 15q15 // 15q15 // 15q15 // 15q15 // 15q15	NM_020990	RefSeq // ENSEMBL // ENSEMBL // ENSEMBL // ENSEMBL // ENSEMBL // ENSEMBL // ENSEMBL // UCSC Genes // UCSC Genes // UCSC Genes // UCSC Genes // UCSC Genes // UCSC Genes // UCSC Genes // UCSC Genes // UCSC Genes // UCSC Genes // GenBank // GenBank // GenBank // GenBank // Havana transcript // Havana transcript // Havana transcript // Havana transcript // Havana transcript // Havana transcript // Ha…	Homo sapiens creatine kinase, mitochondrial 1B (CKMT1B), nuclear gene encoding mitochondrial protein, mRNA. // cdna:known chromosome:GRCh37:15:43885252:43891604:1 gene:ENSG00000237289 gene_biotype:protein_coding transcript_biotype:protein_coding // cdna:putative chromosome:GRCh37:15:43891590:43897099:1 gene:ENSG00000240430 gene_biotype:processed_transcript transcript_biotype:processed_transcript …	chr15	+	43885252	43897099	Pfam // Pfam // Pfam // Pfam // Pfam // Pfam // Pfam // Pfam // Pfam	IPR022413 // IPR022414 // IPR022414 // IPR022413 // IPR022414 // IPR022413 // IPR022414 // IPR022413 // IPR022414	ATP:guanido phosphotransferase, N-terminal // ATP:guanido phosphotransferase, catalytic domain // ATP:guanido phosphotransferase, catalytic domain // ATP:guanido phosphotransferase, N-terminal // ATP:guanido phosphotransferase, catalytic domain // ATP:guanido phosphotransferase, N-terminal // ATP:guanido phosphotransferase, catalytic domain // ATP:guanido phosphotransferase, N-terminal // ATP:gua…	main		ENST00000410466 n335586	ENST00000459277 8781bp;		8.47417	8.31572	8.27611	6.28808	6.14902	6.31866
TC16001314.hg.1	COTL1	coactosin-like 1 (Dictyostelium)	coding	< 1e-07	< 1e-07	341.32	1494.89	0.23	down	16q24.1 // 16q24.1 // 16q24.1 // 16q24.1 // 16q24.1 // 16q24.1 // 16q24.1	NM_021149	RefSeq // ENSEMBL // UCSC Genes // GenBank // GenBank // GenBank // GenBank // GenBank // Havana transcript	Homo sapiens coactosin-like 1 (Dictyostelium) (COTL1), mRNA. // cdna:known chromosome:GRCh37:16:84599200:84651683:-1 gene:ENSG00000103187 gene_biotype:protein_coding transcript_biotype:protein_coding // --- // Homo sapiens coactosin-like 1 (Dictyostelium), mRNA (cDNA clone MGC:19733 IMAGE:3604770), complete cds. // Homo sapiens coactosin-like 1 (Dictyostelium), mRNA (cDNA clone MGC:2509 IMAGE:353…	chr16	-	84599200	84651683	Pfam	IPR002108	Actin-binding, cofilin/tropomyosin type	main		n334776		n342495	10.6481	10.548	10.4963	8.49244	8.3282	8.47221
TC02000059.hg.1	HPCAL1	hippocalcin-like 1	coding	< 1e-07	< 1e-07	101.05	439.85	0.23	down	2p25.1 // 2p25.1 // 2p25.1 // 2p25.1 // 2p25.1 // 2p25.1 // 2p25.1	NM_134421	RefSeq // RefSeq // ENSEMBL // ENSEMBL // UCSC Genes // UCSC Genes // UCSC Genes // UCSC Genes // GenBank // GenBank // GenBank // Havana transcript // Havana transcript // Havana transcript // Havana transcript // Havana transcript	Homo sapiens hippocalcin-like 1 (HPCAL1), transcript variant 2, mRNA. // Homo sapiens hippocalcin-like 1 (HPCAL1), transcript variant 1, mRNA. // cdna:known chromosome:GRCh37:2:10443033:10567735:1 gene:ENSG00000115756 gene_biotype:protein_coding transcript_biotype:protein_coding // cdna:known chromosome:GRCh37:2:10443826:10567743:1 gene:ENSG00000115756 gene_biotype:protein_coding transcript_bioty…	chr2	+	10443015	10567743	Pfam // Pfam // Pfam // Pfam	IPR018248 // IPR019577 // IPR018248 // IPR019577	EF-hand // SPARC/Testican, calcium-binding domain // EF-hand // SPARC/Testican, calcium-binding domain	main					8.83339	8.75117	8.81297	6.66425	6.65139	6.70896
TC16000365.hg.1	HSD3B7	hydroxy-delta-5-steroid dehydrogenase, 3 beta- and steroid delta-isomerase 7	coding	< 1e-07	< 1e-07	148.89	655.88	0.23	down	16p11.2 // 16p11.2 // 16p11.2 // 16p11.2 // 16p11.2 // 16p11.2 // 16p11.2	NM_001142777	RefSeq // RefSeq // RefSeq // ENSEMBL // ENSEMBL // ENSEMBL // UCSC Genes // UCSC Genes // UCSC Genes // UCSC Genes // GenBank // Havana transcript	Homo sapiens hydroxy-delta-5-steroid dehydrogenase, 3 beta- and steroid delta-isomerase 7 (HSD3B7), transcript variant 2, mRNA. // Homo sapiens hydroxy-delta-5-steroid dehydrogenase, 3 beta- and steroid delta-isomerase 7 (HSD3B7), transcript variant 3, mRNA. // Homo sapiens hydroxy-delta-5-steroid dehydrogenase, 3 beta- and steroid delta-isomerase 7 (HSD3B7), transcript variant 1, mRNA. // cdna:k…	chr16	+	30996519	31000473	Pfam // Pfam // Pfam // Pfam // Pfam // Pfam // Pfam // Pfam // Pfam // Pfam // Pfam // Pfam // Pfam // Pfam // Pfam // Pfam // Pfam // Pfam // Pfam // Pfam // Pfam // Pfam // Pfam // Pfam	IPR001509 // IPR002198 // IPR002225 // IPR003869 // IPR005913 // IPR008030 // IPR013120 // IPR013968 // IPR001509 // IPR002198 // IPR002225 // IPR003869 // IPR005913 // IPR008030 // IPR013120 // IPR013968 // IPR001509 // IPR002198 // IPR002225 // IPR003869 // IPR005913 // IPR008030 // IPR013120 // IPR013968	NAD-dependent epimerase/dehydratase // Short-chain dehydrogenase/reductase SDR // 3-beta hydroxysteroid dehydrogenase/isomerase // Polysaccharide biosynthesis protein CapD-like // dTDP-4-dehydrorhamnose reductase // NmrA-like // Male sterility, NAD-binding // Polyketide synthase, KR // NAD-dependent epimerase/dehydratase // Short-chain dehydrogenase/reductase SDR // 3-beta hydroxysteroid dehydrog…	main					9.55674	9.25541	9.31462	7.34312	7.20236	7.15674
TC01001348.hg.1	IFI16	interferon, gamma-inducible protein 16	coding	0.0001993	0.00345	9.23	40.44	0.23	down	1q22 // 1q22 // 1q22 // 1q22 // 1q22 // 1q22 // 1q22 // 1q22 // 1q22 // 1q22	NM_001206567	RefSeq // RefSeq // ENSEMBL // ENSEMBL // ENSEMBL // ENSEMBL // ENSEMBL // ENSEMBL // ENSEMBL // UCSC Genes // UCSC Genes // UCSC Genes // UCSC Genes // GenBank // Havana transcript // Havana transcript // Havana transcript // Havana transcript // Havana transcript // Havana transcript // Havana transcript // Havana transcript // Havana transcript	Homo sapiens interferon, gamma-inducible protein 16 (IFI16), transcript variant 1, mRNA. // Homo sapiens interferon, gamma-inducible protein 16 (IFI16), transcript variant 2, mRNA. // cdna:known chromosome:GRCh37:1:158979717:159024945:1 gene:ENSG00000163565 gene_biotype:protein_coding transcript_biotype:protein_coding // cdna:known chromosome:GRCh37:1:158979682:159024943:1 gene:ENSG00000163565 ge…	chr1	+	158969758	159024945	Pfam // Pfam // Pfam // Pfam // Pfam // Pfam // Pfam // Pfam // Pfam // Pfam // Pfam // Pfam	IPR004020 // IPR004021 // IPR004020 // IPR004021 // IPR004020 // IPR004021 // IPR004020 // IPR004021 // IPR004020 // IPR004021 // IPR004020 // IPR004021	DAPIN domain // HIN-200/IF120x // DAPIN domain // HIN-200/IF120x // DAPIN domain // HIN-200/IF120x // DAPIN domain // HIN-200/IF120x // DAPIN domain // HIN-200/IF120x // DAPIN domain // HIN-200/IF120x	main		n332935			4.75375	5.94515	5.36895	3.15353	3.20828	3.30372
TC02000617.hg.1	MAP4K4	mitogen-activated protein kinase kinase kinase kinase 4	coding	7.6e-06	0.000344	136.27	604.74	0.23	down	2q11.2-q12 // 2q11.2-q12 // 2q11.2-q12 // 2q11.2-q12 // 2q11.2-q12 // 2q11.2-q12 // 2q11.2-q12 // 2q11.2-q12 // 2q11.2-q12 // 2q11.2-q12 // 2q11.2-q12 // 2q11.2-q12 // 2q11.2-q12 // 2q11.2-q12	NM_001242559	RefSeq // RefSeq // RefSeq // RefSeq // RefSeq // ENSEMBL // ENSEMBL // ENSEMBL // ENSEMBL // ENSEMBL // ENSEMBL // ENSEMBL // ENSEMBL // ENSEMBL // ENSEMBL // UCSC Genes // UCSC Genes // UCSC Genes // UCSC Genes // UCSC Genes // UCSC Genes // UCSC Genes // UCSC Genes // UCSC Genes // UCSC Genes // UCSC Genes // UCSC Genes // UCSC Genes // Havana transcript // Havana transcript // Havana transcri…	Homo sapiens mitogen-activated protein kinase kinase kinase kinase 4 (MAP4K4), transcript variant 4, mRNA. // Homo sapiens mitogen-activated protein kinase kinase kinase kinase 4 (MAP4K4), transcript variant 5, mRNA. // Homo sapiens mitogen-activated protein kinase kinase kinase kinase 4 (MAP4K4), transcript variant 1, mRNA. // Homo sapiens mitogen-activated protein kinase kinase kinase kinase 4 …	chr2	+	102123002	102511152	Pfam // Pfam // Pfam // Pfam // Pfam // Pfam // Pfam // Pfam // Pfam // Pfam // Pfam // Pfam // Pfam // Pfam // Pfam // Pfam // Pfam // Pfam // Pfam // Pfam // Pfam // Pfam // Pfam // Pfam	IPR000719 // IPR001180 // IPR001245 // IPR000719 // IPR001180 // IPR001245 // IPR000719 // IPR001180 // IPR001245 // IPR000719 // IPR001180 // IPR001245 // IPR000719 // IPR001180 // IPR001245 // IPR000719 // IPR001180 // IPR001245 // IPR000719 // IPR001180 // IPR001245 // IPR000719 // IPR001180 // IPR001245	Protein kinase, catalytic domain // Citron-like // Serine-threonine/tyrosine-protein kinase catalytic domain // Protein kinase, catalytic domain // Citron-like // Serine-threonine/tyrosine-protein kinase catalytic domain // Protein kinase, catalytic domain // Citron-like // Serine-threonine/tyrosine-protein kinase catalytic domain // Protein kinase, catalytic domain // Citron-like // Serine-threo…	main				n338925 TCONS_00004354-XLOC_002229	8.91144	9.52468	9.33933	7.09415	7.05227	7.17246
TC01003341.hg.1	MEF2D	myocyte enhancer factor 2D	coding	< 1e-07	< 1e-07	132.32	583.38	0.23	down	1q12-q23 // 1q12-q23 // 1q12-q23 // 1q12-q23 // 1q12-q23 // 1q12-q23 // 1q12-q23 // 1q12-q23 // 1q12-q23 // 1q12-q23	NM_005920	RefSeq // GenBank // ENSEMBL // ENSEMBL // ENSEMBL // ENSEMBL // ENSEMBL // ENSEMBL // UCSC Genes // UCSC Genes // UCSC Genes // UCSC Genes // UCSC Genes // ENSEMBL // GenBank // Havana transcript // Havana transcript // Havana transcript // Havana transcript // Havana transcript // Havana transcript // Havana transcript	Homo sapiens myocyte enhancer factor 2D (MEF2D), mRNA. // Homo sapiens myocyte enhancer factor 2D, mRNA (cDNA clone MGC:48824 IMAGE:6044434), complete cds. // cdna:known chromosome:GRCh37:1:156433522:156470529:-1 gene:ENSG00000116604 gene_biotype:protein_coding transcript_biotype:protein_coding // cdna:known chromosome:GRCh37:1:156433519:156470620:-1 gene:ENSG00000116604 gene_biotype:protein_codi…	chr1	-	156433519	156470620	Pfam // Pfam // Pfam // Pfam // Pfam // Pfam // Pfam // Pfam // Pfam // Pfam	IPR002100 // IPR022102 // IPR002100 // IPR022102 // IPR002100 // IPR002100 // IPR022102 // IPR002100 // IPR002100 // IPR022102	Transcription factor, MADS-box // Holliday junction regulator protein family C-terminal // Transcription factor, MADS-box // Holliday junction regulator protein family C-terminal // Transcription factor, MADS-box // Transcription factor, MADS-box // Holliday junction regulator protein family C-terminal // Transcription factor, MADS-box // Transcription factor, MADS-box // Holliday junction regula…	main	TCONS_00001690-XLOC_001045 956bp;	ENST00000383924 n326361	ENST00000441085 7150bp; TCONS_l2_00002668-XLOC_l2_001138 7150bp;		9.24563	9.13799	9.23618	7.14416	6.90139	7.14591
TC02004970.hg.1	MXD1	MAX dimerization protein 1	coding	3.3e-06	0.000199	152.6	677.06	0.23	down	2p13-p12 // 2p13-p12 // 2p13-p12 // 2p13-p12 // 2p13-p12 // 2p13-p12 // 2p13-p12 // 2p13-p12 // 2p13-p12 // 2p13-p12 // 2p13-p12 // 2p13-p12 // 2p13-p12	NM_001202513	RefSeq // RefSeq // RefSeq // GenBank // ENSEMBL // ENSEMBL // UCSC Genes // UCSC Genes // UCSC Genes // UCSC Genes // UCSC Genes // UCSC Genes // GenBank // GenBank // GenBank // GenBank // GenBank // ENSEMBL // GenBank // Havana transcript // Havana transcript // Havana transcript // Havana transcript	Homo sapiens MAX dimerization protein 1 (MXD1), transcript variant 2, mRNA. // Homo sapiens MAX dimerization protein 1 (MXD1), transcript variant 3, mRNA. // Homo sapiens MAX dimerization protein 1 (MXD1), transcript variant 1, mRNA. // Homo sapiens MAX dimerization protein 1, mRNA (cDNA clone MGC:177363 IMAGE:9052346), complete cds. // cdna:known chromosome:GRCh37:2:70142203:70170077:1 gene:ENSG…	chr2	+	70142173	70170077	Pfam // Pfam	IPR011598 // IPR011598	Helix-loop-helix domain // Helix-loop-helix domain	main	ENST00000458983 2242bp; n410624 9805bp;				9.1298	9.61047	9.52408	7.2266	7.21779	7.3643
TC03001590.hg.1	PROS1	protein S (alpha)	coding	0.0003543	0.00529	10.14	43.77	0.23	down	3q11.2 // 3q11.2 // 3q11.2 // 3q11.2	NM_000313	RefSeq // ENSEMBL // ENSEMBL // UCSC Genes // UCSC Genes // UCSC Genes // GenBank // Havana transcript // Havana transcript // Havana transcript // Havana transcript // Havana transcript	Homo sapiens protein S (alpha) (PROS1), mRNA. // cdna:known chromosome:GRCh37:3:93591881:93692910:-1 gene:ENSG00000184500 gene_biotype:protein_coding transcript_biotype:protein_coding // cdna:putative chromosome:GRCh37:3:93591953:93677598:-1 gene:ENSG00000184500 gene_biotype:protein_coding transcript_biotype:protein_coding // --- // --- // --- // Homo sapiens protein S (alpha), mRNA (cDNA clone M…	chr3	-	93591881	93692934	Pfam // Pfam // Pfam // Pfam // Pfam // Pfam	IPR000294 // IPR001791 // IPR001881 // IPR006209 // IPR001791 // IPR001881	Gamma-carboxyglutamic acid-rich (GLA) domain // Laminin G domain // EGF-like calcium-binding // EGF-like domain // Laminin G domain // EGF-like calcium-binding	main				ENST00000364469	4.71449	5.93661	5.75949	3.36002	3.34512	3.36938
TC08000482.hg.1	RDH10	retinol dehydrogenase 10 (all-trans)	coding	4.1e-06	0.000228	100.35	443.66	0.23	down	8q21.11 // 8q21.11 // 8q21.11 // 8q21.11	NM_172037	RefSeq // ENSEMBL // ENSEMBL // UCSC Genes // UCSC Genes // GenBank // Havana transcript // Havana transcript // Havana transcript // Havana transcript // Havana transcript	Homo sapiens retinol dehydrogenase 10 (all-trans) (RDH10), mRNA. // cdna:known chromosome:GRCh37:8:74206847:74237516:1 gene:ENSG00000121039 gene_biotype:protein_coding transcript_biotype:protein_coding // cdna:putative chromosome:GRCh37:8:74209251:74235334:1 gene:ENSG00000121039 gene_biotype:protein_coding transcript_biotype:protein_coding // --- // --- // Homo sapiens retinol dehydrogenase 10 (a…	chr8	+	74206837	74237520	Pfam // Pfam // Pfam	IPR002198 // IPR013968 // IPR002198	Short-chain dehydrogenase/reductase SDR // Polyketide synthase, KR // Short-chain dehydrogenase/reductase SDR	main				ENST00000514599 n341531	8.54461	9.10547	8.78477	6.6683	6.62359	6.7026
TC10000779.hg.1	SLK	STE20-like kinase	coding	0.001541	0.0158	66.29	282.55	0.23	down	10q24.33 // 10q24.33 // 10q24.33 // 10q24.33 // 10q24.33	NM_014720	RefSeq // ENSEMBL // ENSEMBL // ENSEMBL // UCSC Genes // UCSC Genes // GenBank // Havana transcript // Havana transcript // Havana transcript	Homo sapiens STE20-like kinase (SLK), mRNA. // cdna:known chromosome:GRCh37:10:105726959:105788991:1 gene:ENSG00000065613 gene_biotype:protein_coding transcript_biotype:protein_coding // cdna:known chromosome:GRCh37:10:105726959:105788991:1 gene:ENSG00000065613 gene_biotype:protein_coding transcript_biotype:protein_coding // cdna:known chromosome:GRCh37:10:105767956:105778874:1 gene:ENSG000000656…	chr10	+	105726959	105788991	Pfam // Pfam // Pfam // Pfam // Pfam // Pfam	IPR000719 // IPR001245 // IPR022165 // IPR000719 // IPR001245 // IPR022165	Protein kinase, catalytic domain // Serine-threonine/tyrosine-protein kinase catalytic domain // Polo kinase kinase // Protein kinase, catalytic domain // Serine-threonine/tyrosine-protein kinase catalytic domain // Polo kinase kinase	main					7.40569	8.96896	8.10737	5.62153	6.27568	6.30311
TC01000356.hg.1	TRNP1	TMF1-regulated nuclear protein 1	coding	< 1e-07	< 1e-07	135.17	581.98	0.23	down	1p36.11 // 1p36.11 // 1p36.11	NM_001013642	RefSeq // ENSEMBL // UCSC Genes // UCSC Genes // GenBank // Havana transcript	Homo sapiens TMF1-regulated nuclear protein 1 (TRNP1), mRNA. // cdna:known chromosome:GRCh37:1:27320198:27327147:1 gene:ENSG00000253368 gene_biotype:protein_coding transcript_biotype:protein_coding // --- // --- // Homo sapiens TMF1-regulated nuclear protein 1, mRNA (cDNA clone MGC:78739 IMAGE:6376829), complete cds. // cdna:all chromosome:VEGA50:1:27320198:27327389:1 Gene:OTTHUMG00000004277	chr1	+	27320195	27327377	---	---	---	main					9.37383	9.1701	9.06543	7.08461	7.01724	7.18196
TC01003321.hg.1	---	BC041646,uc001flf.3	coding	6.5e-06	0.000308	32.97	138.72	0.24	down	---	uc001flf.3	UCSC Genes	---	chr1	-	155596546	155618335	---	---	---	main					6.84443	7.24864	7.30978	4.87714	5.20332	5.09654
TC10000093.hg.1	CAMK1D	calcium/calmodulin-dependent protein kinase ID	coding	4e-07	4.68e-05	31.83	132.14	0.24	down	10p13 // 10p13 // 10p13 // 10p13 // 10p13 // 10p13 // 10p13	NM_020397	RefSeq // RefSeq // RefSeq // ENSEMBL // ENSEMBL // ENSEMBL // UCSC Genes // UCSC Genes // UCSC Genes // GenBank // Havana transcript // Havana transcript // Havana transcript	Homo sapiens calcium/calmodulin-dependent protein kinase ID (CAMK1D), transcript variant 1, mRNA. // Homo sapiens calcium/calmodulin-dependent protein kinase ID (CAMK1D), transcript variant 2, mRNA. // Homo sapiens uncharacterized LOC283070 (LOC283070), non-coding RNA. // cdna:known chromosome:GRCh37:10:12391732:12868142:1 gene:ENSG00000183049 gene_biotype:protein_coding transcript_biotype:protei…	chr10	+	12391481	12877545	Pfam // Pfam // Pfam // Pfam	IPR000719 // IPR001245 // IPR000719 // IPR001245	Protein kinase, catalytic domain // Serine-threonine/tyrosine-protein kinase catalytic domain // Protein kinase, catalytic domain // Serine-threonine/tyrosine-protein kinase catalytic domain	main		ENST00000516309 ENST00000516629 n381406 NR_039700		ENST00000408404	6.90294	7.0758	7.21385	5.0784	4.94222	5.00476
TC06001355.hg.1	HIST1H4H	histone cluster 1, H4h	coding	2.8e-06	0.000179	53.82	228.09	0.24	down	6p22.1 // 1q21 // 12p12.3 // 1q21.2 // 6p22.1 // 6p22.1 // 6p22.1 // 6p22.1 // 6p22.1 // 6p22.1 // 6p22.1 // 6p22.1 // 6p22.1 // 6p22.1 // 6p21.33 // 1q21 // 12p12.3 // 1q21.2 // 6p22.1 // 6p22.1 // 6p22.1 // 6p22.1 // 6p22.1 // 6p22.1 // 6p22.1 // 6p22.1 // 6p22.1 // 6p22.1 // 6p21.33 // 6p22.1	NM_003543	RefSeq // ENSEMBL // ENSEMBL // UCSC Genes // UCSC Genes // GenBank // Havana transcript	Homo sapiens histone cluster 1, H4h (HIST1H4H), mRNA. // cdna:known chromosome:GRCh37:6:26281283:26285762:-1 gene:ENSG00000158406 gene_biotype:protein_coding transcript_biotype:protein_coding // cdna:known chromosome:GRCh37:6:26285341:26285737:-1 gene:ENSG00000158406 gene_biotype:protein_coding transcript_biotype:protein_coding // --- // --- // Homo sapiens histone cluster 1, H4h, mRNA (cDNA clon…	chr6	-	26281283	26285762	Pfam // Pfam // Pfam // Pfam	IPR004823 // IPR007125 // IPR004823 // IPR007125	TATA box binding protein associated factor (TAF) // Histone core // TATA box binding protein associated factor (TAF) // Histone core	main					7.61738	8.0823	7.85561	5.89396	5.74822	5.65566
TC02001414.hg.1	INPP5D	inositol polyphosphate-5-phosphatase, 145kDa	coding	1e-07	1.76e-05	130.05	541.14	0.24	down	2q37.1 // 2q37.1 // 2q37.1 // 2q37.1 // 2q37.1 // 2q37.1 // 2q37.1 // 2q37.1 // 2q37.1	NM_001017915	RefSeq // RefSeq // ENSEMBL // ENSEMBL // ENSEMBL // ENSEMBL // ENSEMBL // UCSC Genes // UCSC Genes // GenBank // GenBank // Havana transcript // Havana transcript // Havana transcript // Havana transcript // Havana transcript // Havana transcript // Havana transcript // Havana transcript // Havana transcript // Havana transcript // Havana transcript // Havana transcript // Havana transcript // H…	Homo sapiens inositol polyphosphate-5-phosphatase, 145kDa (INPP5D), transcript variant 1, mRNA. // Homo sapiens inositol polyphosphate-5-phosphatase, 145kDa (INPP5D), transcript variant 2, mRNA. // cdna:known chromosome:GRCh37:2:233925189:234116548:1 gene:ENSG00000168918 gene_biotype:protein_coding transcript_biotype:protein_coding // cdna:known chromosome:GRCh37:2:234053919:234116548:1 gene:ENSG…	chr2	+	233924677	234116549	Pfam // Pfam // Pfam // Pfam // Pfam // Pfam	IPR000980 // IPR005135 // IPR005135 // IPR005135 // IPR000980 // IPR005135	SH2 domain // Endonuclease/exonuclease/phosphatase // Endonuclease/exonuclease/phosphatase // Endonuclease/exonuclease/phosphatase // SH2 domain // Endonuclease/exonuclease/phosphatase	main					9.06455	9.12442	9.10552	7.08251	6.93087	7.10344
TC16000082.hg.1	KCTD5	potassium channel tetramerisation domain containing 5	coding	< 1e-07	< 1e-07	368.8	1557.07	0.24	down	16p13.3 // 16p13.3 // 16p13.3	NM_018992	RefSeq // ENSEMBL // UCSC Genes // GenBank // Havana transcript	Homo sapiens potassium channel tetramerisation domain containing 5 (KCTD5), mRNA. // cdna:known chromosome:GRCh37:16:2732476:2759031:1 gene:ENSG00000167977 gene_biotype:protein_coding transcript_biotype:protein_coding // --- // Homo sapiens potassium channel tetramerisation domain containing 5, mRNA (cDNA clone MGC:1078 IMAGE:2989642), complete cds. // cdna:all chromosome:VEGA50:16:2732476:275903…	chr16	+	2732495	2759031	Pfam	IPR003131	Potassium channel tetramerisation-type BTB domain	main			ENST00000410123 3989bp;		10.6183	10.5839	10.6666	8.63744	8.4191	8.57146
TC06002146.hg.1	MAP3K5	mitogen-activated protein kinase kinase kinase 5	coding	0.0002198	0.00371	29.61	124.98	0.24	down	6q22.33 // 6q22.33 // 6q22.33 // 6q22.33 // 6q22.33 // 6q22.33 // 6q22.33	NM_005923	RefSeq // ENSEMBL // ENSEMBL // ENSEMBL // ENSEMBL // UCSC Genes // UCSC Genes // UCSC Genes // UCSC Genes // GenBank // GenBank // Havana transcript // Havana transcript	Homo sapiens mitogen-activated protein kinase kinase kinase 5 (MAP3K5), mRNA. // cdna:known chromosome:GRCh37:6:136878363:136977599:-1 gene:ENSG00000197442 gene_biotype:protein_coding transcript_biotype:protein_coding // cdna:known chromosome:GRCh37:6:136878185:137113656:-1 gene:ENSG00000197442 gene_biotype:protein_coding transcript_biotype:protein_coding // cdna:known chromosome:GRCh37:6:1369009…	chr6	-	136878185	137113657	Pfam // Pfam // Pfam // Pfam // Pfam // Pfam	IPR000719 // IPR001245 // IPR000719 // IPR001245 // IPR000719 // IPR001245	Protein kinase, catalytic domain // Serine-threonine/tyrosine-protein kinase catalytic domain // Protein kinase, catalytic domain // Serine-threonine/tyrosine-protein kinase catalytic domain // Protein kinase, catalytic domain // Serine-threonine/tyrosine-protein kinase catalytic domain	main					6.34308	7.5021	7.10644	4.9179	4.83084	4.96255
TC02001556.hg.1	MBOAT2	membrane bound O-acyltransferase domain containing 2	coding	0.0003283	0.00499	49.21	204.08	0.24	down	2p25.1 // 2p25.1 // 2p25.1 // 2p25.1	NM_138799	RefSeq // ENSEMBL // ENSEMBL // UCSC Genes // UCSC Genes // GenBank // Havana transcript // Havana transcript // Havana transcript // Havana transcript // Havana transcript // Havana transcript // Havana transcript // Havana transcript // Havana transcript // Havana transcript // Havana transcript	Homo sapiens membrane bound O-acyltransferase domain containing 2 (MBOAT2), mRNA. // cdna:known chromosome:GRCh37:2:8992820:9143942:-1 gene:ENSG00000143797 gene_biotype:protein_coding transcript_biotype:protein_coding // cdna:known chromosome:GRCh37:2:9000825:9143787:-1 gene:ENSG00000143797 gene_biotype:protein_coding transcript_biotype:processed_transcript // --- // --- // Homo sapiens membrane …	chr2	-	8992820	9143942	Pfam	IPR004299	Membrane bound O-acyl transferase, MBOAT	main		n338647		ENST00000459489	7.00339	8.22937	7.84114	5.61091	5.59127	5.70801
TC14000133.hg.1	MMP14	matrix metallopeptidase 14 (membrane-inserted)	coding	< 1e-07	< 1e-07	113.58	479.56	0.24	down	14q11-q12 // 14q11-q12 // 14q11-q12 // 14q11-q12	NM_004995	RefSeq // ENSEMBL // ENSEMBL // UCSC Genes // GenBank // Havana transcript	Homo sapiens matrix metallopeptidase 14 (membrane-inserted) (MMP14), mRNA. // cdna:known chromosome:GRCh37:14:23305766:23316970:1 gene:ENSG00000157227 gene_biotype:protein_coding transcript_biotype:protein_coding // cdna:known chromosome:GRCh37:14:23305785:23318236:1 gene:ENSG00000157227 gene_biotype:protein_coding transcript_biotype:processed_transcript // --- // Homo sapiens matrix metallopepti…	chr14	+	23305766	23318236	Pfam // Pfam // Pfam // Pfam	IPR001818 // IPR002477 // IPR018487 // IPR021805	Peptidase M10, metallopeptidase // Peptidoglycan binding-like // Hemopexin/matrixin, repeat // Peptidase M10A, matrix metallopeptidase, C-terminal	main					8.95631	8.88095	8.93431	6.79061	6.78812	6.95205
TC07000562.hg.1	PEG10	paternally expressed 10	coding	0.0001001	0.00208	26.77	112.07	0.24	down	7q21 // 7q21 // 7q21 // 7q21 // 7q21 // 7q21 // 7q21	NM_001040152	RefSeq // RefSeq // ENSEMBL // ENSEMBL // ENSEMBL // RefSeq // UCSC Genes // UCSC Genes // GenBank // Havana transcript // Havana transcript // Havana transcript // Havana transcript	Homo sapiens paternally expressed 10 (PEG10), transcript variant 1, mRNA. // Homo sapiens paternally expressed 10 (PEG10), transcript variant 2, mRNA. // cdna:known chromosome:GRCh37:7:94294047:94298492:1 gene:ENSG00000242265 gene_biotype:protein_coding transcript_biotype:processed_transcript // cdna:known chromosome:GRCh37:7:94285637:94299007:1 gene:ENSG00000242265 gene_biotype:protein_coding tr…	chr7	+	94285637	94299007	Pfam // Pfam	IPR005162 // IPR005162	Retrotransposon gag protein // Retrotransposon gag protein	main					6.31019	7.32331	6.84609	4.79644	4.79277	4.68624
TC09000935.hg.1	PLIN2	perilipin 2	coding	1e-07	1.76e-05	37.44	153.8	0.24	down	9p22.1 // 9p22.1 // --- // 9p22.1 // --- // 9p22.1 // --- // 9p22.1 // --- // 9p22.1 // --- // 9p22.1 // 9p22.1	NM_001122	RefSeq // RefSeq // ENSEMBL // ENSEMBL // ENSEMBL // ENSEMBL // ENSEMBL // UCSC Genes // UCSC Genes // UCSC Genes // UCSC Genes // GenBank // Havana transcript // Havana transcript // Havana transcript // Havana transcript // Havana transcript // Havana transcript // Havana transcript // Havana transcript	Homo sapiens perilipin 2 (PLIN2), transcript variant 1, mRNA. // Homo sapiens perilipin 2 (PLIN2), transcript variant 2, non-coding RNA. // cdna:known chromosome:GRCh37:9:19115768:19127574:-1 gene:ENSG00000147872 gene_biotype:protein_coding transcript_biotype:protein_coding // cdna:known chromosome:GRCh37:9:19123311:19127488:-1 gene:ENSG00000147872 gene_biotype:protein_coding transcript_biotype:p…	chr9	-	19108373	19149288	Pfam // Pfam // Pfam // Pfam	IPR004279 // IPR004279 // IPR004279 // IPR004279	Perilipin // Perilipin // Perilipin // Perilipin	main		n385484 n410706			7.29629	7.32603	7.22724	5.39374	5.22391	5.10965
TC20000893.hg.1	PLTP	phospholipid transfer protein	coding	< 1e-07	< 1e-07	53.92	226.14	0.24	down	20q13.12 // 20q13.12 // 20q13.12 // 20q13.12 // 20q13.12 // 20q13.12 // 20q13.12 // 20q13.12 // 20q13.12 // 20q13.12 // 20q13.12 // 20q13.12 // 20q13.12	NM_001242920	RefSeq // RefSeq // RefSeq // RefSeq // ENSEMBL // ENSEMBL // ENSEMBL // ENSEMBL // ENSEMBL // UCSC Genes // UCSC Genes // UCSC Genes // UCSC Genes // UCSC Genes // UCSC Genes // GenBank // GenBank // GenBank // Havana transcript // Havana transcript // Havana transcript // Havana transcript // ENSEMBL	Homo sapiens phospholipid transfer protein (PLTP), transcript variant 3, mRNA. // Homo sapiens phospholipid transfer protein (PLTP), transcript variant 4, mRNA. // Homo sapiens phospholipid transfer protein (PLTP), transcript variant 1, mRNA. // Homo sapiens phospholipid transfer protein (PLTP), transcript variant 2, mRNA. // cdna:known chromosome:GRCh37:20:44527399:44540791:-1 gene:ENSG000001009…	chr20	-	44527259	44541003	Pfam // Pfam // Pfam // Pfam // Pfam // Pfam // Pfam // Pfam // Pfam // Pfam // Pfam	IPR001124 // IPR017942 // IPR001124 // IPR017942 // IPR001124 // IPR017942 // IPR001124 // IPR001124 // IPR017942 // IPR001124 // IPR017942	Lipid-binding serum glycoprotein, C-terminal // Lipid-binding serum glycoprotein, N-terminal // Lipid-binding serum glycoprotein, C-terminal // Lipid-binding serum glycoprotein, N-terminal // Lipid-binding serum glycoprotein, C-terminal // Lipid-binding serum glycoprotein, N-terminal // Lipid-binding serum glycoprotein, C-terminal // Lipid-binding serum glycoprotein, C-terminal // Lipid-binding s…	main	TCONS_00028410-XLOC_013763 2292bp;				7.95305	7.7341	7.83092	5.85858	5.82627	5.62106
TC01000685.hg.1	PRKAA2	protein kinase, AMP-activated, alpha 2 catalytic subunit	coding	0.0007673	0.00946	8.84	36.91	0.24	down	1p31 // 1p31 // 1p31	NM_006252	RefSeq // ENSEMBL // UCSC Genes // GenBank // Havana transcript	Homo sapiens protein kinase, AMP-activated, alpha 2 catalytic subunit (PRKAA2), mRNA. // cdna:known chromosome:GRCh37:1:57110995:57181008:1 gene:ENSG00000162409 gene_biotype:protein_coding transcript_biotype:protein_coding // --- // Homo sapiens protein kinase, AMP-activated, alpha 2 catalytic subunit, mRNA (cDNA clone MGC:97288 IMAGE:7262537), complete cds. // cdna:all chromosome:VEGA50:1:571109…	chr1	+	57110990	57181008	Pfam // Pfam	IPR000719 // IPR001245	Protein kinase, catalytic domain // Serine-threonine/tyrosine-protein kinase catalytic domain	main		n337967			4.42609	5.8497	5.39689	3.38257	3.05919	3.03597
TC20000134.hg.1	RIN2	Ras and Rab interactor 2	coding	9.2e-06	0.000395	87.26	367.88	0.24	down	20p11.22 // 20p11.22 // 20p11.22 // 20p11.22 // 20p11.22 // 20p11.22	NM_001242581	RefSeq // RefSeq // GenBank // ENSEMBL // ENSEMBL // UCSC Genes // UCSC Genes // UCSC Genes // ENSEMBL // Havana transcript // Havana transcript // Havana transcript // Havana transcript // Havana transcript // Havana transcript	Homo sapiens Ras and Rab interactor 2 (RIN2), transcript variant 1, mRNA. // Homo sapiens Ras and Rab interactor 2 (RIN2), transcript variant 2, mRNA. // Homo sapiens Ras and Rab interactor 2, mRNA (cDNA clone MGC:141806 IMAGE:40035872), complete cds. // cdna:known chromosome:GRCh37:20:19867165:19983101:1 gene:ENSG00000132669 gene_biotype:protein_coding transcript_biotype:protein_coding // cdna:k…	chr20	+	19867165	19983103	Pfam // Pfam // Pfam // Pfam	IPR000159 // IPR003123 // IPR000159 // IPR003123	Ras-association // Vacuolar sorting protein 9 // Ras-association // Vacuolar sorting protein 9	main		n339591			8.21404	8.8107	8.59945	6.41206	6.40204	6.57554
TC15000622.hg.1	SMAD3	SMAD family member 3	coding	7e-07	7.02e-05	208.84	856.59	0.24	down	15q22.33 // 15q22.33 // 15q22.33 // 15q22.33 // 15q22.33 // 15q22.33 // 15q22.33 // 15q22.33 // 15q22.33 // 15q22.33 // 15q22.33 // 15q22.33	NM_001145102	RefSeq // RefSeq // RefSeq // RefSeq // ENSEMBL // ENSEMBL // ENSEMBL // ENSEMBL // ENSEMBL // ENSEMBL // ENSEMBL // UCSC Genes // UCSC Genes // UCSC Genes // UCSC Genes // GenBank // Havana transcript	Homo sapiens SMAD family member 3 (SMAD3), transcript variant 2, mRNA. // Homo sapiens SMAD family member 3 (SMAD3), transcript variant 3, mRNA. // Homo sapiens SMAD family member 3 (SMAD3), transcript variant 4, mRNA. // Homo sapiens SMAD family member 3 (SMAD3), transcript variant 1, mRNA. // cdna:known chromosome:GRCh37:15:67358183:67487533:1 gene:ENSG00000166949 gene_biotype:protein_coding tr…	chr15	+	67358183	67487533	Pfam // Pfam // Pfam // Pfam // Pfam // Pfam // Pfam // Pfam // Pfam // Pfam // Pfam // Pfam // Pfam // Pfam // Pfam // Pfam	IPR001132 // IPR003619 // IPR019471 // IPR001132 // IPR003619 // IPR019471 // IPR001132 // IPR003619 // IPR019471 // IPR001132 // IPR019471 // IPR001132 // IPR003619 // IPR019471 // IPR001132 // IPR003619	SMAD domain, Dwarfin-type // MAD homology 1, Dwarfin-type // Interferon regulatory factor-3 // SMAD domain, Dwarfin-type // MAD homology 1, Dwarfin-type // Interferon regulatory factor-3 // SMAD domain, Dwarfin-type // MAD homology 1, Dwarfin-type // Interferon regulatory factor-3 // SMAD domain, Dwarfin-type // Interferon regulatory factor-3 // SMAD domain, Dwarfin-type // MAD homology 1, Dwarfi…	main		n332456 n337905			9.69161	9.85699	9.73367	7.8587	7.49943	7.80858
TC08001199.hg.1	SNAI2	snail homolog 2 (Drosophila)	coding	1.6e-06	0.000121	42.45	177.76	0.24	down	8q11 // 8q11 // 8q11 // 8q11 // 8q11	NM_003068	RefSeq // ENSEMBL // ENSEMBL // UCSC Genes // GenBank // GenBank // Havana transcript	Homo sapiens snail homolog 2 (Drosophila) (SNAI2), mRNA. // cdna:known chromosome:GRCh37:8:49830249:49833988:-1 gene:ENSG00000019549 gene_biotype:protein_coding transcript_biotype:protein_coding // cdna:known chromosome:GRCh37:8:49830327:49834299:-1 gene:ENSG00000019549 gene_biotype:protein_coding transcript_biotype:protein_coding // --- // Homo sapiens snail homolog 2 (Drosophila), mRNA (cDNA cl…	chr8	-	49830239	49834299	Pfam // Pfam	IPR007087 // IPR007087	Zinc finger, C2H2 // Zinc finger, C2H2	main					7.29246	7.69055	7.49321	5.43233	5.52245	5.31658
TC02002143.hg.1	TBC1D8	TBC1 domain family, member 8 (with GRAM domain)	coding	1.1e-06	9.46e-05	90.11	382.59	0.24	down	2q11.2 // 2q11.2 // 2q11.2 // 2q11.2	NM_001102426	RefSeq // ENSEMBL // ENSEMBL // ENSEMBL // UCSC Genes // UCSC Genes // UCSC Genes // Havana transcript // Havana transcript // Havana transcript // Havana transcript // Havana transcript // Havana transcript // Havana transcript // Havana transcript // Havana transcript // Havana transcript // Havana transcript	Homo sapiens TBC1 domain family, member 8 (with GRAM domain) (TBC1D8), mRNA. // cdna:known chromosome:GRCh37:2:101624079:101767715:-1 gene:ENSG00000204634 gene_biotype:protein_coding transcript_biotype:protein_coding // cdna:known chromosome:GRCh37:2:101624079:101767846:-1 gene:ENSG00000204634 gene_biotype:protein_coding transcript_biotype:protein_coding // cdna:known chromosome:GRCh37:2:10180428…	chr2	-	101622395	101869328	Pfam // Pfam // Pfam // Pfam	IPR000195 // IPR004182 // IPR000195 // IPR004182	Rab-GTPase-TBC domain // GRAM // Rab-GTPase-TBC domain // GRAM	main		ENST00000459064 n338922 n345538 TCONS_00004353-XLOC_002227	ENST00000452364 3689bp;	ENST00000500257 n338921 n338923	8.39218	8.7748	8.62693	6.58117	6.43505	6.51275
TC02000752.hg.1	TMEM37	transmembrane protein 37	coding	3e-07	3.82e-05	56.1	233.17	0.24	down	2q14.2 // 2q14.2 // 2q14.2 // 2q14.2 // 2q14.2	NM_183240	RefSeq // ENSEMBL // ENSEMBL // ENSEMBL // UCSC Genes // GenBank // Havana transcript // Havana transcript // Havana transcript // Havana transcript	Homo sapiens transmembrane protein 37 (TMEM37), mRNA. // cdna:known chromosome:GRCh37:2:120189445:120196096:1 gene:ENSG00000171227 gene_biotype:protein_coding transcript_biotype:protein_coding // cdna:putative chromosome:GRCh37:2:120187477:120195175:1 gene:ENSG00000171227 gene_biotype:protein_coding transcript_biotype:protein_coding // cdna:known chromosome:GRCh37:2:120189666:120195123:1 gene:ENS…	chr2	+	120187477	120196096	---	---	---	main					8.04299	7.80019	7.80746	5.7279	5.69896	6.05099
TC14000794.hg.1	TNFAIP2	tumor necrosis factor, alpha-induced protein 2	coding	< 1e-07	< 1e-07	63.47	266.49	0.24	down	14q32 // 14q32 // 14q32 // 14q32 // 14q32 // 14q32 // 14q32	NM_006291	RefSeq // ENSEMBL // ENSEMBL // ENSEMBL // ENSEMBL // ENSEMBL // UCSC Genes // UCSC Genes // UCSC Genes // UCSC Genes // UCSC Genes // GenBank	Homo sapiens tumor necrosis factor, alpha-induced protein 2 (TNFAIP2), mRNA. // cdna:known chromosome:GRCh37:14:103592664:103603776:1 gene:ENSG00000185215 gene_biotype:protein_coding transcript_biotype:protein_coding // cdna:known chromosome:GRCh37:14:103593913:103601987:1 gene:ENSG00000185215 gene_biotype:protein_coding transcript_biotype:protein_coding // cdna:known chromosome:GRCh37:14:1035990…	chr14	+	103589779	103603776	Pfam // Pfam // Pfam // Pfam	IPR010326 // IPR010326 // IPR010326 // IPR010326	Exocyst complex component Sec6 // Exocyst complex component Sec6 // Exocyst complex component Sec6 // Exocyst complex component Sec6	main	TCONS_00022640-XLOC_010942 2837bp;	n333439	n338520 1609bp;		8.16091	7.97195	8.09589	6.04317	6.07776	5.89091
TC16001115.hg.1	TOX3	TOX high mobility group box family member 3	coding	7.5e-06	0.000342	23.61	97.74	0.24	down	16q12.1 // 16q12.1 // 16q12.1 // 16q12.1	NM_001080430	RefSeq // RefSeq // ENSEMBL // ENSEMBL // UCSC Genes // UCSC Genes	Homo sapiens TOX high mobility group box family member 3 (TOX3), transcript variant 1, mRNA. // Homo sapiens TOX high mobility group box family member 3 (TOX3), transcript variant 2, mRNA. // cdna:known chromosome:GRCh37:16:52471920:52580920:-1 gene:ENSG00000103460 gene_biotype:protein_coding transcript_biotype:protein_coding // cdna:known chromosome:GRCh37:16:52471917:52581714:-1 gene:ENSG000001…	chr16	-	52471918	52581714	Pfam // Pfam	IPR009071 // IPR009071	High mobility group, superfamily // High mobility group, superfamily	main	n339215 4272bp; NR_033920 4285bp;				6.30144	6.88782	6.69817	4.57617	4.57499	4.58086
TC21000200.hg.1	---	AL355711,uc002zau.3	coding	2.7e-06	0.000175	22.18	89.54	0.25	down	---	uc002zau.3	UCSC Genes	---	chr21	+	43719104	43720919	---	---	---	main					6.39747	6.45033	6.66033	4.62512	4.19645	4.63968
TC07001045.hg.1	---	cdna:putative chromosome:GRCh37:7:155755326:155759037:1 gene:ENSG00000204876 gene_biotype:protein_coding transcript_biotype:protein_coding | cdna:all chromosome:VEGA50:7:155755326:155759037:1 Gene:OTTHUMG00000151352	coding	0.0002546	0.00415	31.08	123.35	0.25	down	---	ENST00000377722	ENSEMBL // Havana transcript	cdna:putative chromosome:GRCh37:7:155755326:155759037:1 gene:ENSG00000204876 gene_biotype:protein_coding transcript_biotype:protein_coding // cdna:all chromosome:VEGA50:7:155755326:155759037:1 Gene:OTTHUMG00000151352	chr7	+	155755326	155759037	---	---	---	main					6.38125	7.44651	7.06689	5.04645	4.7237	5.15131
TC05000186.hg.1	CARD6	caspase recruitment domain family, member 6	coding	7e-07	7.02e-05	15.31	61.57	0.25	down	5p13.1 // 5p13.1 // 5p13.1 // 5p13.1 // 5p13.1 // 5p13.1	NM_032587	RefSeq // ENSEMBL // ENSEMBL // ENSEMBL // ENSEMBL // UCSC Genes // GenBank // Havana transcript // Havana transcript // Havana transcript	Homo sapiens caspase recruitment domain family, member 6 (CARD6), mRNA. // cdna:known chromosome:GRCh37:5:40841286:40855456:1 gene:ENSG00000132357 gene_biotype:protein_coding transcript_biotype:protein_coding // cdna:putative chromosome:GRCh37:5:40841410:40860275:1 gene:ENSG00000132357 gene_biotype:protein_coding transcript_biotype:protein_coding // cdna:known chromosome:GRCh37:5:40841410:4086026…	chr5	+	40841286	40860275	Pfam // Pfam // Pfam // Pfam	IPR001315 // IPR001315 // IPR001315 // IPR001315	Caspase Recruitment // Caspase Recruitment // Caspase Recruitment // Caspase Recruitment	main					5.77354	6.03141	6.08237	3.97143	3.90946	3.97521
TC09000965.hg.1	CDKN2B	cyclin-dependent kinase inhibitor 2B (p15, inhibits CDK4)	coding	8e-07	7.5e-05	85.22	338.93	0.25	down	9p21 // 9p21 // 9p21 // 9p21 // 9p21 // 9p21	NM_004936	RefSeq // RefSeq // ENSEMBL // ENSEMBL // ENSEMBL // UCSC Genes // UCSC Genes // UCSC Genes // GenBank // Havana transcript // Havana transcript	Homo sapiens cyclin-dependent kinase inhibitor 2B (p15, inhibits CDK4) (CDKN2B), transcript variant 1, mRNA. // Homo sapiens cyclin-dependent kinase inhibitor 2B (p15, inhibits CDK4) (CDKN2B), transcript variant 2, mRNA. // cdna:known chromosome:GRCh37:9:22002902:22009280:-1 gene:ENSG00000147883 gene_biotype:protein_coding transcript_biotype:protein_coding // cdna:known chromosome:GRCh37:9:220059…	chr9	-	22002902	22009312	---	---	---	main				n386487 NR_003529	8.30182	8.47272	8.4949	6.53665	6.5278	6.22282
TC03003325.hg.1	CIDEC	cell death-inducing DFFA-like effector c	coding	2e-07	2.81e-05	52	208.95	0.25	down	3p25.3 // 3p25.3 // 3p25.3 // 3p25.3 // 3p25.3 // 3p25.3 // 3p25.3 // 3p25.3 // 3p25.3 // 3p25.3 // 3p25.3	NM_001199551	RefSeq // RefSeq // RefSeq // RefSeq // ENSEMBL // ENSEMBL // ENSEMBL // ENSEMBL // ENSEMBL // ENSEMBL // UCSC Genes // UCSC Genes // UCSC Genes // UCSC Genes // UCSC Genes // UCSC Genes // UCSC Genes // GenBank // Havana transcript // Havana transcript // Havana transcript // Havana transcript // Havana transcript // Havana transcript	Homo sapiens cell death-inducing DFFA-like effector c (CIDEC), transcript variant 2, mRNA. // Homo sapiens cell death-inducing DFFA-like effector c (CIDEC), transcript variant 4, mRNA. // Homo sapiens cell death-inducing DFFA-like effector c (CIDEC), transcript variant 1, mRNA. // Homo sapiens cell death-inducing DFFA-like effector c (CIDEC), transcript variant 3, mRNA. // cdna:known chromosome:G…	chr3	-	9908394	9921938	Pfam // Pfam // Pfam // Pfam // Pfam // Pfam	IPR003508 // IPR003508 // IPR003508 // IPR003508 // IPR003508 // IPR003508	Caspase-activated nuclease CIDE-N // Caspase-activated nuclease CIDE-N // Caspase-activated nuclease CIDE-N // Caspase-activated nuclease CIDE-N // Caspase-activated nuclease CIDE-N // Caspase-activated nuclease CIDE-N	main					7.84018	7.48265	7.85316	5.63	5.78392	5.73568
TC09001038.hg.1	CNTFR	ciliary neurotrophic factor receptor	coding	< 1e-07	< 1e-07	87.62	344.67	0.25	down	9p13 // 9p13 // 9p13 // 9p13 // 9p13 // 9p13	NM_147164	RefSeq // RefSeq // RefSeq // ENSEMBL // ENSEMBL // UCSC Genes // UCSC Genes // UCSC Genes // GenBank // Havana transcript // Havana transcript // Havana transcript	Homo sapiens ciliary neurotrophic factor receptor (CNTFR), transcript variant 1, mRNA. // Homo sapiens ciliary neurotrophic factor receptor (CNTFR), transcript variant 3, mRNA. // Homo sapiens ciliary neurotrophic factor receptor (CNTFR), transcript variant 2, mRNA. // cdna:known chromosome:GRCh37:9:34551430:34589704:-1 gene:ENSG00000122756 gene_biotype:protein_coding transcript_biotype:protein_c…	chr9	-	34551430	34590138	Pfam // Pfam	IPR003961 // IPR003961	Fibronectin, type III // Fibronectin, type III	main		n341681		n341678 NR_024369	8.63282	8.38388	8.32536	6.53896	6.46645	6.40181
TC03000545.hg.1	HHLA2	HERV-H LTR-associating 2	coding	9e-06	0.000389	8.9	36.29	0.25	down	3q13.13 // 3q13.13 // 3q13.13 // 3q13.13 // 3q13.13 // 3q13.13 // 3q13.13	NM_007072	RefSeq // ENSEMBL // ENSEMBL // ENSEMBL // ENSEMBL // ENSEMBL // UCSC Genes // UCSC Genes // UCSC Genes // UCSC Genes // GenBank // Havana transcript // Havana transcript // Havana transcript // Havana transcript // Havana transcript // Havana transcript // Havana transcript // Havana transcript // Havana transcript // Havana transcript	Homo sapiens HERV-H LTR-associating 2 (HHLA2), mRNA. // cdna:known chromosome:GRCh37:3:108021332:108097132:1 gene:ENSG00000114455 gene_biotype:protein_coding transcript_biotype:protein_coding // cdna:putative chromosome:GRCh37:3:108015394:108096355:1 gene:ENSG00000114455 gene_biotype:protein_coding transcript_biotype:protein_coding // cdna:known chromosome:GRCh37:3:108029488:108097132:1 gene:ENSG…	chr3	+	108015376	108097132	Pfam // Pfam // Pfam // Pfam // Pfam // Pfam // Pfam // Pfam // Pfam // Pfam	IPR003597 // IPR013106 // IPR003597 // IPR013106 // IPR003597 // IPR013106 // IPR003597 // IPR013106 // IPR003597 // IPR013106	Immunoglobulin C1-set // Immunoglobulin V-set // Immunoglobulin C1-set // Immunoglobulin V-set // Immunoglobulin C1-set // Immunoglobulin V-set // Immunoglobulin C1-set // Immunoglobulin V-set // Immunoglobulin C1-set // Immunoglobulin V-set	main		ENST00000408797	n339416 9311bp;		4.87195	5.45414	5.27275	3.12999	3.25703	3.12375
TC07001915.hg.1	HIPK2	homeodomain interacting protein kinase 2	coding	2.57e-05	0.000799	183.84	735.53	0.25	down	7q32-q34 // 7q32-q34 // 7q32-q34 // 7q32-q34 // 7q32-q34	NM_001113239	RefSeq // RefSeq // ENSEMBL // ENSEMBL // ENSEMBL // UCSC Genes // UCSC Genes // Havana transcript // Havana transcript	Homo sapiens homeodomain interacting protein kinase 2 (HIPK2), transcript variant 2, mRNA. // Homo sapiens homeodomain interacting protein kinase 2 (HIPK2), transcript variant 1, mRNA. // cdna:known chromosome:GRCh37:7:139268471:139421841:-1 gene:ENSG00000064393 gene_biotype:protein_coding transcript_biotype:protein_coding // cdna:known chromosome:GRCh37:7:139246316:139477517:-1 gene:ENSG00000064…	chr7	-	139246316	139477693	Pfam // Pfam // Pfam // Pfam // Pfam // Pfam // Pfam // Pfam // Pfam	IPR000719 // IPR001245 // IPR010440 // IPR000719 // IPR001245 // IPR010440 // IPR000719 // IPR001245 // IPR010440	Protein kinase, catalytic domain // Serine-threonine/tyrosine-protein kinase catalytic domain // Lipopolysaccharide kinase // Protein kinase, catalytic domain // Serine-threonine/tyrosine-protein kinase catalytic domain // Lipopolysaccharide kinase // Protein kinase, catalytic domain // Serine-threonine/tyrosine-protein kinase catalytic domain // Lipopolysaccharide kinase	main		n341339			9.1558	9.85144	9.61559	7.61072	7.38395	7.62005
TC02000611.hg.1	NPAS2	neuronal PAS domain protein 2	coding	3e-07	3.82e-05	97.2	395.48	0.25	down	2q11.2 // 2q11.2 // 2q11.2 // 2q11.2 // 2q11.2 // 2q11.2	NM_002518	RefSeq // ENSEMBL // ENSEMBL // ENSEMBL // UCSC Genes // UCSC Genes // UCSC Genes // GenBank // GenBank // Havana transcript // Havana transcript // Havana transcript // Havana transcript // Havana transcript // Havana transcript // Havana transcript // Havana transcript // Havana transcript // Havana transcript // Havana transcript // Havana transcript	Homo sapiens neuronal PAS domain protein 2 (NPAS2), mRNA. // cdna:known chromosome:GRCh37:2:101436614:101613291:1 gene:ENSG00000170485 gene_biotype:protein_coding transcript_biotype:protein_coding // cdna:known chromosome:GRCh37:2:101541608:101580638:1 gene:ENSG00000170485 gene_biotype:protein_coding transcript_biotype:processed_transcript // cdna:known chromosome:GRCh37:2:101437487:101612097:1 g…	chr2	+	101436613	101613291	Pfam // Pfam // Pfam // Pfam // Pfam // Pfam	IPR011598 // IPR013655 // IPR013767 // IPR011598 // IPR013655 // IPR013767	Helix-loop-helix domain // PAS fold-3 // PAS fold // Helix-loop-helix domain // PAS fold-3 // PAS fold	main		ENST00000430586		ENST00000433012 ENST00000452364	8.5327	8.7632	8.64142	6.65565	6.51587	6.68497
TC17000050.hg.1	TM4SF5	transmembrane 4 L six family member 5	coding	< 1e-07	< 1e-07	77.97	311.6	0.25	down	17p13.3 // 17p13.3 // 17p13.3 // 17p13.3	NM_003963	RefSeq // ENSEMBL // UCSC Genes // GenBank // GenBank // Havana transcript	Homo sapiens transmembrane 4 L six family member 5 (TM4SF5), mRNA. // cdna:known chromosome:GRCh37:17:4675187:4686506:1 gene:ENSG00000142484 gene_biotype:protein_coding transcript_biotype:protein_coding // --- // Homo sapiens transmembrane 4 L six family member 5, mRNA (cDNA clone MGC:97017 IMAGE:7262226), complete cds. // Homo sapiens transmembrane 4 L six family member 5, mRNA (cDNA clone MGC:1…	chr17	+	4675187	4686508	Pfam	IPR008661	L6 membrane	main			n337251 6334bp;		8.52237	8.16971	8.21349	6.36896	6.21029	6.32345
TC09001058.hg.1	TPM2	tropomyosin 2 (beta)	coding	< 1e-07	< 1e-07	68.81	274.88	0.25	down	9p13 // 9p13 // 9p13 // 9p13 // 9p13 // 9p13 // 9p13 // 9p13	NM_003289	RefSeq // RefSeq // ENSEMBL // ENSEMBL // ENSEMBL // ENSEMBL // ENSEMBL // UCSC Genes // UCSC Genes // UCSC Genes // UCSC Genes // GenBank // Havana transcript // Havana transcript // Havana transcript // Havana transcript // Havana transcript // Havana transcript	Homo sapiens tropomyosin 2 (beta) (TPM2), transcript variant 1, mRNA. // Homo sapiens tropomyosin 2 (beta) (TPM2), transcript variant 2, mRNA. // cdna:known chromosome:GRCh37:9:35682011:35689910:-1 gene:ENSG00000198467 gene_biotype:protein_coding transcript_biotype:protein_coding // cdna:known chromosome:GRCh37:9:35682927:35689919:-1 gene:ENSG00000198467 gene_biotype:protein_coding transcript_bio…	chr9	-	35681989	35691017	Pfam // Pfam // Pfam // Pfam	IPR000533 // IPR000533 // IPR000533 // IPR000533	Tropomyosin // Tropomyosin // Tropomyosin // Tropomyosin	main					8.19933	7.99464	8.16883	6.19057	6.16489	6.00593
TC10000993.hg.1	TUBAL3	tubulin, alpha-like 3	coding	2e-07	2.81e-05	29.38	116.62	0.25	down	10p15.1 // 10p15.1 // 10p15.1 // 10p15.1 // 10p15.1 // 10p15.1	NM_024803	RefSeq // RefSeq // ENSEMBL // ENSEMBL // UCSC Genes // UCSC Genes // GenBank // GenBank // Havana transcript // Havana transcript	Homo sapiens tubulin, alpha-like 3 (TUBAL3), transcript variant 1, mRNA. // Homo sapiens tubulin, alpha-like 3 (TUBAL3), transcript variant 2, mRNA. // cdna:known chromosome:GRCh37:10:5435061:5446793:-1 gene:ENSG00000178462 gene_biotype:protein_coding transcript_biotype:protein_coding // cdna:known chromosome:GRCh37:10:5435232:5446791:-1 gene:ENSG00000178462 gene_biotype:protein_coding transcript…	chr10	-	5435061	5446793	Pfam // Pfam // Pfam // Pfam	IPR003008 // IPR018316 // IPR003008 // IPR018316	Tubulin/FtsZ, GTPase domain // Tubulin/FtsZ, 2-layer sandwich domain // Tubulin/FtsZ, GTPase domain // Tubulin/FtsZ, 2-layer sandwich domain	main					6.94536	6.95521	6.7513	5.01861	4.95648	4.70339
TC15001520.hg.1	---	DQ577554,uc021snn.1	coding	5.93e-05	0.00141	18.68	71	0.26	down	---	uc021snn.1	UCSC Genes	---	chr15	-	62514119	62514153	---	---	---	main					6.73138	5.64876	6.1238	4.10818	4.45697	4.1521
TC10000293.hg.1	ALOX5	arachidonate 5-lipoxygenase	coding	< 1e-07	< 1e-07	71.24	270	0.26	down	10q11.2 // 10q11.2 // 10q11.2 // 10q11.2 // 10q11.2 // 10q11.2 // 10q11.2 // 10q11.2	NM_000698	RefSeq // RefSeq // RefSeq // GenBank // ENSEMBL // ENSEMBL // UCSC Genes // UCSC Genes // UCSC Genes // UCSC Genes // GenBank // ENSEMBL // Havana transcript // Havana transcript // Havana transcript // Havana transcript // Havana transcript // Havana transcript	Homo sapiens arachidonate 5-lipoxygenase (ALOX5), transcript variant 1, mRNA. // Homo sapiens arachidonate 5-lipoxygenase (ALOX5), transcript variant 2, mRNA. // Homo sapiens arachidonate 5-lipoxygenase (ALOX5), transcript variant 3, mRNA. // Homo sapiens arachidonate 5-lipoxygenase, mRNA (cDNA clone MGC:177520 IMAGE:9052503), complete cds. // cdna:known chromosome:GRCh37:10:45869675:45941561:1 g…	chr10	+	45869624	45941567	Pfam // Pfam // Pfam // Pfam	IPR001024 // IPR013819 // IPR001024 // IPR013819	Lipoxygenase, LH2 // Lipoxygenase, C-terminal // Lipoxygenase, LH2 // Lipoxygenase, C-terminal	main		n340021		ENST00000435635	8.06694	8.10567	8.11274	6.19969	6.1907	6.12161
TC05001973.hg.1	C5orf4	chromosome 5 open reading frame 4	coding	< 1e-07	< 1e-07	38.74	147.93	0.26	down	5q31-q32 // 5q31-q32 // 5q31-q32 // 5q31-q32 // 5q31-q32 // 5q31-q32 // 5q31-q32	NM_032385	RefSeq // ENSEMBL // ENSEMBL // ENSEMBL // ENSEMBL // ENSEMBL // UCSC Genes // UCSC Genes // GenBank // Havana transcript // Havana transcript // Havana transcript // Havana transcript // Havana transcript // Havana transcript // Havana transcript // Havana transcript // Havana transcript // Havana transcript // Havana transcript // Havana transcript // Havana transcript // Havana transcript // H…	Homo sapiens chromosome 5 open reading frame 4 (C5orf4), mRNA. // cdna:known chromosome:GRCh37:5:154198051:154230466:-1 gene:ENSG00000170271 gene_biotype:protein_coding transcript_biotype:protein_coding // cdna:known chromosome:GRCh37:5:154199754:154230169:-1 gene:ENSG00000170271 gene_biotype:protein_coding transcript_biotype:protein_coding // cdna:putative chromosome:GRCh37:5:154204021:154230163…	chr5	-	154198051	154238812	Pfam // Pfam	IPR006694 // IPR006694	Fatty acid hydroxylase // Fatty acid hydroxylase	main					7.27404	7.25378	7.15338	5.38385	5.1799	5.31102
TC07000328.hg.1	EGFR	epidermal growth factor receptor	coding	6.26e-05	0.00147	283.11	1108.4	0.26	down	7p12 // 7p12 // 7p12 // 7p12 // 7p12 // 7p12 // 7p12 // 7p12 // 7p12 // 7p12 // 7p12 // 7p12 // 7p12 // 7p12 // 7p12	NM_201282	RefSeq // RefSeq // RefSeq // RefSeq // GenBank // ENSEMBL // ENSEMBL // ENSEMBL // ENSEMBL // ENSEMBL // ENSEMBL // ENSEMBL // ENSEMBL // ENSEMBL // UCSC Genes // UCSC Genes // UCSC Genes // UCSC Genes // UCSC Genes // UCSC Genes // UCSC Genes // UCSC Genes // UCSC Genes // UCSC Genes // UCSC Genes // UCSC Genes // UCSC Genes // UCSC Genes // ENSEMBL // Havana transcript // Havana transcript // …	Homo sapiens epidermal growth factor receptor (EGFR), transcript variant 2, mRNA. // Homo sapiens epidermal growth factor receptor (EGFR), transcript variant 1, mRNA. // Homo sapiens epidermal growth factor receptor (EGFR), transcript variant 3, mRNA. // Homo sapiens epidermal growth factor receptor (EGFR), transcript variant 4, mRNA. // Homo sapiens epidermal growth factor receptor (erythroblast…	chr7	+	55086714	55324313	Pfam // Pfam // Pfam // Pfam // Pfam // Pfam // Pfam // Pfam // Pfam // Pfam // Pfam // Pfam // Pfam // Pfam // Pfam // Pfam // Pfam // Pfam // Pfam // Pfam // Pfam // Pfam // Pfam // Pfam // Pfam // Pfam	IPR000494 // IPR000719 // IPR001245 // IPR006211 // IPR000494 // IPR006211 // IPR000494 // IPR006211 // IPR000494 // IPR000719 // IPR001245 // IPR006211 // IPR000494 // IPR006211 // IPR000494 // IPR006211 // IPR000494 // IPR000719 // IPR001245 // IPR006211 // IPR000494 // IPR006211 // IPR000494 // IPR000719 // IPR001245 // IPR006211	EGF receptor, L domain // Protein kinase, catalytic domain // Serine-threonine/tyrosine-protein kinase catalytic domain // Furin-like cysteine-rich domain // EGF receptor, L domain // Furin-like cysteine-rich domain // EGF receptor, L domain // Furin-like cysteine-rich domain // EGF receptor, L domain // Protein kinase, catalytic domain // Serine-threonine/tyrosine-protein kinase catalytic domain…	main		n332378 n341251		n341252	9.67537	10.5174	10.205	8.22389	8.03641	8.22329
TC12001829.hg.1	FGD6	FYVE, RhoGEF and PH domain containing 6	coding	0.0011536	0.0129	41	160.7	0.26	down	12q22 // 12q22 // 12q22 // 12q22	NM_018351	RefSeq // ENSEMBL // ENSEMBL // ENSEMBL // UCSC Genes // UCSC Genes // UCSC Genes	Homo sapiens FYVE, RhoGEF and PH domain containing 6 (FGD6), mRNA. // cdna:known chromosome:GRCh37:12:95470525:95611240:-1 gene:ENSG00000180263 gene_biotype:protein_coding transcript_biotype:protein_coding // cdna:known chromosome:GRCh37:12:95479319:95611240:-1 gene:ENSG00000180263 gene_biotype:protein_coding transcript_biotype:protein_coding // cdna:putative chromosome:GRCh37:12:95582968:9560273…	chr12	-	95470525	95611240	Pfam // Pfam // Pfam // Pfam // Pfam // Pfam	IPR000219 // IPR000306 // IPR001849 // IPR000219 // IPR000306 // IPR001849	Dbl homology (DH) domain // Zinc finger, FYVE-type // Pleckstrin homology domain // Dbl homology (DH) domain // Zinc finger, FYVE-type // Pleckstrin homology domain	main		n341987			6.55068	8.06728	7.42154	5.27647	5.47532	5.36909
TC22000620.hg.1	MN1	meningioma (disrupted in balanced translocation) 1	coding	4e-07	4.68e-05	19.02	72.68	0.26	down	22q12.1 // 22q12.1 // 22q12.1	NM_002430	RefSeq // ENSEMBL // ENSEMBL // UCSC Genes // UCSC Genes // Havana transcript // Havana transcript // Havana transcript	Homo sapiens meningioma (disrupted in balanced translocation) 1 (MN1), mRNA. // cdna:known chromosome:GRCh37:22:28144265:28197486:-1 gene:ENSG00000169184 gene_biotype:protein_coding transcript_biotype:protein_coding // cdna:putative chromosome:GRCh37:22:28146666:28187871:-1 gene:ENSG00000169184 gene_biotype:protein_coding transcript_biotype:processed_transcript // --- // --- // cdna:all chromosom…	chr22	-	28144265	28197486	---	---	---	main	n324682 444bp;				6.15197	6.33482	6.11846	4.18472	4.39466	4.2161
TC01003616.hg.1	NCF2	neutrophil cytosolic factor 2	coding	2e-07	2.81e-05	23.81	90.55	0.26	down	1q25 // 1q25 // 1q25 // 1q25 // 1q25 // 1q25 // 1q25 // 1q25 // 1q25 // 1q25 // 1q25	NM_000433	RefSeq // RefSeq // RefSeq // RefSeq // ENSEMBL // ENSEMBL // ENSEMBL // ENSEMBL // ENSEMBL // ENSEMBL // UCSC Genes // UCSC Genes // UCSC Genes // UCSC Genes // GenBank // Havana transcript // Havana transcript // Havana transcript // Havana transcript // Havana transcript	Homo sapiens neutrophil cytosolic factor 2 (NCF2), transcript variant 1, mRNA. // Homo sapiens neutrophil cytosolic factor 2 (NCF2), transcript variant 2, mRNA. // Homo sapiens neutrophil cytosolic factor 2 (NCF2), transcript variant 4, mRNA. // Homo sapiens neutrophil cytosolic factor 2 (NCF2), transcript variant 3, mRNA. // cdna:known chromosome:GRCh37:1:183524860:183559716:-1 gene:ENSG00000116…	chr1	-	183524697	183560056	Pfam // Pfam // Pfam // Pfam // Pfam // Pfam // Pfam // Pfam // Pfam // Pfam // Pfam // Pfam // Pfam // Pfam // Pfam // Pfam // Pfam // Pfam // Pfam // Pfam	IPR000270 // IPR001440 // IPR001452 // IPR011511 // IPR000270 // IPR001440 // IPR001452 // IPR011511 // IPR000270 // IPR001440 // IPR001452 // IPR011511 // IPR000270 // IPR001440 // IPR001452 // IPR011511 // IPR000270 // IPR001440 // IPR001452 // IPR011511	Phox/Bem1p // Tetratricopeptide TPR-1 // Src homology-3 domain // Variant SH3 // Phox/Bem1p // Tetratricopeptide TPR-1 // Src homology-3 domain // Variant SH3 // Phox/Bem1p // Tetratricopeptide TPR-1 // Src homology-3 domain // Variant SH3 // Phox/Bem1p // Tetratricopeptide TPR-1 // Src homology-3 domain // Variant SH3 // Phox/Bem1p // Tetratricopeptide TPR-1 // Src homology-3 domain // Variant S…	main					6.63028	6.45905	6.46751	4.82505	4.48739	4.45666
TC06000541.hg.1	PIM1	pim-1 oncogene	coding	1e-07	1.76e-05	265.16	1006.38	0.26	down	6p21.2 // 6p21.2 // 6p21.2 // 6p21.2 // 6p21.2	NM_001243186	RefSeq // ENSEMBL // ENSEMBL // RefSeq // UCSC Genes // GenBank // Havana transcript // Havana transcript // Havana transcript // Havana transcript	Homo sapiens pim-1 oncogene (PIM1), transcript variant 1, mRNA. // cdna:known chromosome:GRCh37:6:37137979:37143202:1 gene:ENSG00000137193 gene_biotype:protein_coding transcript_biotype:protein_coding // cdna:known chromosome:GRCh37:6:37140244:37142023:1 gene:ENSG00000137193 gene_biotype:protein_coding transcript_biotype:processed_transcript // Homo sapiens pim-1 oncogene (PIM1), transcript varia…	chr6	+	37137922	37143204	Pfam // Pfam // Pfam	IPR000719 // IPR001245 // IPR010440	Protein kinase, catalytic domain // Serine-threonine/tyrosine-protein kinase catalytic domain // Lipopolysaccharide kinase	main					10.0228	10.0092	9.94784	8.06663	7.95567	8.1778
TC11000374.hg.1	CD82	CD82 molecule	coding	< 1e-07	< 1e-07	114.73	417.5	0.27	down	11p11.2 // 11p11.2 // 11p11.2 // 11p11.2 // 11p11.2 // 11p11.2	NM_001024844	RefSeq // RefSeq // ENSEMBL // ENSEMBL // ENSEMBL // UCSC Genes // UCSC Genes // GenBank	Homo sapiens CD82 molecule (CD82), transcript variant 2, mRNA. // Homo sapiens CD82 molecule (CD82), transcript variant 1, mRNA. // cdna:known chromosome:GRCh37:11:44587141:44641913:1 gene:ENSG00000085117 gene_biotype:protein_coding transcript_biotype:protein_coding // cdna:known chromosome:GRCh37:11:44587151:44640676:1 gene:ENSG00000085117 gene_biotype:protein_coding transcript_biotype:protein_c…	chr11	+	44587141	44641913	Pfam // Pfam	IPR018499 // IPR018499	Tetraspanin/Peripherin // Tetraspanin/Peripherin	main				ENST00000532524 ENST00000533814	8.83066	8.62534	8.71579	6.86835	6.92724	6.77866
TC04001718.hg.1	DDX60	DEAD (Asp-Glu-Ala-Asp) box polypeptide 60	coding	0.001958	0.0189	6.82	24.86	0.27	down	4q32.3 // 4q32.3 // 4q32.3 // 4q32.3 // 4q32.3	NM_017631	RefSeq // ENSEMBL // ENSEMBL // ENSEMBL // UCSC Genes // UCSC Genes // GenBank // Havana transcript // Havana transcript // Havana transcript // Havana transcript // Havana transcript // Havana transcript	Homo sapiens DEAD (Asp-Glu-Ala-Asp) box polypeptide 60 (DDX60), mRNA. // cdna:known chromosome:GRCh37:4:169137444:169239958:-1 gene:ENSG00000137628 gene_biotype:protein_coding transcript_biotype:protein_coding // cdna:known chromosome:GRCh37:4:169173725:169184822:-1 gene:ENSG00000137628 gene_biotype:protein_coding transcript_biotype:processed_transcript // cdna:known chromosome:GRCh37:4:169173754…	chr4	-	169137442	169239958	Pfam // Pfam // Pfam	IPR001650 // IPR006935 // IPR011545	Helicase, C-terminal // Helicase/UvrB domain // DNA/RNA helicase, DEAD/DEAH box type, N-terminal	main				ENST00000459352	3.84767	5.45507	4.6602	2.82249	2.73569	2.79863
TC05002066.hg.1	DUSP1	dual specificity phosphatase 1	coding	2e-07	2.81e-05	133.6	486.54	0.27	down	5q34 // 5q34 // 5q34 // 5q34 // 5q34	NM_004417	RefSeq // ENSEMBL // ENSEMBL // ENSEMBL // UCSC Genes // UCSC Genes // UCSC Genes // GenBank // Havana transcript	Homo sapiens dual specificity phosphatase 1 (DUSP1), mRNA. // cdna:known chromosome:GRCh37:5:172195093:172198198:-1 gene:ENSG00000120129 gene_biotype:protein_coding transcript_biotype:protein_coding // cdna:known chromosome:GRCh37:5:172195523:172198198:-1 gene:ENSG00000120129 gene_biotype:protein_coding transcript_biotype:protein_coding // cdna:known chromosome:GRCh37:5:172195177:172198198:-1 gen…	chr5	-	172195093	172198203	Pfam // Pfam // Pfam // Pfam // Pfam // Pfam // Pfam // Pfam // Pfam	IPR000242 // IPR000340 // IPR001763 // IPR000242 // IPR000340 // IPR001763 // IPR000242 // IPR000340 // IPR001763	Protein-tyrosine phosphatase, receptor/non-receptor type // Dual specificity phosphatase, catalytic domain // Rhodanese-like domain // Protein-tyrosine phosphatase, receptor/non-receptor type // Dual specificity phosphatase, catalytic domain // Rhodanese-like domain // Protein-tyrosine phosphatase, receptor/non-receptor type // Dual specificity phosphatase, catalytic domain // Rhodanese-like doma…	main	ENST00000384014 8782bp;			ENST00000523005	8.92056	8.86196	9.05166	7.23732	7.00879	6.98715
TC16001271.hg.1	FA2H	fatty acid 2-hydroxylase	coding	1e-07	1.76e-05	87.38	320.42	0.27	down	16q23 // 16q23 // 16q23 // 16q23 // 16q23	NM_024306	RefSeq // ENSEMBL // ENSEMBL // UCSC Genes // UCSC Genes // UCSC Genes // GenBank // GenBank // Havana transcript	Homo sapiens fatty acid 2-hydroxylase (FA2H), mRNA. // cdna:known chromosome:GRCh37:16:74746853:74808723:-1 gene:ENSG00000103089 gene_biotype:protein_coding transcript_biotype:protein_coding // cdna:known chromosome:GRCh37:16:74747496:74808729:-1 gene:ENSG00000103089 gene_biotype:protein_coding transcript_biotype:protein_coding // --- // --- // --- // Homo sapiens fatty acid 2-hydroxylase, mRNA (…	chr16	-	74746853	74808730	Pfam // Pfam // Pfam	IPR001199 // IPR006694 // IPR006694	Cytochrome b5 // Fatty acid hydroxylase // Fatty acid hydroxylase	main					8.3591	8.22642	8.4408	6.48621	6.38141	6.52789
TC03000926.hg.1	FNDC3B	fibronectin type III domain containing 3B	coding	0.0001714	0.00308	148.02	552.72	0.27	down	3q26.31 // 3q26.31 // 3q26.31 // 3q26.31 // 3q26.31 // 3q26.31 // 3q26.31 // 3q26.31 // 3q26.31 // 3q26.31	NM_001135095	RefSeq // RefSeq // GenBank // ENSEMBL // ENSEMBL // ENSEMBL // ENSEMBL // ENSEMBL // ENSEMBL // UCSC Genes // UCSC Genes // UCSC Genes // UCSC Genes // ENSEMBL // Havana transcript // Havana transcript // Havana transcript // Havana transcript // Havana transcript // Havana transcript // Havana transcript // Havana transcript // Havana transcript // Havana transcript // Havana transcript // Hava…	Homo sapiens fibronectin type III domain containing 3B (FNDC3B), transcript variant 2, mRNA. // Homo sapiens fibronectin type III domain containing 3B (FNDC3B), transcript variant 1, mRNA. // Homo sapiens fibronectin type III domain containing 3B, mRNA (cDNA clone MGC:39554 IMAGE:5297602), complete cds. // cdna:known chromosome:GRCh37:3:171758344:172119455:1 gene:ENSG00000075420 gene_biotype:prot…	chr3	+	171757418	172119455	Pfam // Pfam // Pfam	IPR003961 // IPR003961 // IPR003961	Fibronectin, type III // Fibronectin, type III // Fibronectin, type III	main				ENST00000427116 n339687 n378238	8.58617	9.58182	9.21809	7.16313	7.24724	7.26644
TC02001619.hg.1	SDC1	syndecan 1	coding	< 1e-07	< 1e-07	180.6	661.1	0.27	down	2p24.1 // 2p24.1 // 2p24.1 // 2p24.1 // 2p24.1 // 2p24.1 // 2p24.1	NM_001006946	RefSeq // RefSeq // ENSEMBL // ENSEMBL // ENSEMBL // ENSEMBL // UCSC Genes // UCSC Genes // UCSC Genes // UCSC Genes // GenBank // Havana transcript // Havana transcript // Havana transcript // Havana transcript // Havana transcript	Homo sapiens syndecan 1 (SDC1), transcript variant 1, mRNA. // Homo sapiens syndecan 1 (SDC1), transcript variant 2, mRNA. // cdna:known chromosome:GRCh37:2:20400558:20424873:-1 gene:ENSG00000115884 gene_biotype:protein_coding transcript_biotype:protein_coding // cdna:known chromosome:GRCh37:2:20400560:20425194:-1 gene:ENSG00000115884 gene_biotype:protein_coding transcript_biotype:protein_coding …	chr2	-	20400558	20425194	Pfam // Pfam // Pfam	IPR001050 // IPR001050 // IPR001050	Syndecan // Syndecan // Syndecan	main					9.51152	9.36874	9.28082	7.55105	7.51782	7.46889
TC03000917.hg.1	SKIL	SKI-like oncogene	coding	0.0021342	0.0201	30.55	113.84	0.27	down	3q26 // 3q26 // 3q26 // 3q26 // 3q26 // 3q26 // 3q26 // 3q26 // 3q26 // 3q26	NM_001145097	RefSeq // RefSeq // RefSeq // RefSeq // ENSEMBL // ENSEMBL // ENSEMBL // ENSEMBL // ENSEMBL // UCSC Genes // UCSC Genes // UCSC Genes // UCSC Genes // GenBank // Havana transcript // Havana transcript // Havana transcript // Havana transcript // Havana transcript // Havana transcript // Havana transcript // Havana transcript // Havana transcript // Havana transcript	Homo sapiens SKI-like oncogene (SKIL), transcript variant 2, mRNA. // Homo sapiens SKI-like oncogene (SKIL), transcript variant 3, mRNA. // Homo sapiens SKI-like oncogene (SKIL), transcript variant 4, mRNA. // Homo sapiens SKI-like oncogene (SKIL), transcript variant 1, mRNA. // cdna:known chromosome:GRCh37:3:170075514:170110536:1 gene:ENSG00000136603 gene_biotype:protein_coding transcript_biotyp…	chr3	+	170075466	170114637	Pfam // Pfam // Pfam // Pfam // Pfam // Pfam // Pfam // Pfam	IPR003380 // IPR014890 // IPR003380 // IPR014890 // IPR003380 // IPR014890 // IPR003380 // IPR014890	Transforming protein Ski // c-SKI SMAD4-binding domain // Transforming protein Ski // c-SKI SMAD4-binding domain // Transforming protein Ski // c-SKI SMAD4-binding domain // Transforming protein Ski // c-SKI SMAD4-binding domain	main	ENST00000466291 3717bp; TCONS_00006308-XLOC_002918 3239bp;	n339682			6.0072	7.63336	6.90675	4.75781	5.03836	5.05091
TC02004934.hg.1	ZNF512	zinc finger protein 512	coding	1.39e-05	0.000524	13.67	50.46	0.27	down	2p23 // 2p23 // 2p23 // 2p23 // 2p23 // 2p23 // 2p23 // 2p23	NM_032434	RefSeq // ENSEMBL // ENSEMBL // ENSEMBL // ENSEMBL // ENSEMBL // UCSC Genes // UCSC Genes // UCSC Genes // UCSC Genes // UCSC Genes // UCSC Genes // UCSC Genes // GenBank // GenBank // Havana transcript // Havana transcript // Havana transcript // Havana transcript // Havana transcript	Homo sapiens zinc finger protein 512 (ZNF512), mRNA. // cdna:known chromosome:GRCh37:2:27805897:27845963:1 gene:ENSG00000243943 gene_biotype:protein_coding transcript_biotype:protein_coding // cdna:novel chromosome:GRCh37:2:27805897:27845961:1 gene:ENSG00000243943 gene_biotype:protein_coding transcript_biotype:protein_coding // cdna:known chromosome:GRCh37:2:27805976:27844581:1 gene:ENSG000002439…	chr2	+	27805893	27845963	---	---	---	main			n407266 5900bp;		5.35144	5.94584	5.72892	3.84105	3.7348	3.7902
TC19001644.hg.1	---	hypothetical protein gene:ENSG00000205233	coding	1e-07	1.76e-05	47	169.31	0.28	down	---	ENST00000379355	ENSEMBL // UCSC Genes	hypothetical protein gene:ENSG00000205233 // ---	chr19	-	46692286	46706319	---	---	---	main					7.4032	7.39614	7.46612	5.47384	5.55909	5.67879
TC16000786.hg.1	---	DQ577714,uc010bsp.1	coding	2.04e-05	0.000683	45.72	163.34	0.28	down	---	uc010bsp.1	UCSC Genes	---	chr16	-	2611468	2614643	---	---	---	main					7.0122	7.58768	7.51033	5.57088	5.45549	5.56576
TC10001292.hg.1	A1CF	APOBEC1 complementation factor	coding	1.95e-05	0.000663	10.03	36.43	0.28	down	10q11.23 // 10q11.23 // 10q11.23 // 10q11.23 // 10q11.23 // 10q11.23 // 10q11.23 // 10q11.23 // 10q11.23 // 10q11.23 // 10q11.23 // 10q11.23 // 10q11.23 // 10q11.23 // 10q11.23 // 10q11.23 // 10q11.23	NM_001198818	RefSeq // RefSeq // RefSeq // RefSeq // RefSeq // RefSeq // ENSEMBL // ENSEMBL // ENSEMBL // ENSEMBL // ENSEMBL // ENSEMBL // ENSEMBL // ENSEMBL // ENSEMBL // UCSC Genes // UCSC Genes // UCSC Genes // UCSC Genes // UCSC Genes // UCSC Genes // UCSC Genes // GenBank // GenBank // Havana transcript // Havana transcript // Havana transcript // Havana transcript // Havana transcript // Havana transcri…	Homo sapiens APOBEC1 complementation factor (A1CF), transcript variant 4, mRNA. // Homo sapiens APOBEC1 complementation factor (A1CF), transcript variant 5, mRNA. // Homo sapiens APOBEC1 complementation factor (A1CF), transcript variant 6, mRNA. // Homo sapiens APOBEC1 complementation factor (A1CF), transcript variant 1, mRNA. // Homo sapiens APOBEC1 complementation factor (A1CF), transcript vari…	chr10	-	52559169	52645435	Pfam // Pfam // Pfam // Pfam // Pfam // Pfam // Pfam // Pfam	IPR000504 // IPR000504 // IPR000504 // IPR000504 // IPR000504 // IPR000504 // IPR000504 // IPR000504	RNA recognition motif domain // RNA recognition motif domain // RNA recognition motif domain // RNA recognition motif domain // RNA recognition motif domain // RNA recognition motif domain // RNA recognition motif domain // RNA recognition motif domain	main		ENST00000438919 n340030			4.88602	5.5272	5.20336	3.39727	3.34615	3.28527
TC07000584.hg.1	BRI3	brain protein I3	coding	1e-07	1.76e-05	185.65	652.73	0.28	down	7q21.3 // 7q21.3 // 7q21.3 // 7q21.3 // 7q21.3 // 7q21.3 // 7q21.3	NM_001159491	RefSeq // RefSeq // ENSEMBL // ENSEMBL // ENSEMBL // UCSC Genes // UCSC Genes // GenBank // GenBank // Havana transcript // Havana transcript // Havana transcript	Homo sapiens brain protein I3 (BRI3), transcript variant 2, mRNA. // Homo sapiens brain protein I3 (BRI3), transcript variant 1, mRNA. // cdna:known chromosome:GRCh37:7:97910987:97920836:1 gene:ENSG00000164713 gene_biotype:protein_coding transcript_biotype:protein_coding // cdna:known chromosome:GRCh37:7:97911148:97920857:1 gene:ENSG00000164713 gene_biotype:protein_coding transcript_biotype:proce…	chr7	+	97910979	97922275	Pfam // Pfam	IPR019317 // IPR019317	Brain protein I3 // Brain protein I3	main					9.47142	9.26953	9.36495	7.6584	7.39212	7.6068
TC11001540.hg.1	CD59	CD59 molecule, complement regulatory protein	coding	2.8e-06	0.000179	148.74	532.68	0.28	down	11p13 // 11p13 // 11p13 // 11p13 // 11p13 // 11p13 // 11p13 // 11p13 // 11p13 // 11p13 // 11p13 // 11p13 // 11p13 // 11p13 // 11p13 // 11p13 // 11p13 // 11p13 // 11p13 // 11p13 // 11p13 // 11p13 // 11p13	NM_000611	RefSeq // RefSeq // RefSeq // RefSeq // RefSeq // RefSeq // RefSeq // RefSeq // RefSeq // ENSEMBL // ENSEMBL // ENSEMBL // ENSEMBL // ENSEMBL // ENSEMBL // ENSEMBL // ENSEMBL // ENSEMBL // ENSEMBL // ENSEMBL // ENSEMBL // ENSEMBL // UCSC Genes // UCSC Genes // UCSC Genes // UCSC Genes // UCSC Genes // UCSC Genes // UCSC Genes // UCSC Genes // UCSC Genes // UCSC Genes // GenBank	Homo sapiens CD59 molecule, complement regulatory protein (CD59), transcript variant 2, mRNA. // Homo sapiens CD59 molecule, complement regulatory protein (CD59), transcript variant 5, mRNA. // Homo sapiens CD59 molecule, complement regulatory protein (CD59), transcript variant 6, mRNA. // Homo sapiens CD59 molecule, complement regulatory protein (CD59), transcript variant 7, mRNA. // Homo sapien…	chr11	-	33719654	33758025	Pfam // Pfam // Pfam // Pfam // Pfam // Pfam // Pfam // Pfam // Pfam // Pfam // Pfam	IPR001526 // IPR001526 // IPR001526 // IPR001526 // IPR001526 // IPR001526 // IPR001526 // IPR001526 // IPR001526 // IPR001526 // IPR001526	CD59 antigen // CD59 antigen // CD59 antigen // CD59 antigen // CD59 antigen // CD59 antigen // CD59 antigen // CD59 antigen // CD59 antigen // CD59 antigen // CD59 antigen	main		n342760 n381626	ENST00000534431 1407bp;	ENST00000524444	8.85788	9.22417	9.14421	7.24946	7.1539	7.29438
TC19000681.hg.1	EHD2	EH-domain containing 2	coding	2e-07	2.81e-05	154.93	544.01	0.28	down	19q13.3 // 19q13.3 // 19q13.3 // 19q13.3 // 19q13.3 // 19q13.3 // 19q13.3 // 19q13.3	NM_014601	RefSeq // ENSEMBL // ENSEMBL // ENSEMBL // ENSEMBL // ENSEMBL // ENSEMBL // UCSC Genes // UCSC Genes // GenBank	Homo sapiens EH-domain containing 2 (EHD2), mRNA. // cdna:known chromosome:GRCh37:19:48216601:48246390:1 gene:ENSG00000024422 gene_biotype:protein_coding transcript_biotype:protein_coding // cdna:known chromosome:GRCh37:19:48216679:48244565:1 gene:ENSG00000024422 gene_biotype:protein_coding transcript_biotype:protein_coding // cdna:known chromosome:GRCh37:19:48216679:48245110:1 gene:ENSG000000244…	chr19	+	48216601	48246391	Pfam // Pfam // Pfam // Pfam	IPR001401 // IPR001401 // IPR001401 // IPR001401	Dynamin, GTPase domain // Dynamin, GTPase domain // Dynamin, GTPase domain // Dynamin, GTPase domain	main					9.22759	9.00405	9.08574	7.45452	7.32234	7.09743
TC19000702.hg.1	GRIN2D	glutamate receptor, ionotropic, N-methyl D-aspartate 2D	coding	< 1e-07	< 1e-07	71.95	252.83	0.28	down	19q13.33 // 19q13.33	NM_000836	RefSeq // ENSEMBL // UCSC Genes // UCSC Genes	Homo sapiens glutamate receptor, ionotropic, N-methyl D-aspartate 2D (GRIN2D), mRNA. // cdna:known chromosome:GRCh37:19:48898132:48948187:1 gene:ENSG00000105464 gene_biotype:protein_coding transcript_biotype:protein_coding // --- // ---	chr19	+	48898132	48948188	Pfam // Pfam // Pfam // Pfam	IPR001320 // IPR001638 // IPR001828 // IPR019594	Ionotropic glutamate receptor // Extracellular solute-binding protein, family 3 // Extracellular ligand-binding receptor // Glutamate receptor, L-glutamate/glycine-binding	main					8.20353	7.86585	7.9316	6.23508	6.12971	6.18977
TC02001103.hg.1	GULP1	GULP, engulfment adaptor PTB domain containing 1	coding	0.0018735	0.0183	28.25	99.43	0.28	down	2q32.3-q33 // 2q32.3-q33 // 2q32.3-q33 // 2q32.3-q33 // 2q32.3-q33 // 2q32.3-q33 // 2q32.3-q33 // 2q32.3-q33 // 2q32.3-q33 // 2q32.3-q33 // 2q32.3-q33 // 2q32.3-q33 // 2q32.3-q33 // 2q32.3-q33 // 2q32.3-q33	NM_001252668	RefSeq // RefSeq // RefSeq // RefSeq // RefSeq // ENSEMBL // ENSEMBL // ENSEMBL // ENSEMBL // ENSEMBL // ENSEMBL // ENSEMBL // ENSEMBL // ENSEMBL // UCSC Genes // UCSC Genes // UCSC Genes // UCSC Genes // UCSC Genes // UCSC Genes // UCSC Genes // GenBank // Havana transcript // Havana transcript // Havana transcript // Havana transcript // Havana transcript // Havana transcript // Havana transcri…	Homo sapiens GULP, engulfment adaptor PTB domain containing 1 (GULP1), transcript variant 2, mRNA. // Homo sapiens GULP, engulfment adaptor PTB domain containing 1 (GULP1), transcript variant 3, mRNA. // Homo sapiens GULP, engulfment adaptor PTB domain containing 1 (GULP1), transcript variant 1, mRNA. // Homo sapiens GULP, engulfment adaptor PTB domain containing 1 (GULP1), transcript variant 4, …	chr2	+	189156396	189460653	Pfam // Pfam // Pfam // Pfam // Pfam // Pfam // Pfam // Pfam // Pfam // Pfam // Pfam // Pfam // Pfam // Pfam	IPR006020 // IPR013625 // IPR006020 // IPR013625 // IPR006020 // IPR013625 // IPR006020 // IPR013625 // IPR006020 // IPR013625 // IPR006020 // IPR013625 // IPR006020 // IPR013625	Phosphotyrosine interaction domain // Tensin phosphotyrosine-binding domain // Phosphotyrosine interaction domain // Tensin phosphotyrosine-binding domain // Phosphotyrosine interaction domain // Tensin phosphotyrosine-binding domain // Phosphotyrosine interaction domain // Tensin phosphotyrosine-binding domain // Phosphotyrosine interaction domain // Tensin phosphotyrosine-binding domain // Phos…	main		NR_030287			5.89195	7.42493	6.64491	4.73179	4.88971	4.88697
TC08001627.hg.1	LOC100507056	uncharacterized LOC100507056	coding	0.0005127	0.00696	100.9	361.16	0.28	down	---	ENST00000500112	ENSEMBL // UCSC Genes // Havana transcript	ensembl_havana_lincrna:lincRNA chromosome:GRCh37:8:128220111:128231333:-1 gene:ENSG00000247844 gene_biotype:lincRNA transcript_biotype:processed_transcript // --- // cdna:all chromosome:VEGA50:8:128220111:128231333:-1 Gene:OTTHUMG00000165065	chr8	-	128219629	128231333	---	---	---	main		n344709	ENST00000521815 4162bp;		7.84377	8.9577	8.7429	6.54902	6.68793	6.78133
TC0X000978.hg.1	MAOB	monoamine oxidase B	coding	4e-07	4.68e-05	56.17	204.04	0.28	down	Xp11.23 // Xp11.23 // Xp11.23 // Xp11.23 // Xp11.23 // Xp11.23	NM_000898	RefSeq // ENSEMBL // ENSEMBL // ENSEMBL // ENSEMBL // UCSC Genes // UCSC Genes // UCSC Genes // UCSC Genes // GenBank // Havana transcript // Havana transcript // Havana transcript // Havana transcript	Homo sapiens monoamine oxidase B (MAOB), nuclear gene encoding mitochondrial protein, mRNA. // cdna:known chromosome:GRCh37:X:43625858:43741693:-1 gene:ENSG00000069535 gene_biotype:protein_coding transcript_biotype:protein_coding // cdna:known chromosome:GRCh37:X:43656459:43741681:-1 gene:ENSG00000069535 gene_biotype:protein_coding transcript_biotype:processed_transcript // cdna:known chromosome:…	chrX	-	43625857	43741721	Pfam // Pfam // Pfam // Pfam // Pfam // Pfam // Pfam	IPR001327 // IPR002937 // IPR002938 // IPR003953 // IPR006076 // IPR002937 // IPR002937	Pyridine nucleotide-disulphide oxidoreductase, NAD-binding domain // Amine oxidase // Monooxygenase, FAD-binding // FAD binding domain // FAD dependent oxidoreductase // Amine oxidase // Amine oxidase	main		n337665			7.64408	7.67027	7.75876	5.90769	5.64832	5.92675
TC08001659.hg.1	NDRG1	N-myc downstream regulated 1	coding	1e-07	1.76e-05	245.12	886.2	0.28	down	8q24.3 // 8q24.3 // 8q24.3 // 8q24.3 // 8q24.3 // 8q24.3 // 8q24.3 // 8q24.3 // 8q24.3 // 8q24.3 // 8q24.3 // 8q24.3 // 8q24.3	NM_001135242	RefSeq // RefSeq // ENSEMBL // ENSEMBL // ENSEMBL // ENSEMBL // ENSEMBL // ENSEMBL // ENSEMBL // ENSEMBL // ENSEMBL // ENSEMBL // UCSC Genes // UCSC Genes // UCSC Genes // UCSC Genes // UCSC Genes // UCSC Genes // UCSC Genes // UCSC Genes // UCSC Genes // GenBank // Havana transcript // Havana transcript // Havana transcript // Havana transcript // Havana transcript // Havana transcript // Havana…	Homo sapiens N-myc downstream regulated 1 (NDRG1), transcript variant 1, mRNA. // Homo sapiens N-myc downstream regulated 1 (NDRG1), transcript variant 2, mRNA. // cdna:known chromosome:GRCh37:8:134249414:134309480:-1 gene:ENSG00000104419 gene_biotype:protein_coding transcript_biotype:protein_coding // cdna:known chromosome:GRCh37:8:134249415:134309495:-1 gene:ENSG00000104419 gene_biotype:protein…	chr8	-	134249414	134314265	Pfam // Pfam // Pfam // Pfam // Pfam // Pfam // Pfam // Pfam // Pfam	IPR004142 // IPR004142 // IPR004142 // IPR004142 // IPR000073 // IPR004142 // IPR004142 // IPR000073 // IPR004142	Ndr // Ndr // Ndr // Ndr // Alpha/beta hydrolase fold-1 // Ndr // Ndr // Alpha/beta hydrolase fold-1 // Ndr	main					9.81323	9.84513	9.771	8.02013	7.81972	8.02013
TC02002445.hg.1	NR4A2	nuclear receptor subfamily 4, group A, member 2	coding	3.6e-06	0.000209	45.37	164.73	0.28	down	2q22-q23 // 2q22-q23 // 2q22-q23 // 2q22-q23 // 2q22-q23 // 2q22-q23 // 2q22-q23 // 2q22-q23 // 2q22-q23	NM_006186	RefSeq // ENSEMBL // ENSEMBL // ENSEMBL // ENSEMBL // ENSEMBL // ENSEMBL // UCSC Genes // UCSC Genes // UCSC Genes // UCSC Genes // UCSC Genes // GenBank // GenBank // Havana transcript // Havana transcript // Havana transcript // Havana transcript // Havana transcript // Havana transcript // Havana transcript // Havana transcript // Havana transcript // Havana transcript	Homo sapiens nuclear receptor subfamily 4, group A, member 2 (NR4A2), mRNA. // cdna:known chromosome:GRCh37:2:157180944:157189228:-1 gene:ENSG00000153234 gene_biotype:protein_coding transcript_biotype:protein_coding // cdna:novel chromosome:GRCh37:2:157182256:157187219:-1 gene:ENSG00000153234 gene_biotype:protein_coding transcript_biotype:protein_coding // cdna:known chromosome:GRCh37:2:157181610…	chr2	-	157180944	157198860	Pfam // Pfam // Pfam // Pfam // Pfam // Pfam // Pfam // Pfam // Pfam // Pfam	IPR000536 // IPR001628 // IPR001628 // IPR000536 // IPR001628 // IPR000536 // IPR001628 // IPR001628 // IPR000536 // IPR001628	Nuclear hormone receptor, ligand-binding, core // Zinc finger, nuclear hormone receptor-type // Zinc finger, nuclear hormone receptor-type // Nuclear hormone receptor, ligand-binding, core // Zinc finger, nuclear hormone receptor-type // Nuclear hormone receptor, ligand-binding, core // Zinc finger, nuclear hormone receptor-type // Zinc finger, nuclear hormone receptor-type // Nuclear hormone rec…	main		n383760	TCONS_00005257-XLOC_002366 6092bp;	ENST00000500318	7.16358	7.58408	7.3992	5.57884	5.43263	5.54782
TC11001354.hg.1	PRKCDBP	protein kinase C, delta binding protein	coding	1e-07	1.76e-05	80.79	287.91	0.28	down	11p15.4 // 11p15.4 // 11p15.4 // 11p15.4	NM_145040	RefSeq // ENSEMBL // ENSEMBL // UCSC Genes // GenBank // Havana transcript	Homo sapiens protein kinase C, delta binding protein (PRKCDBP), mRNA. // cdna:known chromosome:GRCh37:11:6340176:6341877:-1 gene:ENSG00000170955 gene_biotype:protein_coding transcript_biotype:protein_coding // cdna:putative chromosome:GRCh37:11:6340374:6341762:-1 gene:ENSG00000170955 gene_biotype:protein_coding transcript_biotype:protein_coding // --- // Homo sapiens protein kinase C, delta bindi…	chr11	-	6340176	6341877	---	---	---	main					8.43057	8.056	8.07682	6.39524	6.31507	6.3459
TC01001544.hg.1	RALGPS2	Ral GEF with PH domain and SH3 binding motif 2	coding	0.0015087	0.0156	76.21	276.58	0.28	down	1q25.2 // 1q25.2 // 1q25.2 // 1q25.2 // 1q25.2 // 1q25.2 // 1q25.2	NM_152663	RefSeq // ENSEMBL // ENSEMBL // ENSEMBL // ENSEMBL // ENSEMBL // UCSC Genes // UCSC Genes // UCSC Genes // GenBank // Havana transcript // Havana transcript // Havana transcript // Havana transcript // Havana transcript // Havana transcript // Havana transcript // Havana transcript	Homo sapiens Ral GEF with PH domain and SH3 binding motif 2 (RALGPS2), mRNA. // cdna:novel chromosome:GRCh37:1:178694427:178887143:1 gene:ENSG00000116191 gene_biotype:protein_coding transcript_biotype:protein_coding // cdna:known chromosome:GRCh37:1:178694379:178885784:1 gene:ENSG00000116191 gene_biotype:protein_coding transcript_biotype:protein_coding // cdna:known chromosome:GRCh37:1:178694300:…	chr1	+	178694300	179065553	Pfam // Pfam // Pfam	IPR001895 // IPR001895 // IPR001895	Guanine-nucleotide dissociation stimulator CDC25 // Guanine-nucleotide dissociation stimulator CDC25 // Guanine-nucleotide dissociation stimulator CDC25	main		n326317	ENST00000438080 5245bp;	ENST00000364921	7.32628	8.80428	8.25897	6.13348	6.35304	6.31705
TC07001605.hg.1	SAMD9	sterile alpha motif domain containing 9	coding	0.0016659	0.0168	6.01	21.48	0.28	down	7q21.2 // 7q21.2 // 7q21.2 // 7q21.2 // 7q21.2	NM_001193307	RefSeq // RefSeq // ENSEMBL // UCSC Genes // UCSC Genes // UCSC Genes // GenBank // GenBank // Havana transcript // Havana transcript	Homo sapiens sterile alpha motif domain containing 9 (SAMD9), transcript variant 2, mRNA. // Homo sapiens sterile alpha motif domain containing 9 (SAMD9), transcript variant 1, mRNA. // cdna:known chromosome:GRCh37:7:92728829:92747336:-1 gene:ENSG00000205413 gene_biotype:protein_coding transcript_biotype:protein_coding // --- // --- // --- // Homo sapiens sterile alpha motif domain containing 9, …	chr7	-	92728826	92747336	Pfam // Pfam	IPR011510 // IPR021129	Sterile alpha motif, type 2 // Sterile alpha motif, type 1	main					3.73972	5.26128	4.32967	2.58115	2.65661	2.57374
TC07001559.hg.1	SEMA3C	sema domain, immunoglobulin domain (Ig), short basic domain, secreted, (semaphorin) 3C	coding	0.0016823	0.0169	13.37	46.97	0.28	down	7q21-q31 // 7q21-q31 // 7q21-q31 // 7q21-q31 // 7q21-q31 // 7q21-q31	NM_006379	RefSeq // ENSEMBL // ENSEMBL // ENSEMBL // ENSEMBL // UCSC Genes // UCSC Genes // UCSC Genes // GenBank // Havana transcript // Havana transcript // Havana transcript // Havana transcript // Havana transcript // Havana transcript // Havana transcript // Havana transcript // Havana transcript	Homo sapiens sema domain, immunoglobulin domain (Ig), short basic domain, secreted, (semaphorin) 3C (SEMA3C), mRNA. // cdna:known chromosome:GRCh37:7:80371854:80548667:-1 gene:ENSG00000075223 gene_biotype:protein_coding transcript_biotype:protein_coding // cdna:known chromosome:GRCh37:7:80374184:80551675:-1 gene:ENSG00000075223 gene_biotype:protein_coding transcript_biotype:protein_coding // cdna…	chr7	-	80371854	80551675	Pfam // Pfam // Pfam // Pfam // Pfam	IPR001627 // IPR013098 // IPR001627 // IPR013098 // IPR001627	Semaphorin/CD100 antigen // Immunoglobulin I-set // Semaphorin/CD100 antigen // Immunoglobulin I-set // Semaphorin/CD100 antigen	main					4.86197	6.36932	5.48476	3.74576	3.77148	3.7525
TC11001255.hg.1	---	AX747537,uc001lsr.1	coding	1e-07	1.76e-05	326.75	1136.33	0.29	down	---	uc001lsr.1	UCSC Genes	---	chr11	-	881476	882176	---	---	---	main					10.311	10.1384	10.0559	8.36201	8.27745	8.46461
TC06001410.hg.1	---	uc021yqp.1	coding	8.3e-06	0.000367	108.52	377.49	0.29	down	---	uc021yqp.1	UCSC Genes	---	chr6	-	27573417	27573524	---	---	---	main					8.72952	8.63911	8.36714	6.91658	6.44012	6.97664
TC03002108.hg.1	CLDN1	claudin 1	coding	3.85e-05	0.00106	204.82	717.04	0.29	down	3q28-q29 // 3q28-q29 // 3q28-q29 // 3q28-q29	NM_021101	RefSeq // ENSEMBL // ENSEMBL // UCSC Genes // GenBank // Havana transcript // Havana transcript	Homo sapiens claudin 1 (CLDN1), mRNA. // cdna:known chromosome:GRCh37:3:190023490:190040264:-1 gene:ENSG00000163347 gene_biotype:protein_coding transcript_biotype:protein_coding // cdna:known chromosome:GRCh37:3:190025371:190040232:-1 gene:ENSG00000163347 gene_biotype:protein_coding transcript_biotype:protein_coding // --- // Homo sapiens claudin 1, mRNA (cDNA clone MGC:21289 IMAGE:4500534), comp…	chr3	-	190023490	190040264	Pfam // Pfam	IPR004031 // IPR004031	PMP-22/EMP/MP20/Claudin // PMP-22/EMP/MP20/Claudin	main					9.11198	9.77993	9.62074	7.7328	7.6174	7.73239
TC16001140.hg.1	DOK4	docking protein 4	coding	< 1e-07	< 1e-07	153.92	528.64	0.29	down	16q21 // 16q21 // 16q21 // 16q21	NM_018110	RefSeq // ENSEMBL // UCSC Genes // UCSC Genes // GenBank // GenBank // Havana transcript	Homo sapiens docking protein 4 (DOK4), mRNA. // cdna:known chromosome:GRCh37:16:57505870:57520407:-1 gene:ENSG00000125170 gene_biotype:protein_coding transcript_biotype:protein_coding // --- // --- // Homo sapiens docking protein 4, mRNA (cDNA clone MGC:962 IMAGE:2988350), complete cds. // Homo sapiens docking protein 4, mRNA (cDNA clone MGC:10806 IMAGE:3611472), complete cds. // cdna:all chromos…	chr16	-	57505834	57520402	Pfam // Pfam	IPR001849 // IPR002404	Pleckstrin homology domain // Insulin receptor substrate-1, PTB	main					9.12369	9.02554	9.04413	7.3865	7.17548	7.28408
TC05001610.hg.1	ELL2	elongation factor, RNA polymerase II, 2	coding	0.000699	0.00881	39.25	137.57	0.29	down	5q15 // 5q15 // 5q15 // 5q15 // 5q15	NM_012081	RefSeq // ENSEMBL // ENSEMBL // ENSEMBL // UCSC Genes // GenBank // Havana transcript // Havana transcript // Havana transcript // Havana transcript // Havana transcript // Havana transcript // Havana transcript	Homo sapiens elongation factor, RNA polymerase II, 2 (ELL2), mRNA. // cdna:known chromosome:GRCh37:5:95220802:95297775:-1 gene:ENSG00000118985 gene_biotype:protein_coding transcript_biotype:protein_coding // cdna:known chromosome:GRCh37:5:95224368:95297553:-1 gene:ENSG00000118985 gene_biotype:protein_coding transcript_biotype:protein_coding // cdna:known chromosome:GRCh37:5:95242228:95297491:-1 g…	chr5	-	95220802	95297775	Pfam // Pfam // Pfam // Pfam	IPR010844 // IPR019464 // IPR010844 // IPR019464	Occludin/RNA polymerase II elongation factor, ELL domain // RNA polymerase II elongation factor ELL // Occludin/RNA polymerase II elongation factor, ELL domain // RNA polymerase II elongation factor ELL	main	ENST00000506070 2928bp; TCONS_l2_00023832-XLOC_l2_012148 2928bp;			ENST00000513158 n324627	6.44733	7.6841	7.23545	5.24097	5.33307	5.3572
TC03000090.hg.1	FGD5	FYVE, RhoGEF and PH domain containing 5	coding	1e-07	1.76e-05	38.13	129.74	0.29	down	3p25.1 // 3p25.1 // 3p25.1 // 3p25.1 // 3p25.1 // 3p25.1 // 3p25.1	NM_152536	RefSeq // ENSEMBL // ENSEMBL // ENSEMBL // UCSC Genes // UCSC Genes // UCSC Genes // GenBank // GenBank // GenBank // Havana transcript // Havana transcript // Havana transcript // Havana transcript // Havana transcript	Homo sapiens FYVE, RhoGEF and PH domain containing 5 (FGD5), mRNA. // cdna:known chromosome:GRCh37:3:14860469:14975895:1 gene:ENSG00000154783 gene_biotype:protein_coding transcript_biotype:protein_coding // cdna:known chromosome:GRCh37:3:14938469:14974946:1 gene:ENSG00000154783 gene_biotype:protein_coding transcript_biotype:processed_transcript // cdna:known chromosome:GRCh37:3:14860831:14975774:…	chr3	+	14860469	14976072	Pfam // Pfam // Pfam // Pfam // Pfam // Pfam	IPR000219 // IPR000306 // IPR001849 // IPR000219 // IPR000306 // IPR001849	Dbl homology (DH) domain // Zinc finger, FYVE-type // Pleckstrin homology domain // Dbl homology (DH) domain // Zinc finger, FYVE-type // Pleckstrin homology domain	main				ENST00000417835	7.02542	7.0587	7.02921	5.30058	5.21859	5.28762
TC07000018.hg.1	GPER	G protein-coupled estrogen receptor 1	coding	< 1e-07	< 1e-07	57.35	195.04	0.29	down	7p22.3 // 7p22.3 // 7p22.3 // 7p22.3 // 7p22.3 // 7p22.3 // 7p22.3 // 7p22.3 // 7p22.3 // 7p22.3 // 7p22.3	NM_001039966	RefSeq // RefSeq // RefSeq // ENSEMBL // ENSEMBL // ENSEMBL // ENSEMBL // ENSEMBL // ENSEMBL // UCSC Genes // UCSC Genes // UCSC Genes // UCSC Genes // UCSC Genes // GenBank // GenBank // Havana transcript // Havana transcript // Havana transcript // Havana transcript	Homo sapiens G protein-coupled estrogen receptor 1 (GPER), transcript variant 3, mRNA. // Homo sapiens G protein-coupled estrogen receptor 1 (GPER), transcript variant 4, mRNA. // Homo sapiens G protein-coupled estrogen receptor 1 (GPER), transcript variant 2, mRNA. // cdna:known chromosome:GRCh37:7:1126512:1133451:1 gene:ENSG00000164850 gene_biotype:protein_coding transcript_biotype:protein_codi…	chr7	+	1121844	1133451	Pfam // Pfam // Pfam // Pfam // Pfam // Pfam // Pfam // Pfam // Pfam	IPR000276 // IPR019424 // IPR000276 // IPR019424 // IPR000276 // IPR019424 // IPR000276 // IPR019424 // IPR000276	GPCR, rhodopsin-like, 7TM // 7TM GPCR, olfactory receptor/chemoreceptor Srsx // GPCR, rhodopsin-like, 7TM // 7TM GPCR, olfactory receptor/chemoreceptor Srsx // GPCR, rhodopsin-like, 7TM // 7TM GPCR, olfactory receptor/chemoreceptor Srsx // GPCR, rhodopsin-like, 7TM // 7TM GPCR, olfactory receptor/chemoreceptor Srsx // GPCR, rhodopsin-like, 7TM	main	ENST00000415656 30bp; ENST00000449721 4172bp;				7.72774	7.63477	7.51536	5.89537	5.90815	5.7697
TC13000871.hg.1	IRS2	insulin receptor substrate 2	coding	1.2e-05	0.000476	59.46	203.45	0.29	down	13q34 // 13q34	NM_003749	RefSeq // ENSEMBL // UCSC Genes // Havana transcript	Homo sapiens insulin receptor substrate 2 (IRS2), mRNA. // cdna:known chromosome:GRCh37:13:110406184:110438915:-1 gene:ENSG00000185950 gene_biotype:protein_coding transcript_biotype:protein_coding // --- // cdna:all chromosome:VEGA50:13:110406184:110438915:-1 Gene:OTTHUMG00000017338	chr13	-	110406184	110438915	Pfam // Pfam	IPR001849 // IPR002404	Pleckstrin homology domain // Insulin receptor substrate-1, PTB	main				n325630	7.43887	7.91211	7.70961	5.8455	5.81865	6.06495
TC07000722.hg.1	MET	met proto-oncogene (hepatocyte growth factor receptor)	coding	0.0008207	0.00995	213.19	729.44	0.29	down	7q31 // 7q31 // 7q31 // 7q31 // 7q31 // 7q31 // 7q31 // 7q31	NM_000245	RefSeq // RefSeq // ENSEMBL // ENSEMBL // ENSEMBL // ENSEMBL // ENSEMBL // UCSC Genes // UCSC Genes // UCSC Genes // UCSC Genes // UCSC Genes // UCSC Genes // UCSC Genes // UCSC Genes // UCSC Genes // UCSC Genes // UCSC Genes // UCSC Genes // UCSC Genes // UCSC Genes // UCSC Genes // UCSC Genes // GenBank // Havana transcript // Havana transcript // Havana transcript // Havana transcript // Havan…	Homo sapiens met proto-oncogene (hepatocyte growth factor receptor) (MET), transcript variant 2, mRNA. // Homo sapiens met proto-oncogene (hepatocyte growth factor receptor) (MET), transcript variant 1, mRNA. // cdna:known chromosome:GRCh37:7:116312459:116436396:1 gene:ENSG00000105976 gene_biotype:protein_coding transcript_biotype:protein_coding // cdna:known chromosome:GRCh37:7:116312446:1164384…	chr7	+	116312248	116438440	Pfam // Pfam // Pfam // Pfam // Pfam // Pfam // Pfam // Pfam // Pfam // Pfam // Pfam // Pfam // Pfam // Pfam // Pfam	IPR000719 // IPR001245 // IPR001627 // IPR002165 // IPR002909 // IPR000719 // IPR001245 // IPR001627 // IPR002165 // IPR002909 // IPR001627 // IPR002165 // IPR002909 // IPR000719 // IPR001245	Protein kinase, catalytic domain // Serine-threonine/tyrosine-protein kinase catalytic domain // Semaphorin/CD100 antigen // Plexin // Cell surface receptor IPT/TIG // Protein kinase, catalytic domain // Serine-threonine/tyrosine-protein kinase catalytic domain // Semaphorin/CD100 antigen // Plexin // Cell surface receptor IPT/TIG // Semaphorin/CD100 antigen // Plexin // Cell surface receptor IPT…	main		n334784			8.85082	10.0958	9.64024	7.66298	7.78655	7.80644
TC02002880.hg.1	NGEF	neuronal guanine nucleotide exchange factor	coding	< 1e-07	< 1e-07	58.31	200.99	0.29	down	2q37 // 2q37 // 2q37 // 2q37 // 2q37 // 2q37 // 2q37 // 2q37	NM_001114090	RefSeq // RefSeq // ENSEMBL // ENSEMBL // ENSEMBL // ENSEMBL // ENSEMBL // UCSC Genes // UCSC Genes // UCSC Genes // UCSC Genes // GenBank // Havana transcript // Havana transcript // Havana transcript // Havana transcript // Havana transcript // Havana transcript // Havana transcript // Havana transcript // Havana transcript // Havana transcript	Homo sapiens neuronal guanine nucleotide exchange factor (NGEF), transcript variant 2, mRNA. // Homo sapiens neuronal guanine nucleotide exchange factor (NGEF), transcript variant 1, mRNA. // cdna:known chromosome:GRCh37:2:233743396:233877982:-1 gene:ENSG00000066248 gene_biotype:protein_coding transcript_biotype:protein_coding // cdna:known chromosome:GRCh37:2:233743925:233792864:-1 gene:ENSG0000…	chr2	-	233743396	233877982	Pfam // Pfam // Pfam // Pfam // Pfam // Pfam // Pfam // Pfam // Pfam // Pfam // Pfam // Pfam // Pfam	IPR000219 // IPR001452 // IPR011511 // IPR000219 // IPR001452 // IPR011511 // IPR000219 // IPR000219 // IPR001452 // IPR011511 // IPR000219 // IPR001452 // IPR011511	Dbl homology (DH) domain // Src homology-3 domain // Variant SH3 // Dbl homology (DH) domain // Src homology-3 domain // Variant SH3 // Dbl homology (DH) domain // Dbl homology (DH) domain // Src homology-3 domain // Variant SH3 // Dbl homology (DH) domain // Src homology-3 domain // Variant SH3	main					7.70911	7.61035	7.68842	5.94122	5.80792	5.89587
TC11000772.hg.1	P2RY2	purinergic receptor P2Y, G-protein coupled, 2	coding	4e-07	4.68e-05	71.71	245.56	0.29	down	11q13.5-q14.1 // 11q13.5-q14.1 // 11q13.5-q14.1 // 11q13.5-q14.1 // 11q13.5-q14.1 // 11q13.5-q14.1 // 11q13.5-q14.1 // 11q13.5-q14.1	NM_176072	RefSeq // RefSeq // RefSeq // GenBank // ENSEMBL // ENSEMBL // UCSC Genes // UCSC Genes // UCSC Genes // UCSC Genes // GenBank // ENSEMBL	Homo sapiens purinergic receptor P2Y, G-protein coupled, 2 (P2RY2), transcript variant 1, mRNA. // Homo sapiens purinergic receptor P2Y, G-protein coupled, 2 (P2RY2), transcript variant 2, mRNA. // Homo sapiens purinergic receptor P2Y, G-protein coupled, 2 (P2RY2), transcript variant 3, mRNA. // Homo sapiens purinergic receptor P2Y, G-protein coupled, 2, mRNA (cDNA clone MGC:40010 IMAGE:5215817),…	chr11	+	72929343	72947397	Pfam // Pfam // Pfam	IPR000276 // IPR000276 // IPR000276	GPCR, rhodopsin-like, 7TM // GPCR, rhodopsin-like, 7TM // GPCR, rhodopsin-like, 7TM	main			n341064 3740bp;		8.09792	7.97851	7.79831	6.33425	6.02447	6.18151
TC11003439.hg.1	POLD4	polymerase (DNA-directed), delta 4, accessory subunit	coding	1e-07	1.76e-05	242.78	839.78	0.29	down	11q13 // 11q13 // 11q13 // 11q13 // 11q13	NM_021173	RefSeq // GenBank // ENSEMBL // ENSEMBL // UCSC Genes // UCSC Genes // ENSEMBL	Homo sapiens polymerase (DNA-directed), delta 4, accessory subunit (POLD4), transcript variant 1, mRNA. // Homo sapiens polymerase (DNA-directed), delta 4, mRNA (cDNA clone MGC:88237 IMAGE:6450262), complete cds. // cdna:known chromosome:GRCh37:11:67118248:67121050:-1 gene:ENSG00000175482 gene_biotype:protein_coding transcript_biotype:processed_transcript // cdna:putative chromosome:GRCh37:11:671…	chr11	-	67118248	67121052	Pfam // Pfam	IPR007218 // IPR007218	DNA polymerase delta, subunit 4 // DNA polymerase delta, subunit 4	main				n386684 NR_024469	9.87328	9.63802	9.68519	7.99463	7.81642	8.00732
TC09000185.hg.1	RUSC2	RUN and SH3 domain containing 2	coding	< 1e-07	< 1e-07	45.05	156.69	0.29	down	9p13.3 // 9p13.3 // 9p13.3 // 9p13.3 // 9p13.3 // 9p13.3 // 9p13.3 // 9p13.3 // 9p13.3	NM_001135999	RefSeq // RefSeq // ENSEMBL // ENSEMBL // ENSEMBL // ENSEMBL // UCSC Genes // UCSC Genes // UCSC Genes // GenBank // GenBank // GenBank // Havana transcript // Havana transcript	Homo sapiens RUN and SH3 domain containing 2 (RUSC2), transcript variant 1, mRNA. // Homo sapiens RUN and SH3 domain containing 2 (RUSC2), transcript variant 2, mRNA. // cdna:known chromosome:GRCh37:9:35490124:35561889:1 gene:ENSG00000198853 gene_biotype:protein_coding transcript_biotype:protein_coding // cdna:known chromosome:GRCh37:9:35538629:35561895:1 gene:ENSG00000198853 gene_biotype:protein…	chr9	+	35490007	35561895	Pfam // Pfam // Pfam // Pfam	IPR004012 // IPR011511 // IPR004012 // IPR011511	RUN // Variant SH3 // RUN // Variant SH3	main	n385507 6822bp; NR_003581 6981bp;	n342857 BC020828			7.37288	7.29249	7.26496	5.54587	5.4882	5.49427
TC17001091.hg.1	SOX15	SRY (sex determining region Y)-box 15	coding	1e-07	1.76e-05	56.03	193.36	0.29	down	17p12.3 // 17p12.3 // 17p12.3 // 17p12.3 // 17p12.3	NM_006942	RefSeq // ENSEMBL // ENSEMBL // UCSC Genes // UCSC Genes // GenBank // GenBank	Homo sapiens SRY (sex determining region Y)-box 15 (SOX15), mRNA. // cdna:known chromosome:GRCh37:17:7491496:7493488:-1 gene:ENSG00000129194 gene_biotype:protein_coding transcript_biotype:protein_coding // cdna:known chromosome:GRCh37:17:7491496:7493390:-1 gene:ENSG00000129194 gene_biotype:protein_coding transcript_biotype:protein_coding // --- // --- // Homo sapiens SRY (sex determining region Y…	chr17	-	7491496	7493488	Pfam // Pfam	IPR009071 // IPR009071	High mobility group, superfamily // High mobility group, superfamily	main			ENST00000415124 4106bp;	n407101	7.77231	7.5761	7.49191	5.87216	5.87653	5.72391
TC19002665.hg.1	ZNF134	zinc finger protein 134	coding	6.1e-06	0.000297	13.16	45.7	0.29	down	19q13.4 // 19q13.4 // 19q13.4 // 19q13.4 // 19q13.4 // 19q13.4 // 19q13.4	NM_003435	RefSeq // ENSEMBL // ENSEMBL // ENSEMBL // UCSC Genes // UCSC Genes // GenBank // GenBank // GenBank	Homo sapiens zinc finger protein 134 (ZNF134), mRNA. // cdna:known chromosome:GRCh37:19:58125628:58134721:1 gene:ENSG00000213762 gene_biotype:protein_coding transcript_biotype:protein_coding // cdna:known chromosome:GRCh37:19:58125619:58132950:1 gene:ENSG00000213762 gene_biotype:protein_coding transcript_biotype:protein_coding // cdna:known chromosome:GRCh37:19:58125619:58132950:1 gene:ENSG000002…	chr19	+	58125619	58134723	Pfam // Pfam // Pfam	IPR007087 // IPR007087 // IPR007087	Zinc finger, C2H2 // Zinc finger, C2H2 // Zinc finger, C2H2	main					5.31897	5.44831	5.83022	3.72323	3.7569	3.72323
TC16000080.hg.1	---	AK056253,uc002cra.1	coding	2e-05	0.000674	47.19	158.89	0.3	down	---	uc002cra.1	UCSC Genes	---	chr16	+	2685551	2688726	---	---	---	main					7.03298	7.60142	7.3562	5.65036	5.46622	5.61276
TC15001680.hg.1	---	DQ587887,uc002bbf.1	coding	0.0011205	0.0126	17.09	56.21	0.3	down	---	uc002bbf.1	UCSC Genes	---	chr15	-	76084893	76084921	---	---	---	main					5.72378	5.91695	5.85266	4.77699	4.22363	3.33295
TC12001430.hg.1	AMIGO2	adhesion molecule with Ig-like domain 2	coding	0.0002718	0.00435	53.67	177.27	0.3	down	12q13.11 // 12q13.11 // 12q13.11 // 12q13.11 // 12q13.11 // 12q13.11 // 12q13.11 // 12q13.11	NM_001143668	RefSeq // RefSeq // ENSEMBL // ENSEMBL // ENSEMBL // ENSEMBL // UCSC Genes // UCSC Genes // UCSC Genes // UCSC Genes // GenBank // GenBank	Homo sapiens adhesion molecule with Ig-like domain 2 (AMIGO2), transcript variant 1, mRNA. // Homo sapiens adhesion molecule with Ig-like domain 2 (AMIGO2), transcript variant 2, mRNA. // cdna:known chromosome:GRCh37:12:47469490:47473648:-1 gene:ENSG00000139211 gene_biotype:protein_coding transcript_biotype:protein_coding // cdna:known chromosome:GRCh37:12:47470383:47473557:-1 gene:ENSG0000013921…	chr12	-	47469490	47473734	Pfam // Pfam // Pfam // Pfam	IPR001611 // IPR001611 // IPR001611 // IPR001611	Leucine-rich repeat // Leucine-rich repeat // Leucine-rich repeat // Leucine-rich repeat	main					6.92084	7.78172	7.76166	5.75449	5.82916	5.70265
TC04001719.hg.1	DDX60L	DEAD (Asp-Glu-Ala-Asp) box polypeptide 60-like	coding	0.0020911	0.0198	9.1	30.5	0.3	down	4q32.3 // 4q32.3 // 4q32.3 // 4q32.3 // 4q32.3	NM_001012967	RefSeq // ENSEMBL // ENSEMBL // ENSEMBL // ENSEMBL // UCSC Genes // UCSC Genes // UCSC Genes // UCSC Genes // UCSC Genes // Havana transcript // Havana transcript // Havana transcript // Havana transcript // Havana transcript // Havana transcript // Havana transcript // Havana transcript // Havana transcript // Havana transcript // Havana transcript // Havana transcript // Havana transcript // Ha…	Homo sapiens DEAD (Asp-Glu-Ala-Asp) box polypeptide 60-like (DDX60L), mRNA. // cdna:known chromosome:GRCh37:4:169277886:169401638:-1 gene:ENSG00000181381 gene_biotype:protein_coding transcript_biotype:protein_coding // cdna:known chromosome:GRCh37:4:169311253:169401638:-1 gene:ENSG00000181381 gene_biotype:protein_coding transcript_biotype:protein_coding // cdna:known chromosome:GRCh37:4:169277886…	chr4	-	169277886	169458937	Pfam // Pfam // Pfam // Pfam // Pfam // Pfam	IPR001650 // IPR011545 // IPR006935 // IPR011545 // IPR001650 // IPR011545	Helicase, C-terminal // DNA/RNA helicase, DEAD/DEAH box type, N-terminal // Helicase/UvrB domain // DNA/RNA helicase, DEAD/DEAH box type, N-terminal // Helicase, C-terminal // DNA/RNA helicase, DEAD/DEAH box type, N-terminal	main				ENST00000384442	4.14095	5.63244	5.07415	3.19077	3.20585	3.20718
TC06001350.hg.1	HIST1H2BG	histone cluster 1, H2bg	coding	1.7e-06	0.000127	19.37	63.61	0.3	down	6p21.3 // 6p22.1 // 6p22.1 // 6p22.1 // 6p22.1 // 6p21.3	NM_003518	RefSeq // ENSEMBL // UCSC Genes // Havana transcript	Homo sapiens histone cluster 1, H2bg (HIST1H2BG), mRNA. // cdna:known chromosome:GRCh37:6:26216428:26216872:-1 gene:ENSG00000187990 gene_biotype:protein_coding transcript_biotype:protein_coding // --- // cdna:all chromosome:VEGA50:6:26216491:26216871:-1 Gene:OTTHUMG00000014446	chr6	-	26216428	26216872	Pfam // Pfam	IPR003958 // IPR007125	Transcription factor CBF/NF-Y/archaeal histone // Histone core	main					5.91678	6.02188	6.08995	4.36188	4.09564	4.41826
TC02002218.hg.1	IL1A	interleukin 1, alpha	coding	0.0001904	0.00333	9.56	31.64	0.3	down	2q14 // 2q14 // 2q14	NM_000575	RefSeq // ENSEMBL // UCSC Genes // GenBank // Havana transcript	Homo sapiens interleukin 1, alpha (IL1A), mRNA. // cdna:known chromosome:GRCh37:2:113531492:113542167:-1 gene:ENSG00000115008 gene_biotype:protein_coding transcript_biotype:protein_coding // --- // Homo sapiens interleukin 1, alpha, mRNA (cDNA clone MGC:9225 IMAGE:3875617), complete cds. // cdna:all chromosome:VEGA50:2:113531492:113542167:-1 Gene:OTTHUMG00000131315	chr2	-	113531492	113542971	Pfam // Pfam	IPR000975 // IPR003502	Interleukin-1 // Interleukin-1 propeptide	main					4.47966	5.31014	5.21618	3.32188	3.33272	3.1624
TC01002358.hg.1	IL22RA1	interleukin 22 receptor, alpha 1	coding	1e-07	1.76e-05	103.55	345.87	0.3	down	1p36.11 // 1p36.11 // 1p36.11	NM_021258	RefSeq // GenBank // UCSC Genes // UCSC Genes // UCSC Genes // UCSC Genes // ENSEMBL // Havana transcript	Homo sapiens interleukin 22 receptor, alpha 1 (IL22RA1), mRNA. // Homo sapiens interleukin 22 receptor, alpha 1, mRNA (cDNA clone MGC:34232 IMAGE:4347189), complete cds. // --- // --- // --- // --- // cdna:known chromosome:GRCh37:1:24446261:24469611:-1 gene:ENSG00000142677 gene_biotype:protein_coding transcript_biotype:protein_coding // cdna:all chromosome:VEGA50:1:24446261:24469611:-1 Gene:OTTHU…	chr1	-	24446261	24469775	Pfam	IPR015373	Interferon alpha/beta receptor, beta chain	main		n337775	n337774 7596bp;		8.53871	8.45219	8.36627	6.74968	6.59107	6.78953
TC20000248.hg.1	PROCR	protein C receptor, endothelial	coding	2e-07	2.81e-05	123.21	414.83	0.3	down	20q11.2 // 20q11.2 // 20q11.2 // 20q11.2	NM_006404	RefSeq // ENSEMBL // ENSEMBL // UCSC Genes // GenBank // Havana transcript	Homo sapiens protein C receptor, endothelial (PROCR), mRNA. // cdna:known chromosome:GRCh37:20:33759774:33765164:1 gene:ENSG00000101000 gene_biotype:protein_coding transcript_biotype:protein_coding // cdna:known chromosome:GRCh37:20:33758727:33765165:1 gene:ENSG00000101000 gene_biotype:protein_coding transcript_biotype:protein_coding // --- // Homo sapiens protein C receptor, endothelial (EPCR), …	chr20	+	33758727	33765165	Pfam // Pfam	IPR001039 // IPR001039	MHC class I, alpha chain, alpha1/alpha2 // MHC class I, alpha chain, alpha1/alpha2	main					8.82037	8.68888	8.63482	6.88763	6.87458	7.12076
TC15000881.hg.1	SLCO3A1	solute carrier organic anion transporter family, member 3A1	coding	1e-07	1.76e-05	52.4	171.95	0.3	down	15q26 // 15q26 // 15q26 // 15q26 // 15q26 // 15q26 // 15q26	NM_001145044	RefSeq // RefSeq // GenBank // ENSEMBL // ENSEMBL // ENSEMBL // UCSC Genes // UCSC Genes // UCSC Genes // UCSC Genes // ENSEMBL // Havana transcript	Homo sapiens solute carrier organic anion transporter family, member 3A1 (SLCO3A1), transcript variant 2, mRNA. // Homo sapiens solute carrier organic anion transporter family, member 3A1 (SLCO3A1), transcript variant 1, mRNA. // Homo sapiens solute carrier organic anion transporter family, member 3A1, mRNA (cDNA clone MGC:659 IMAGE:3163826), complete cds. // cdna:known chromosome:GRCh37:15:92396…	chr15	+	92396925	92715665	Pfam // Pfam // Pfam // Pfam // Pfam // Pfam // Pfam // Pfam // Pfam	IPR004156 // IPR011497 // IPR011701 // IPR004156 // IPR011497 // IPR011701 // IPR004156 // IPR011497 // IPR011701	Organic anion transporter polypeptide OATP // Kazal-type serine protease inhibitor domain // Major facilitator superfamily // Organic anion transporter polypeptide OATP // Kazal-type serine protease inhibitor domain // Major facilitator superfamily // Organic anion transporter polypeptide OATP // Kazal-type serine protease inhibitor domain // Major facilitator superfamily	main		ENST00000408227		ENST00000557683 n338138	7.49594	7.38075	7.4558	5.86591	5.65908	5.65705
TC6_mann_hap4000109.hg.1	TRIM31	tripartite motif containing 31	coding	8e-07	7.5e-05	54.43	181.35	0.3	down	6p21.3 // 6p21.3	NM_007028	RefSeq // UCSC Genes // UCSC Genes // GenBank // Havana transcript // Havana transcript // Havana transcript // Havana transcript // Havana transcript // Havana transcript // Havana transcript // Havana transcript // Havana transcript	Homo sapiens tripartite motif containing 31 (TRIM31), mRNA. // --- // --- // Homo sapiens tripartite motif-containing 31, mRNA (cDNA clone MGC:8918 IMAGE:3846513), complete cds. // cdna:all chromosome:VEGA50:6-MANN:1355910:1366112:-1 Gene:OTTHUMG00000149274 // cdna:all chromosome:VEGA50:6-MANN:1355910:1365896:-1 Gene:OTTHUMG00000149274 // cdna:all chromosome:VEGA50:6-MANN:1355910:1358670:-1 Gene:…	chr6_mann_hap4	-	1369234	1379436	---	---	---	main				OTTHUMT00000310906	7.3856	7.54501	7.63224	5.76895	5.75157	5.82603
TC6_cox_hap2000131.hg.1	TRIM31	tripartite motif containing 31	coding	8e-07	7.5e-05	53.02	175.1	0.3	down	6p21.3 // 6p21.3	NM_007028	RefSeq // UCSC Genes // UCSC Genes // GenBank // Havana transcript // Havana transcript // Havana transcript // Havana transcript // Havana transcript // Havana transcript // Havana transcript // Havana transcript // Havana transcript	Homo sapiens tripartite motif containing 31 (TRIM31), mRNA. // --- // --- // Homo sapiens tripartite motif-containing 31, mRNA (cDNA clone MGC:8918 IMAGE:3846513), complete cds. // cdna:all chromosome:VEGA50:6-COX:1519303:1529518:-1 Gene:OTTHUMG00000031334 // cdna:all chromosome:VEGA50:6-COX:1519303:1529306:-1 Gene:OTTHUMG00000031334 // cdna:all chromosome:VEGA50:6-COX:1519303:1522063:-1 Gene:OTT…	chr6_cox_hap2	-	1582796	1593011	---	---	---	main				OTTHUMT00000253722	7.3446	7.49672	7.56959	5.71692	5.70034	5.81578
TC6_dbb_hap3000120.hg.1	TRIM31	tripartite motif containing 31	coding	9e-07	8.15e-05	51.72	173.78	0.3	down	6p21.3 // 6p21.3	NM_007028	RefSeq // UCSC Genes // UCSC Genes // GenBank // Havana transcript // Havana transcript // Havana transcript // Havana transcript // Havana transcript // Havana transcript // Havana transcript // Havana transcript // Havana transcript	Homo sapiens tripartite motif containing 31 (TRIM31), mRNA. // --- // --- // Homo sapiens tripartite motif-containing 31, mRNA (cDNA clone MGC:8918 IMAGE:3846513), complete cds. // cdna:all chromosome:VEGA50:6-DBB:1351111:1361313:-1 Gene:OTTHUMG00000148989 // cdna:all chromosome:VEGA50:6-DBB:1351111:1361097:-1 Gene:OTTHUMG00000148989 // cdna:all chromosome:VEGA50:6-DBB:1351111:1353871:-1 Gene:OTT…	chr6_dbb_hap3	-	1364399	1374601	---	---	---	main				OTTHUMT00000309766	7.32032	7.49406	7.56387	5.67976	5.66951	5.77646
TC6_ssto_hap7000112.hg.1	TRIM31	tripartite motif containing 31	coding	1e-06	8.79e-05	54.53	179.75	0.3	down	6p21.3 // 6p21.3	NM_007028	RefSeq // UCSC Genes // UCSC Genes // UCSC Genes // GenBank // Havana transcript // Havana transcript // Havana transcript // Havana transcript // Havana transcript // Havana transcript // Havana transcript // Havana transcript // Havana transcript	Homo sapiens tripartite motif containing 31 (TRIM31), mRNA. // --- // --- // --- // Homo sapiens tripartite motif-containing 31, mRNA (cDNA clone MGC:8918 IMAGE:3846513), complete cds. // cdna:all chromosome:VEGA50:6-SSTO:1388545:1398745:-1 Gene:OTTHUMG00000131237 // cdna:all chromosome:VEGA50:6-SSTO:1388545:1398527:-1 Gene:OTTHUMG00000131237 // cdna:all chromosome:VEGA50:6-SSTO:1388545:1391302:-…	chr6_ssto_hap7	-	1401127	1411327	---	---	---	main				OTTHUMT00000253993	7.3635	7.53185	7.62911	5.76373	5.76243	5.82864
TC20000349.hg.1	WFDC2	WAP four-disulfide core domain 2	coding	1e-07	1.76e-05	34.12	113.08	0.3	down	20q12-q13.2 // 20q12-q13.2 // 20q12-q13.2 // 20q12-q13.2 // 20q12-q13.2 // 20q12-q13.2 // 20q12-q13.2	NM_006103	RefSeq // ENSEMBL // ENSEMBL // ENSEMBL // ENSEMBL // ENSEMBL // UCSC Genes // UCSC Genes // UCSC Genes // UCSC Genes // GenBank // Havana transcript // Havana transcript // Havana transcript // Havana transcript // Havana transcript // Havana transcript // Havana transcript	Homo sapiens WAP four-disulfide core domain 2 (WFDC2), mRNA. // cdna:putative chromosome:GRCh37:20:44098396:44108388:1 gene:ENSG00000101443 gene_biotype:protein_coding transcript_biotype:protein_coding // cdna:putative chromosome:GRCh37:20:44098396:44110172:1 gene:ENSG00000101443 gene_biotype:protein_coding transcript_biotype:protein_coding // cdna:putative chromosome:GRCh37:20:44108079:44110172:…	chr20	+	44098346	44110172	Pfam // Pfam // Pfam // Pfam	IPR008197 // IPR008197 // IPR008197 // IPR008197	Whey acidic protein, 4-disulphide core // Whey acidic protein, 4-disulphide core // Whey acidic protein, 4-disulphide core // Whey acidic protein, 4-disulphide core	main	n324978 8501bp;		ENST00000417630 6081bp; TCONS_l2_00016778-XLOC_l2_008639 6081bp;		6.88797	6.81942	6.81128	5.18455	5.18203	4.9591
TC07001080.hg.1	ZFAND2A	zinc finger, AN1-type domain 2A	coding	5e-07	5.5e-05	130.09	428.97	0.3	down	7p22.3 // 7p22.3 // 7p22.3 // 7p22.3 // 7p22.3	NM_182491	RefSeq // ENSEMBL // ENSEMBL // ENSEMBL // UCSC Genes // UCSC Genes // GenBank // Havana transcript // Havana transcript // Havana transcript // Havana transcript // Havana transcript // Havana transcript	Homo sapiens zinc finger, AN1-type domain 2A (ZFAND2A), mRNA. // cdna:known chromosome:GRCh37:7:1192543:1199814:-1 gene:ENSG00000178381 gene_biotype:protein_coding transcript_biotype:protein_coding // cdna:putative chromosome:GRCh37:7:1191707:1199814:-1 gene:ENSG00000178381 gene_biotype:protein_coding transcript_biotype:protein_coding // cdna:known chromosome:GRCh37:7:1199662:1200395:-1 gene:ENSG…	chr7	-	1191707	1200395	Pfam // Pfam	IPR000058 // IPR000058	Zinc finger, AN1-type // Zinc finger, AN1-type	main				ENST00000413706 n342795	8.82538	8.82895	8.63477	7.12321	6.86913	7.12556
TC20000908.hg.1	ZMYND8	zinc finger, MYND-type containing 8	coding	3.71e-05	0.00104	69.14	229.86	0.3	down	20q13.12 // 20q13.12 // 20q13.12 // 20q13.12 // 20q13.12 // 20q13.12 // 20q13.12 // 20q13.12 // 20q13.12 // 20q13.12 // 20q13.12 // 20q13.12 // 20q13.12 // 20q13.12 // 20q13.12 // 20q13.12 // 20q13.12 // 20q13.12 // 20q13.12 // 20q13.12	NM_012408	RefSeq // RefSeq // RefSeq // GenBank // ENSEMBL // ENSEMBL // ENSEMBL // ENSEMBL // ENSEMBL // ENSEMBL // ENSEMBL // ENSEMBL // ENSEMBL // ENSEMBL // ENSEMBL // ENSEMBL // ENSEMBL // UCSC Genes // UCSC Genes // UCSC Genes // UCSC Genes // UCSC Genes // UCSC Genes // UCSC Genes // UCSC Genes // UCSC Genes // UCSC Genes // UCSC Genes // UCSC Genes // UCSC Genes // UCSC Genes // UCSC Genes // UCSC …	Homo sapiens zinc finger, MYND-type containing 8 (ZMYND8), transcript variant 2, mRNA. // Homo sapiens zinc finger, MYND-type containing 8 (ZMYND8), transcript variant 1, mRNA. // Homo sapiens zinc finger, MYND-type containing 8 (ZMYND8), transcript variant 3, mRNA. // Homo sapiens zinc finger, MYND-type containing 8, mRNA (cDNA clone MGC:168221 IMAGE:9020598), complete cds. // cdna:known chromos…	chr20	-	45837859	45985567	Pfam // Pfam // Pfam // Pfam // Pfam // Pfam // Pfam // Pfam // Pfam // Pfam // Pfam // Pfam // Pfam // Pfam // Pfam // Pfam // Pfam // Pfam // Pfam // Pfam // Pfam // Pfam // Pfam // Pfam // Pfam // Pfam // Pfam // Pfam // Pfam // Pfam // Pfam // Pfam // Pfam // Pfam // Pfam // Pfam // Pfam // Pfam // Pfam // Pfam // Pfam // Pfam // Pfam // Pfam // Pfam // Pfam // Pfam // Pfam // Pfam // Pfam //…	IPR000313 // IPR001487 // IPR002893 // IPR019787 // IPR021931 // IPR000313 // IPR001487 // IPR002893 // IPR019787 // IPR021931 // IPR000313 // IPR001487 // IPR002893 // IPR019787 // IPR021931 // IPR000313 // IPR001487 // IPR002893 // IPR019787 // IPR021931 // IPR000313 // IPR001487 // IPR002893 // IPR019787 // IPR021931 // IPR000313 // IPR001487 // IPR002893 // IPR019787 // IPR021931 // IPR000313…	PWWP // Bromodomain // Zinc finger, MYND-type // Zinc finger, PHD-finger // Protein of unknown function DUF3544 // PWWP // Bromodomain // Zinc finger, MYND-type // Zinc finger, PHD-finger // Protein of unknown function DUF3544 // PWWP // Bromodomain // Zinc finger, MYND-type // Zinc finger, PHD-finger // Protein of unknown function DUF3544 // PWWP // Bromodomain // Zinc finger, MYND-type // Zinc …	main				n339711 n339712 n407093 NR_024594	7.49073	8.10083	7.99722	6.16577	6.0505	6.16601
TC03001214.hg.1	---	DQ592427,uc021wtq.1	coding	4.37e-05	0.00116	8.19	26.75	0.31	down	---	uc021wtq.1	UCSC Genes	---	chr3	-	15920385	15920415	---	---	---	main					4.60325	4.6149	5.06196	3.32063	3.12041	2.70896
TC05001314.hg.1	---	DQ601842,uc021xyf.1	coding	0.0003896	0.00567	15.8	50.47	0.31	down	---	uc021xyf.1	UCSC Genes	---	chr5	-	43041718	43041745	---	---	---	main					5.44188	5.7885	5.7962	3.53901	4.55114	3.90451
TC06001100.hg.1	AKAP12	A kinase (PRKA) anchor protein 12	coding	2.7e-06	0.000175	37.78	122.4	0.31	down	6q24-q25 // 6q24-q25 // 6q24-q25 // 6q24-q25 // 6q24-q25 // 6q24-q25 // 6q24-q25	NM_005100	RefSeq // RefSeq // ENSEMBL // ENSEMBL // ENSEMBL // ENSEMBL // ENSEMBL // UCSC Genes // UCSC Genes // UCSC Genes // UCSC Genes // UCSC Genes // Havana transcript // Havana transcript // Havana transcript	Homo sapiens A kinase (PRKA) anchor protein 12 (AKAP12), transcript variant 1, mRNA. // Homo sapiens A kinase (PRKA) anchor protein 12 (AKAP12), transcript variant 2, mRNA. // cdna:known chromosome:GRCh37:6:151561509:151677908:1 gene:ENSG00000131016 gene_biotype:protein_coding transcript_biotype:protein_coding // cdna:known chromosome:GRCh37:6:151646823:151677908:1 gene:ENSG00000131016 gene_bioty…	chr6	+	151561134	151679694	Pfam // Pfam // Pfam // Pfam // Pfam // Pfam // Pfam // Pfam	IPR001573 // IPR018459 // IPR001573 // IPR018459 // IPR001573 // IPR018459 // IPR001573 // IPR018459	Protein kinase A anchoring, WSK motif // RII binding domain // Protein kinase A anchoring, WSK motif // RII binding domain // Protein kinase A anchoring, WSK motif // RII binding domain // Protein kinase A anchoring, WSK motif // RII binding domain	main		ENST00000411107		ENST00000458767 ENST00000516622 ENST00000516678	6.90851	7.16124	6.79146	5.16494	5.32621	5.27536
TC10002925.hg.1	AKR1C3	aldo-keto reductase family 1, member C3 (3-alpha hydroxysteroid dehydrogenase, type II)	coding	1.3e-06	0.000106	81.37	259.45	0.31	down	10p15-p14 // 10p15-p14 // 10p15-p14 // 10p15-p14 // 10p15-p14 // 10p15-p14 // 10p15-p14 // 10p15-p14	NM_001253908	RefSeq // RefSeq // RefSeq // ENSEMBL // ENSEMBL // ENSEMBL // UCSC Genes // UCSC Genes // UCSC Genes // UCSC Genes // GenBank // GenBank // Havana transcript // Havana transcript // Havana transcript // Havana transcript	Homo sapiens aldo-keto reductase family 1, member C3 (3-alpha hydroxysteroid dehydrogenase, type II) (AKR1C3), transcript variant 2, mRNA. // Homo sapiens aldo-keto reductase family 1, member C3 (3-alpha hydroxysteroid dehydrogenase, type II) (AKR1C3), transcript variant 3, mRNA. // Homo sapiens aldo-keto reductase family 1, member C3 (3-alpha hydroxysteroid dehydrogenase, type II) (AKR1C3), tran…	chr10	+	5077549	5149878	Pfam // Pfam	IPR023210 // IPR023210	NADP-dependent oxidoreductase domain // NADP-dependent oxidoreductase domain	main				ENST00000459536 ENST00000515931	7.89516	8.10254	8.11521	6.39397	6.2734	6.41972
TC01001183.hg.1	C1orf51	chromosome 1 open reading frame 51	coding	5e-07	5.5e-05	28.15	91.27	0.31	down	1q21.2 // 1q21.2 // 1q21.2 // 1q21.2 // 1q21.2 // 1q21.2 // 1q21.2	NM_144697	RefSeq // ENSEMBL // ENSEMBL // ENSEMBL // ENSEMBL // UCSC Genes // UCSC Genes // UCSC Genes // GenBank // GenBank // Havana transcript // Havana transcript // Havana transcript // Havana transcript // Havana transcript // Havana transcript // Havana transcript	Homo sapiens chromosome 1 open reading frame 51 (C1orf51), mRNA. // cdna:known chromosome:GRCh37:1:150255229:150259505:1 gene:ENSG00000159208 gene_biotype:protein_coding transcript_biotype:protein_coding // cdna:novel chromosome:GRCh37:1:150254953:150259505:1 gene:ENSG00000159208 gene_biotype:protein_coding transcript_biotype:protein_coding // cdna:known chromosome:GRCh37:1:150254953:150259505:1 …	chr1	+	150254953	150259505	---	---	---	main					6.52166	6.56072	6.50888	5.02943	4.75272	4.7103
TC01004038.hg.1	CEP170	centrosomal protein 170kDa	coding	0.0043894	0.0347	25.89	83.32	0.31	down	1q44 // 1q44 // 1q44 // 1q44 // 1q44 // 1q44 // 1q44 // 1q44 // 1q44 // 1q44 // 1q44 // 1q44 // 1q44	NM_001042404	RefSeq // RefSeq // RefSeq // ENSEMBL // ENSEMBL // ENSEMBL // ENSEMBL // ENSEMBL // ENSEMBL // ENSEMBL // ENSEMBL // UCSC Genes // UCSC Genes // UCSC Genes // UCSC Genes // UCSC Genes // UCSC Genes // GenBank // GenBank // Havana transcript // Havana transcript // Havana transcript // Havana transcript // Havana transcript // Havana transcript // Havana transcript // Havana transcript // Havana …	Homo sapiens centrosomal protein 170kDa (CEP170), transcript variant beta, mRNA. // Homo sapiens centrosomal protein 170kDa (CEP170), transcript variant gamma, mRNA. // Homo sapiens centrosomal protein 170kDa (CEP170), transcript variant alpha, mRNA. // cdna:known chromosome:GRCh37:1:243287730:243418352:-1 gene:ENSG00000143702 gene_biotype:protein_coding transcript_biotype:protein_coding // cdna:…	chr1	-	243287730	243418708	Pfam // Pfam // Pfam	IPR000253 // IPR000253 // IPR000253	Forkhead-associated (FHA) domain // Forkhead-associated (FHA) domain // Forkhead-associated (FHA) domain	main		n346209		ENST00000422938 ENST00000439562	5.505	7.16801	6.5237	4.59618	4.83303	4.70132
TC16000569.hg.1	CYB5B	cytochrome b5 type B (outer mitochondrial membrane)	coding	1.54e-05	0.00056	362.07	1162.81	0.31	down	16q22.1 // 16q22.1 // 16q22.1 // 16q22.1 // 16q22.1 // 16q22.1	NM_030579	RefSeq // ENSEMBL // ENSEMBL // ENSEMBL // UCSC Genes // UCSC Genes // GenBank // GenBank // Havana transcript // Havana transcript // Havana transcript	Homo sapiens cytochrome b5 type B (outer mitochondrial membrane) (CYB5B), nuclear gene encoding mitochondrial protein, mRNA. // cdna:known chromosome:GRCh37:16:69458498:69500167:1 gene:ENSG00000103018 gene_biotype:protein_coding transcript_biotype:protein_coding // cdna:known chromosome:GRCh37:16:69458428:69500169:1 gene:ENSG00000103018 gene_biotype:protein_coding transcript_biotype:protein_codin…	chr16	+	69458428	69500169	Pfam // Pfam // Pfam	IPR001199 // IPR001199 // IPR001199	Cytochrome b5 // Cytochrome b5 // Cytochrome b5	main					9.9218	10.348	10.3353	8.44659	8.46491	8.63674
TC12000495.hg.1	DGKA	diacylglycerol kinase, alpha 80kDa	coding	4e-07	4.68e-05	195.1	630.69	0.31	down	12q13.3 // 12q13.3 // 12q13.3 // 12q13.3 // 12q13.3 // 12q13.3 // 12q13.3 // 12q13.3 // 12q13.3 // 12q13.3	NM_001345	RefSeq // RefSeq // RefSeq // RefSeq // ENSEMBL // ENSEMBL // ENSEMBL // ENSEMBL // UCSC Genes // UCSC Genes // UCSC Genes // UCSC Genes // UCSC Genes // UCSC Genes // UCSC Genes // UCSC Genes // UCSC Genes // UCSC Genes // UCSC Genes // UCSC Genes // GenBank // GenBank	Homo sapiens diacylglycerol kinase, alpha 80kDa (DGKA), transcript variant 3, mRNA. // Homo sapiens diacylglycerol kinase, alpha 80kDa (DGKA), transcript variant 1, mRNA. // Homo sapiens diacylglycerol kinase, alpha 80kDa (DGKA), transcript variant 2, mRNA. // Homo sapiens diacylglycerol kinase, alpha 80kDa (DGKA), transcript variant 4, mRNA. // cdna:known chromosome:GRCh37:12:56324756:56347799:1…	chr12	+	56324756	56347811	Pfam // Pfam // Pfam // Pfam // Pfam // Pfam // Pfam // Pfam // Pfam	IPR000756 // IPR001206 // IPR002219 // IPR000756 // IPR001206 // IPR002219 // IPR000756 // IPR001206 // IPR002219	Diacylglycerol kinase, accessory domain // Diacylglycerol kinase, catalytic domain // Protein kinase C-like, phorbol ester/diacylglycerol binding // Diacylglycerol kinase, accessory domain // Diacylglycerol kinase, catalytic domain // Protein kinase C-like, phorbol ester/diacylglycerol binding // Diacylglycerol kinase, accessory domain // Diacylglycerol kinase, catalytic domain // Protein kinase …	main				ENST00000554053	9.29316	9.30559	9.35854	7.70068	7.46381	7.70753
TC08001590.hg.1	FBXO32	F-box protein 32	coding	8e-07	7.5e-05	35.62	113.96	0.31	down	8q24.13 // 8q24.13 // 8q24.13 // 8q24.13 // 8q24.13 // 8q24.13 // 8q24.13	NM_001242463	RefSeq // RefSeq // RefSeq // ENSEMBL // ENSEMBL // UCSC Genes // UCSC Genes // UCSC Genes // GenBank // GenBank // Havana transcript // Havana transcript // Havana transcript // Havana transcript // Havana transcript // Havana transcript	Homo sapiens F-box protein 32 (FBXO32), transcript variant 3, mRNA. // Homo sapiens F-box protein 32 (FBXO32), transcript variant 1, mRNA. // Homo sapiens F-box protein 32 (FBXO32), transcript variant 2, mRNA. // cdna:novel chromosome:GRCh37:8:124515367:124553446:-1 gene:ENSG00000156804 gene_biotype:protein_coding transcript_biotype:protein_coding // cdna:known chromosome:GRCh37:8:124510129:12455…	chr8	-	124510127	124553493	---	---	---	main		n341598 n342848			6.75409	6.95487	6.84315	5.17049	5.09428	5.24646
TC11002018.hg.1	FGF19	fibroblast growth factor 19	coding	5e-07	5.5e-05	92.94	298.44	0.31	down	11q13.1 // 11q13.1 // 11q13.1	NM_005117	RefSeq // ENSEMBL // UCSC Genes // GenBank	Homo sapiens fibroblast growth factor 19 (FGF19), mRNA. // cdna:known chromosome:GRCh37:11:69513000:69519410:-1 gene:ENSG00000162344 gene_biotype:protein_coding transcript_biotype:protein_coding // --- // Homo sapiens fibroblast growth factor 19, mRNA (cDNA clone MGC:17045 IMAGE:3849343), complete cds.	chr11	-	69513000	69519410	Pfam	IPR002348	Interleukin 1/heparin-binding growth factor	main					8.42508	8.18992	8.10378	6.73019	6.41059	6.52172
TC03001882.hg.1	HLTF	helicase-like transcription factor	coding	0.002039	0.0194	8.37	27.14	0.31	down	3q25.1-q26.1 // 3q25.1-q26.1 // 3q25.1-q26.1 // 3q25.1-q26.1 // 3q25.1-q26.1 // 3q25.1-q26.1 // 3q25.1-q26.1 // 3q25.1-q26.1 // 3q25.1-q26.1 // 3q25.1-q26.1	NM_003071	RefSeq // RefSeq // GenBank // ENSEMBL // ENSEMBL // ENSEMBL // ENSEMBL // ENSEMBL // ENSEMBL // UCSC Genes // UCSC Genes // UCSC Genes // UCSC Genes // ENSEMBL // Havana transcript // Havana transcript // Havana transcript // Havana transcript // Havana transcript // Havana transcript // Havana transcript // Havana transcript // Havana transcript	Homo sapiens helicase-like transcription factor (HLTF), transcript variant 1, mRNA. // Homo sapiens helicase-like transcription factor (HLTF), transcript variant 2, mRNA. // Homo sapiens helicase-like transcription factor, mRNA (cDNA clone MGC:47741 IMAGE:6015181), complete cds. // cdna:known chromosome:GRCh37:3:148747914:148804317:-1 gene:ENSG00000071794 gene_biotype:protein_coding transcript_bi…	chr3	-	148747904	148804341	Pfam // Pfam // Pfam // Pfam // Pfam // Pfam // Pfam // Pfam // Pfam // Pfam // Pfam // Pfam // Pfam // Pfam // Pfam // Pfam	IPR000330 // IPR001650 // IPR014905 // IPR000330 // IPR001650 // IPR014905 // IPR000330 // IPR014905 // IPR000330 // IPR014905 // IPR000330 // IPR001650 // IPR014905 // IPR000330 // IPR001650 // IPR014905	SNF2-related // Helicase, C-terminal // HIP116, Rad5p N-terminal // SNF2-related // Helicase, C-terminal // HIP116, Rad5p N-terminal // SNF2-related // HIP116, Rad5p N-terminal // SNF2-related // HIP116, Rad5p N-terminal // SNF2-related // Helicase, C-terminal // HIP116, Rad5p N-terminal // SNF2-related // Helicase, C-terminal // HIP116, Rad5p N-terminal	main	ENST00000364161 7799bp;			ENST00000492461	4.09974	5.55287	4.6897	3.06764	3.0882	3.08848
TC07001873.hg.1	LOC100506881	uncharacterized LOC100506881	coding	1e-05	0.000418	31.01	99.03	0.31	down	--- // --- // --- // --- // ---	ENST00000416220	ENSEMBL // ENSEMBL // ENSEMBL // ENSEMBL // ENSEMBL // UCSC Genes // Havana transcript // Havana transcript // Havana transcript // Havana transcript // Havana transcript // Havana transcript	cdna:known chromosome:GRCh37:7:131008445:131012538:-1 gene:ENSG00000236753 gene_biotype:processed_transcript transcript_biotype:antisense // cdna:known chromosome:GRCh37:7:130994503:131012535:-1 gene:ENSG00000236753 gene_biotype:processed_transcript transcript_biotype:antisense // cdna:known chromosome:GRCh37:7:131008353:131012489:-1 gene:ENSG00000236753 gene_biotype:processed_transcript transcri…	chr7	-	130994503	131012981	---	---	---	main		n385287			6.419	6.76152	6.76365	4.96114	4.83009	5.12096
TC19001593.hg.1	PLAUR	plasminogen activator, urokinase receptor	coding	4e-07	4.68e-05	309.96	1009.41	0.31	down	19q13 // 19q13 // 19q13 // 19q13 // 19q13 // 19q13 // 19q13	NM_001005376	RefSeq // RefSeq // RefSeq // ENSEMBL // ENSEMBL // ENSEMBL // UCSC Genes // UCSC Genes // UCSC Genes // GenBank	Homo sapiens plasminogen activator, urokinase receptor (PLAUR), transcript variant 2, mRNA. // Homo sapiens plasminogen activator, urokinase receptor (PLAUR), transcript variant 3, mRNA. // Homo sapiens plasminogen activator, urokinase receptor (PLAUR), transcript variant 1, mRNA. // cdna:known chromosome:GRCh37:19:44152732:44174502:-1 gene:ENSG00000011422 gene_biotype:protein_coding transcript_b…	chr19	-	44150247	44174502	Pfam // Pfam // Pfam	IPR001526 // IPR001526 // IPR001526	CD59 antigen // CD59 antigen // CD59 antigen	main					10.0469	9.9508	9.99509	8.34119	8.10461	8.42992
TC04001494.hg.1	PRSS12	protease, serine, 12 (neurotrypsin, motopsin)	coding	2.7e-06	0.000175	26.54	84.38	0.31	down	4q28.1 // 4q28.1 // 4q28.1 // 4q28.1	NM_003619	RefSeq // ENSEMBL // ENSEMBL // UCSC Genes // GenBank // Havana transcript // Havana transcript // Havana transcript // Havana transcript	Homo sapiens protease, serine, 12 (neurotrypsin, motopsin) (PRSS12), mRNA. // cdna:known chromosome:GRCh37:4:119201193:119274158:-1 gene:ENSG00000164099 gene_biotype:protein_coding transcript_biotype:protein_coding // cdna:putative chromosome:GRCh37:4:119204094:119219930:-1 gene:ENSG00000164099 gene_biotype:protein_coding transcript_biotype:processed_transcript // --- // Homo sapiens protease, se…	chr4	-	119201193	119274158	Pfam // Pfam // Pfam	IPR000001 // IPR001190 // IPR001254	Kringle // Speract/scavenger receptor // Peptidase S1/S6, chymotrypsin/Hap	main					6.25563	6.59298	6.40297	4.7444	4.77269	4.72128
TC01002791.hg.1	SLC44A5	solute carrier family 44, member 5	coding	0.0013988	0.0148	19.76	64.05	0.31	down	1p31.1 // 1p31.1 // 1p31.1 // 1p31.1 // 1p31.1 // 1p31.1 // 1p31.1 // 1p31.1 // 1p31.1 // 1p31.1	NM_001130058	RefSeq // RefSeq // ENSEMBL // ENSEMBL // ENSEMBL // ENSEMBL // ENSEMBL // ENSEMBL // UCSC Genes // UCSC Genes // UCSC Genes // UCSC Genes // UCSC Genes // UCSC Genes // UCSC Genes // GenBank // GenBank // Havana transcript // Havana transcript // Havana transcript	Homo sapiens solute carrier family 44, member 5 (SLC44A5), transcript variant 2, mRNA. // Homo sapiens solute carrier family 44, member 5 (SLC44A5), transcript variant 1, mRNA. // cdna:known chromosome:GRCh37:1:75670160:76076769:-1 gene:ENSG00000137968 gene_biotype:protein_coding transcript_biotype:protein_coding // cdna:known chromosome:GRCh37:1:75667816:76076801:-1 gene:ENSG00000137968 gene_bio…	chr1	-	75667816	76143610	Pfam // Pfam // Pfam // Pfam // Pfam	IPR007603 // IPR007603 // IPR007603 // IPR007603 // IPR007603	Choline transporter-like // Choline transporter-like // Choline transporter-like // Choline transporter-like // Choline transporter-like	main		ENST00000433521 ENST00000516529 n381149			5.32032	6.63357	6.10436	4.18782	4.41901	4.35354
TC03001888.hg.1	TM4SF1	transmembrane 4 L six family member 1	coding	2e-06	0.000143	130.85	419.41	0.31	down	3q21-q25 // 3q21-q25 // 3q21-q25 // 3q21-q25 // 3q21-q25 // 3q21-q25 // 3q21-q25	NM_014220	RefSeq // ENSEMBL // ENSEMBL // ENSEMBL // UCSC Genes // UCSC Genes // GenBank // GenBank // GenBank // Havana transcript // Havana transcript // Havana transcript // Havana transcript	Homo sapiens transmembrane 4 L six family member 1 (TM4SF1), mRNA. // cdna:known chromosome:GRCh37:3:149086809:149095652:-1 gene:ENSG00000169908 gene_biotype:protein_coding transcript_biotype:protein_coding // cdna:known chromosome:GRCh37:3:149086810:149095529:-1 gene:ENSG00000169908 gene_biotype:protein_coding transcript_biotype:protein_coding // cdna:putative chromosome:GRCh37:3:149086810:14909…	chr3	-	149086805	149095652	Pfam // Pfam // Pfam	IPR008661 // IPR008661 // IPR008661	L6 membrane // L6 membrane // L6 membrane	main	ENST00000462931 6314bp; TCONS_00005845-XLOC_003280 6314bp;			ENST00000484046	8.62643	8.89243	8.67272	7.01043	6.97889	7.1539
TC6_mcf_hap5000111.hg.1	TRIM31	tripartite motif containing 31	coding	1.1e-06	9.46e-05	52.24	168.98	0.31	down	6p21.3 // 6p21.3	NM_007028	RefSeq // UCSC Genes // UCSC Genes // UCSC Genes // GenBank // Havana transcript // Havana transcript // Havana transcript // Havana transcript // Havana transcript // Havana transcript // Havana transcript // Havana transcript // Havana transcript	Homo sapiens tripartite motif containing 31 (TRIM31), mRNA. // --- // --- // --- // Homo sapiens tripartite motif-containing 31, mRNA (cDNA clone MGC:8918 IMAGE:3846513), complete cds. // cdna:all chromosome:VEGA50:6-MCF:1361895:1372102:-1 Gene:OTTHUMG00000149504 // cdna:all chromosome:VEGA50:6-MCF:1361895:1371886:-1 Gene:OTTHUMG00000149504 // cdna:all chromosome:VEGA50:6-MCF:1361895:1364655:-1 G…	chr6_mcf_hap5	-	1452557	1462764	---	---	---	main				OTTHUMT00000311847	7.27625	7.43388	7.54699	5.69651	5.71505	5.75746
TC06001495.hg.1	TRIM31	tripartite motif containing 31	coding	1.1e-06	9.46e-05	42.88	139.22	0.31	down	6p21.3 // 6p21.3 // 6p21.3 // 6p21.3 // 6p21.3 // 6p21.3	NM_007028	RefSeq // ENSEMBL // ENSEMBL // ENSEMBL // ENSEMBL // UCSC Genes // UCSC Genes // GenBank // Havana transcript // Havana transcript // Havana transcript // Havana transcript // Havana transcript // Havana transcript // Havana transcript // Havana transcript // Havana transcript	Homo sapiens tripartite motif containing 31 (TRIM31), mRNA. // cdna:known chromosome:GRCh37:6:30070676:30080867:-1 gene:ENSG00000204616 gene_biotype:protein_coding transcript_biotype:protein_coding // cdna:known chromosome:GRCh37:6:30070674:30080883:-1 gene:ENSG00000204616 gene_biotype:protein_coding transcript_biotype:protein_coding // cdna:known chromosome:GRCh37:6:30070674:30080667:-1 gene:ENS…	chr6	-	30070674	30080883	Pfam // Pfam // Pfam // Pfam // Pfam // Pfam	IPR000315 // IPR018957 // IPR000315 // IPR018957 // IPR000315 // IPR018957	Zinc finger, B-box // Zinc finger, C3HC4 RING-type // Zinc finger, B-box // Zinc finger, C3HC4 RING-type // Zinc finger, B-box // Zinc finger, C3HC4 RING-type	main				ENST00000440874	6.99474	7.16762	7.25612	5.40578	5.41873	5.49001
TC6_qbl_hap6000121.hg.1	TRIM31	tripartite motif containing 31	coding	1.2e-06	0.0001	50.9	165.54	0.31	down	6p21.3 // 6p21.3	NM_007028	RefSeq // UCSC Genes // UCSC Genes // GenBank // Havana transcript // Havana transcript // Havana transcript // Havana transcript // Havana transcript // Havana transcript // Havana transcript // Havana transcript // Havana transcript	Homo sapiens tripartite motif containing 31 (TRIM31), mRNA. // --- // --- // Homo sapiens tripartite motif-containing 31, mRNA (cDNA clone MGC:8918 IMAGE:3846513), complete cds. // cdna:all chromosome:VEGA50:6-QBL:1317587:1327790:-1 Gene:OTTHUMG00000004885 // cdna:all chromosome:VEGA50:6-QBL:1317587:1327574:-1 Gene:OTTHUMG00000004885 // cdna:all chromosome:VEGA50:6-QBL:1317587:1320347:-1 Gene:OTT…	chr6_qbl_hap6	-	1363640	1373843	---	---	---	main				OTTHUMT00000253327	7.24306	7.42637	7.4986	5.64772	5.65702	5.75178
TC07003310.hg.1	UPK3B	uroplakin 3B	coding	< 1e-07	< 1e-07	193.7	621.93	0.31	down	7q11.2 // 7q11.2 // 7q11.2 // 7q11.2 // 7q11.2 // 7q11.2 // 7q11.2 // 7q11.2 // 7q11.2	NM_030570	RefSeq // RefSeq // ENSEMBL // ENSEMBL // ENSEMBL // ENSEMBL // ENSEMBL // ENSEMBL // UCSC Genes // UCSC Genes // UCSC Genes // GenBank // Havana transcript // Havana transcript // Havana transcript // Havana transcript // Havana transcript	Homo sapiens uroplakin 3B (UPK3B), transcript variant 1, mRNA. // Homo sapiens uroplakin 3B (UPK3B), transcript variant 2, mRNA. // cdna:known chromosome:GRCh37:7:76139842:76144773:1 gene:ENSG00000243566 gene_biotype:protein_coding transcript_biotype:protein_coding // cdna:known chromosome:GRCh37:7:76139745:76144773:1 gene:ENSG00000243566 gene_biotype:protein_coding transcript_biotype:protein_cod…	chr7	+	76139745	76648340	---	---	---	main		ENST00000362637 ENST00000365015 ENST00000472463 n346223 n385223 TCONS_00013502-XLOC_006151 TCONS_00014163-XLOC_006150 TCONS_l2_00027142-XLOC_l2_013484 NR_023383 NR_029411		ENST00000408322 ENST00000434531 TCONS_l2_00026696-XLOC_l2_013897	9.39719	9.3101	9.18943	7.62789	7.60021	7.61275
TC08001641.hg.1	ASAP1	ArfGAP with SH3 domain, ankyrin repeat and PH domain 1	coding	0.000177	0.00316	66.86	206.41	0.32	down	8q24.1-q24.2 // 8q24.1-q24.2 // 8q24.1-q24.2 // 8q24.1-q24.2 // 8q24.1-q24.2 // 8q24.1-q24.2 // 8q24.1-q24.2	NM_001247996	RefSeq // RefSeq // ENSEMBL // ENSEMBL // ENSEMBL // ENSEMBL // UCSC Genes // UCSC Genes // UCSC Genes // GenBank // Havana transcript // Havana transcript // Havana transcript // Havana transcript // Havana transcript // Havana transcript // Havana transcript // Havana transcript // Havana transcript // Havana transcript // Havana transcript // Havana transcript // Havana transcript // Havana tr…	Homo sapiens ArfGAP with SH3 domain, ankyrin repeat and PH domain 1 (ASAP1), transcript variant 2, mRNA. // Homo sapiens ArfGAP with SH3 domain, ankyrin repeat and PH domain 1 (ASAP1), transcript variant 1, mRNA. // cdna:known chromosome:GRCh37:8:131064353:131414217:-1 gene:ENSG00000153317 gene_biotype:protein_coding transcript_biotype:protein_coding // cdna:known chromosome:GRCh37:8:131064353:13…	chr8	-	131064351	131455906	Pfam // Pfam // Pfam // Pfam // Pfam // Pfam // Pfam // Pfam // Pfam // Pfam // Pfam // Pfam	IPR001164 // IPR001452 // IPR001849 // IPR011511 // IPR001164 // IPR001452 // IPR001849 // IPR011511 // IPR001164 // IPR001452 // IPR001849 // IPR011511	Arf GTPase activating protein // Src homology-3 domain // Pleckstrin homology domain // Variant SH3 // Arf GTPase activating protein // Src homology-3 domain // Pleckstrin homology domain // Variant SH3 // Arf GTPase activating protein // Src homology-3 domain // Pleckstrin homology domain // Variant SH3	main		ENST00000363434 n385465 TCONS_00015499-XLOC_007222 NR_002765 NR_045385		ENST00000391040	7.24545	8.06138	7.8162	6.11527	6.02356	6.09842
TC18000524.hg.1	CCDC68	coiled-coil domain containing 68	coding	0.0046546	0.0362	25.36	79.14	0.32	down	18q21 // 18q21 // 18q21 // 18q21 // 18q21	NM_025214	RefSeq // RefSeq // ENSEMBL // ENSEMBL // UCSC Genes // UCSC Genes // GenBank // Havana transcript	Homo sapiens coiled-coil domain containing 68 (CCDC68), transcript variant 1, mRNA. // Homo sapiens coiled-coil domain containing 68 (CCDC68), transcript variant 2, mRNA. // cdna:known chromosome:GRCh37:18:52568740:52626739:-1 gene:ENSG00000166510 gene_biotype:protein_coding transcript_biotype:protein_coding // cdna:known chromosome:GRCh37:18:52568742:52625279:-1 gene:ENSG00000166510 gene_biotype…	chr18	-	52568740	52626739	---	---	---	main			TCONS_00026523-XLOC_012847 3539bp;		5.47601	7.0723	6.42578	4.43467	4.85157	4.75564
TC12000812.hg.1	CHST11	carbohydrate (chondroitin 4) sulfotransferase 11	coding	5.55e-05	0.00135	52.22	164.84	0.32	down	12q // 12q // 12q // 12q // 12q // 12q // 12q // 12q	NM_001173982	RefSeq // RefSeq // ENSEMBL // ENSEMBL // ENSEMBL // ENSEMBL // ENSEMBL // UCSC Genes // UCSC Genes // GenBank	Homo sapiens carbohydrate (chondroitin 4) sulfotransferase 11 (CHST11), transcript variant 2, mRNA. // Homo sapiens carbohydrate (chondroitin 4) sulfotransferase 11 (CHST11), transcript variant 1, mRNA. // cdna:known chromosome:GRCh37:12:104850751:105155792:1 gene:ENSG00000171310 gene_biotype:protein_coding transcript_biotype:protein_coding // cdna:putative chromosome:GRCh37:12:104850779:10499592…	chr12	+	104849073	105155792	Pfam // Pfam	IPR005331 // IPR005331	Sulfotransferase // Sulfotransferase	main		n381928 NR_037487		ENST00000502037 n379624	6.98941	7.58632	7.57384	5.75546	5.70718	5.7051
TC10001754.hg.1	CLRN3	clarin 3	coding	0.0002108	0.0036	12.77	40.52	0.32	down	10q26.2 // 10q26.2 // 10q26.2	NM_152311	RefSeq // ENSEMBL // UCSC Genes // UCSC Genes // GenBank // Havana transcript	Homo sapiens clarin 3 (CLRN3), mRNA. // cdna:known chromosome:GRCh37:10:129676105:129691211:-1 gene:ENSG00000180745 gene_biotype:protein_coding transcript_biotype:protein_coding // --- // --- // Homo sapiens clarin 3, mRNA (cDNA clone MGC:32871 IMAGE:4733535), complete cds. // cdna:all chromosome:VEGA50:10:129676105:129691211:-1 Gene:OTTHUMG00000019253	chr10	-	129676105	129691211	---	---	---	main					4.90899	5.75482	5.41298	3.79146	3.50219	3.77897
TC16000483.hg.1	CPNE2	copine II	coding	3e-07	3.82e-05	193.14	609.88	0.32	down	16q13 // 16q13 // 16q13 // 16q13 // 16q13	NM_152727	RefSeq // ENSEMBL // ENSEMBL // ENSEMBL // UCSC Genes // UCSC Genes // UCSC Genes // UCSC Genes // GenBank // Havana transcript	Homo sapiens copine II (CPNE2), mRNA. // cdna:known chromosome:GRCh37:16:57126449:57181878:1 gene:ENSG00000140848 gene_biotype:protein_coding transcript_biotype:protein_coding // cdna:known chromosome:GRCh37:16:57126519:57181878:1 gene:ENSG00000140848 gene_biotype:protein_coding transcript_biotype:protein_coding // cdna:known chromosome:GRCh37:16:57126506:57181876:1 gene:ENSG00000140848 gene_biot…	chr16	+	57126455	57181878	Pfam // Pfam // Pfam // Pfam // Pfam // Pfam	IPR000008 // IPR010734 // IPR000008 // IPR010734 // IPR000008 // IPR010734	C2 calcium-dependent membrane targeting // Copine // C2 calcium-dependent membrane targeting // Copine // C2 calcium-dependent membrane targeting // Copine	main					9.41072	9.14571	9.25565	7.75339	7.43915	7.63587
TC05001617.hg.1	ERAP1	endoplasmic reticulum aminopeptidase 1	coding	0.0001783	0.00317	41.79	131.28	0.32	down	5q15 // 5q15 // 5q15 // 5q15 // 5q15 // 5q15 // 5q15 // 5q15	NM_001040458	RefSeq // RefSeq // RefSeq // ENSEMBL // ENSEMBL // ENSEMBL // ENSEMBL // UCSC Genes // UCSC Genes // UCSC Genes // UCSC Genes // GenBank // Havana transcript // Havana transcript // Havana transcript // Havana transcript // Havana transcript // Havana transcript // Havana transcript // Havana transcript // Havana transcript	Homo sapiens endoplasmic reticulum aminopeptidase 1 (ERAP1), transcript variant 2, mRNA. // Homo sapiens endoplasmic reticulum aminopeptidase 1 (ERAP1), transcript variant 3, mRNA. // Homo sapiens endoplasmic reticulum aminopeptidase 1 (ERAP1), transcript variant 1, mRNA. // cdna:known chromosome:GRCh37:5:96096521:96143803:-1 gene:ENSG00000164307 gene_biotype:protein_coding transcript_biotype:pro…	chr5	-	96096514	96149848	Pfam // Pfam // Pfam	IPR014782 // IPR014782 // IPR014782	Peptidase M1, membrane alanine aminopeptidase, N-terminal // Peptidase M1, membrane alanine aminopeptidase, N-terminal // Peptidase M1, membrane alanine aminopeptidase, N-terminal	main		ENST00000501338 n340565		ENST00000512856 n340562 n340563 n409399	6.5789	7.40736	7.17827	5.38687	5.38259	5.43356
TC02000302.hg.1	FOXN2	forkhead box N2	coding	0.0052222	0.0395	54.52	168.22	0.32	down	2p22-p16 // 2p22-p16 // 2p22-p16 // 2p22-p16 // 2p22-p16	NM_002158	RefSeq // ENSEMBL // ENSEMBL // ENSEMBL // UCSC Genes // GenBank // Havana transcript // Havana transcript // Havana transcript	Homo sapiens forkhead box N2 (FOXN2), mRNA. // cdna:known chromosome:GRCh37:2:48541795:48606434:1 gene:ENSG00000170802 gene_biotype:protein_coding transcript_biotype:protein_coding // cdna:known chromosome:GRCh37:2:48541849:48606433:1 gene:ENSG00000170802 gene_biotype:protein_coding transcript_biotype:protein_coding // cdna:putative chromosome:GRCh37:2:48600499:48602289:1 gene:ENSG00000170802 gen…	chr2	+	48541776	48606434	Pfam // Pfam	IPR001766 // IPR001766	Transcription factor, fork head // Transcription factor, fork head	main				ENST00000516080	6.58675	8.24204	7.40879	5.60693	5.95961	5.78745
TC08001567.hg.1	HAS2	hyaluronan synthase 2	coding	0.0010464	0.012	14.86	46.66	0.32	down	8q24.12 // 8q24.12 // 8q24.12 // 8q24.12 // 8q24.12 // 8q24.12	NM_005328	RefSeq // ENSEMBL // ENSEMBL // UCSC Genes // GenBank // GenBank // GenBank // Havana transcript	Homo sapiens hyaluronan synthase 2 (HAS2), mRNA. // cdna:known chromosome:GRCh37:8:122624356:122653630:-1 gene:ENSG00000170961 gene_biotype:protein_coding transcript_biotype:protein_coding // cdna:known chromosome:GRCh37:8:122626102:122653680:-1 gene:ENSG00000170961 gene_biotype:protein_coding transcript_biotype:protein_coding // --- // Homo sapiens hyaluronan synthase 2, mRNA (cDNA clone MGC:971…	chr8	-	122624356	122653680	Pfam // Pfam // Pfam	IPR004835 // IPR001173 // IPR004835	Fungal chitin synthase // Glycosyl transferase, family 2 // Fungal chitin synthase	main	TCONS_00015151-XLOC_007195 659bp;			n380105 NR_002835	4.93278	6.15016	5.60388	3.91622	3.82484	3.9856
TC07000125.hg.1	ITGB8	integrin, beta 8	coding	0.0009465	0.0111	20.88	64.57	0.32	down	7p21.1 // 7p21.1 // 7p21.1 // 7p21.1 // 7p21.1	NM_002214	RefSeq // ENSEMBL // ENSEMBL // ENSEMBL // UCSC Genes // UCSC Genes // UCSC Genes // GenBank // Havana transcript // Havana transcript // Havana transcript // Havana transcript	Homo sapiens integrin, beta 8 (ITGB8), mRNA. // cdna:known chromosome:GRCh37:7:20370746:20450419:1 gene:ENSG00000105855 gene_biotype:protein_coding transcript_biotype:protein_coding // cdna:known chromosome:GRCh37:7:20371600:20392980:1 gene:ENSG00000105855 gene_biotype:protein_coding transcript_biotype:processed_transcript // cdna:known chromosome:GRCh37:7:20370325:20449953:1 gene:ENSG00000105855…	chr7	+	20370325	20455382	Pfam // Pfam // Pfam // Pfam	IPR002369 // IPR013111 // IPR002369 // IPR013111	Integrin beta subunit, N-terminal // EGF, extracellular // Integrin beta subunit, N-terminal // EGF, extracellular	main		ENST00000363883 n341201 n341202			5.48735	6.66903	5.93684	4.40211	4.44636	4.35156
TC10001166.hg.1	NRP1	neuropilin 1	coding	7.78e-05	0.00173	133.57	422.41	0.32	down	10p12 // 10p12 // 10p12 // 10p12 // 10p12 // 10p12 // 10p12 // 10p12 // 10p12 // 10p12 // 10p12 // 10p12 // 10p12 // 10p12 // 10p12 // 10p12 // 10p12 // 10p12 // 10p12 // 10p12	NM_001024628	RefSeq // RefSeq // RefSeq // RefSeq // RefSeq // RefSeq // GenBank // ENSEMBL // ENSEMBL // ENSEMBL // ENSEMBL // ENSEMBL // ENSEMBL // ENSEMBL // ENSEMBL // ENSEMBL // ENSEMBL // ENSEMBL // UCSC Genes // UCSC Genes // UCSC Genes // UCSC Genes // UCSC Genes // UCSC Genes // UCSC Genes // UCSC Genes // UCSC Genes // GenBank // ENSEMBL // Havana transcript // Havana transcript // Havana transcript…	Homo sapiens neuropilin 1 (NRP1), transcript variant 2, mRNA. // Homo sapiens neuropilin 1 (NRP1), transcript variant 3, mRNA. // Homo sapiens neuropilin 1 (NRP1), transcript variant 4, mRNA. // Homo sapiens neuropilin 1 (NRP1), transcript variant 5, mRNA. // Homo sapiens neuropilin 1 (NRP1), transcript variant 1, mRNA. // Homo sapiens neuropilin 1 (NRP1), transcript variant 6, non-coding RNA. //…	chr10	-	33466419	33625190	Pfam // Pfam // Pfam // Pfam // Pfam // Pfam // Pfam // Pfam // Pfam // Pfam // Pfam // Pfam // Pfam // Pfam // Pfam // Pfam // Pfam // Pfam // Pfam // Pfam // Pfam // Pfam // Pfam // Pfam // Pfam	IPR000421 // IPR000859 // IPR000998 // IPR022579 // IPR000421 // IPR000859 // IPR000859 // IPR000421 // IPR000859 // IPR000421 // IPR000859 // IPR000421 // IPR000859 // IPR000998 // IPR022579 // IPR000421 // IPR000859 // IPR000998 // IPR022579 // IPR000421 // IPR000859 // IPR000998 // IPR022579 // IPR000421 // IPR000859	Coagulation factor 5/8 C-terminal type domain // CUB // MAM domain // Neuropilin-1, C-terminal // Coagulation factor 5/8 C-terminal type domain // CUB // CUB // Coagulation factor 5/8 C-terminal type domain // CUB // Coagulation factor 5/8 C-terminal type domain // CUB // Coagulation factor 5/8 C-terminal type domain // CUB // MAM domain // Neuropilin-1, C-terminal // Coagulation factor 5/8 C-ter…	main				ENST00000443179 ENST00000451530	8.35338	9.0791	8.78995	7.10245	7.04155	7.08824
TC16000576.hg.1	PDPR	pyruvate dehydrogenase phosphatase regulatory subunit	coding	3e-06	0.000186	137.63	430.22	0.32	down	16q22.1 // 16q22.1 // 16q22.1 // 16q22.1 // 16q22.1 // 16q22.1	NM_017990	RefSeq // ENSEMBL // ENSEMBL // ENSEMBL // ENSEMBL // UCSC Genes // UCSC Genes // UCSC Genes // UCSC Genes // UCSC Genes // UCSC Genes // GenBank	Homo sapiens pyruvate dehydrogenase phosphatase regulatory subunit (PDPR), mRNA. // cdna:known chromosome:GRCh37:16:70165858:70191075:1 gene:ENSG00000090857 gene_biotype:protein_coding transcript_biotype:protein_coding // cdna:known chromosome:GRCh37:16:70147529:70195184:1 gene:ENSG00000090857 gene_biotype:protein_coding transcript_biotype:protein_coding // cdna:putative chromosome:GRCh37:16:7014…	chr16	+	70147529	70195205	Pfam // Pfam // Pfam // Pfam // Pfam // Pfam // Pfam // Pfam // Pfam // Pfam // Pfam // Pfam	IPR006076 // IPR006222 // IPR013977 // IPR003953 // IPR006076 // IPR006222 // IPR013977 // IPR006076 // IPR006222 // IPR013977 // IPR006222 // IPR013977	FAD dependent oxidoreductase // Glycine cleavage T-protein, N-terminal // Glycine cleavage T-protein, C-terminal barrel // FAD binding domain // FAD dependent oxidoreductase // Glycine cleavage T-protein, N-terminal // Glycine cleavage T-protein, C-terminal barrel // FAD dependent oxidoreductase // Glycine cleavage T-protein, N-terminal // Glycine cleavage T-protein, C-terminal barrel // Glycine …	main				ENST00000502126 n379637	8.61695	8.86863	8.81612	7.18871	6.96978	7.20338
TC08001231.hg.1	PLAG1	pleiomorphic adenoma gene 1	coding	0.0013845	0.0147	9.46	29.4	0.32	down	8q12 // 8q12 // 8q12 // 8q12 // 8q12 // 8q12 // 8q12 // 8q12	NM_001114634	RefSeq // RefSeq // RefSeq // ENSEMBL // ENSEMBL // ENSEMBL // ENSEMBL // UCSC Genes // UCSC Genes // UCSC Genes // UCSC Genes // UCSC Genes // GenBank // Havana transcript // Havana transcript // Havana transcript // Havana transcript // Havana transcript	Homo sapiens pleiomorphic adenoma gene 1 (PLAG1), transcript variant 2, mRNA. // Homo sapiens pleiomorphic adenoma gene 1 (PLAG1), transcript variant 3, mRNA. // Homo sapiens pleiomorphic adenoma gene 1 (PLAG1), transcript variant 1, mRNA. // cdna:known chromosome:GRCh37:8:57073463:57123838:-1 gene:ENSG00000181690 gene_biotype:protein_coding transcript_biotype:protein_coding // cdna:known chromos…	chr8	-	57073463	57123883	---	---	---	main		n332481			4.27452	5.54071	4.87241	3.32641	3.10313	3.34496
TC10000475.hg.1	PLAU	plasminogen activator, urokinase	coding	1e-07	1.76e-05	83.97	264.28	0.32	down	10q24 // 10q24 // 10q24 // 10q24 // 10q24 // 10q24 // 10q24 // 10q24	NM_001145031	RefSeq // RefSeq // ENSEMBL // ENSEMBL // ENSEMBL // ENSEMBL // ENSEMBL // UCSC Genes // UCSC Genes // UCSC Genes // UCSC Genes // UCSC Genes // UCSC Genes // GenBank // Havana transcript // Havana transcript // Havana transcript // Havana transcript // Havana transcript // Havana transcript // Havana transcript	Homo sapiens plasminogen activator, urokinase (PLAU), transcript variant 2, mRNA. // Homo sapiens plasminogen activator, urokinase (PLAU), transcript variant 1, mRNA. // cdna:known chromosome:GRCh37:10:75671314:75676323:1 gene:ENSG00000122861 gene_biotype:protein_coding transcript_biotype:protein_coding // cdna:known chromosome:GRCh37:10:75670916:75677254:1 gene:ENSG00000122861 gene_biotype:prote…	chr10	+	75668935	75677258	Pfam // Pfam // Pfam // Pfam // Pfam // Pfam // Pfam // Pfam	IPR000001 // IPR001254 // IPR000001 // IPR001254 // IPR000001 // IPR001254 // IPR000001 // IPR001254	Kringle // Peptidase S1/S6, chymotrypsin/Hap // Kringle // Peptidase S1/S6, chymotrypsin/Hap // Kringle // Peptidase S1/S6, chymotrypsin/Hap // Kringle // Peptidase S1/S6, chymotrypsin/Hap	main					8.20558	7.98844	7.9987	6.45414	6.31717	6.45214
TC17_ctg5_hap1000013.hg.1	PLEKHM1	pleckstrin homology domain containing, family M (with RUN domain) member 1	coding	1e-07	1.76e-05	169.43	532.34	0.32	down	17q21.31 // 17q21.31 // 17q21.31 // --- // --- // 17q21.31	NM_014798	RefSeq // RefSeq // RefSeq // RefSeq // UCSC Genes // UCSC Genes // UCSC Genes // RefSeq // UCSC Genes // UCSC Genes // GenBank	Homo sapiens pleckstrin homology domain containing, family M (with RUN domain) member 1 (PLEKHM1), transcript variant 1, mRNA. // Homo sapiens pleckstrin homology domain containing, family M (with RUN domain) member 1 (PLEKHM1), transcript variant 2, non-coding RNA. // Homo sapiens pleckstrin homology domain containing, family M (with RUN domain) member 1 (PLEKHM1), transcript variant 3, non-codi…	chr17_ctg5_hap1	-	128328	183214	---	---	---	main					9.10471	9.02183	9.09699	7.5111	7.33002	7.42032
TC06000844.hg.1	PRDM1	PR domain containing 1, with ZNF domain	coding	2.9e-06	0.000183	23.96	75.18	0.32	down	6q21 // 6q21 // 6q21 // 6q21 // 6q21 // 6q21 // 6q21 // 6q21	NM_001198	RefSeq // RefSeq // ENSEMBL // ENSEMBL // ENSEMBL // ENSEMBL // UCSC Genes // UCSC Genes // GenBank // GenBank // Havana transcript // Havana transcript // Havana transcript // Havana transcript // Havana transcript // Havana transcript // Havana transcript	Homo sapiens PR domain containing 1, with ZNF domain (PRDM1), transcript variant 1, mRNA. // Homo sapiens PR domain containing 1, with ZNF domain (PRDM1), transcript variant 2, mRNA. // cdna:novel chromosome:GRCh37:6:106546815:106557814:1 gene:ENSG00000057657 gene_biotype:protein_coding transcript_biotype:protein_coding // cdna:novel chromosome:GRCh37:6:106534195:106555383:1 gene:ENSG00000057657 …	chr6	+	106534195	106557814	Pfam // Pfam // Pfam // Pfam // Pfam // Pfam // Pfam // Pfam	IPR001214 // IPR007087 // IPR001214 // IPR007087 // IPR001214 // IPR007087 // IPR001214 // IPR007087	SET domain // Zinc finger, C2H2 // SET domain // Zinc finger, C2H2 // SET domain // Zinc finger, C2H2 // SET domain // Zinc finger, C2H2	main	TCONS_00011909-XLOC_005410 6269bp;				6.06043	6.37369	6.31738	4.64145	4.58769	4.56648
TC17001895.hg.1	RNF157	ring finger protein 157	coding	6e-07	6.28e-05	24.12	76.3	0.32	down	17q25.1 // 17q25.1 // 17q25.1 // 17q25.1	NM_052916	RefSeq // ENSEMBL // ENSEMBL // ENSEMBL // UCSC Genes // UCSC Genes // Havana transcript	Homo sapiens ring finger protein 157 (RNF157), mRNA. // cdna:known chromosome:GRCh37:17:74138534:74236390:-1 gene:ENSG00000141576 gene_biotype:protein_coding transcript_biotype:protein_coding // cdna:known chromosome:GRCh37:17:74140461:74236390:-1 gene:ENSG00000141576 gene_biotype:protein_coding transcript_biotype:protein_coding // cdna:known chromosome:GRCh37:17:74138535:74236390:-1 gene:ENSG000…	chr17	-	74138534	74236390	---	---	---	main				n340867 NR_040017	6.27374	6.26796	6.27416	4.8126	4.54558	4.46673
TC10000802.hg.1	SMC3	structural maintenance of chromosomes 3	coding	0.0046766	0.0364	59.07	186.55	0.32	down	10q25 // 10q25 // 10q25 // 10q25	NM_005445	RefSeq // ENSEMBL // ENSEMBL // UCSC Genes // GenBank // Havana transcript // Havana transcript	Homo sapiens structural maintenance of chromosomes 3 (SMC3), mRNA. // cdna:known chromosome:GRCh37:10:112327449:112364394:1 gene:ENSG00000108055 gene_biotype:protein_coding transcript_biotype:protein_coding // cdna:known chromosome:GRCh37:10:112328085:112341764:1 gene:ENSG00000108055 gene_biotype:protein_coding transcript_biotype:processed_transcript // --- // Homo sapiens structural maintenance …	chr10	+	112327449	112364394	Pfam // Pfam	IPR003395 // IPR010935	RecF/RecN/SMC // SMCs flexible hinge	main		ENST00000458966			6.77491	8.26178	7.64853	5.4448	6.15731	6.09892
TC08001660.hg.1	ST3GAL1	ST3 beta-galactoside alpha-2,3-sialyltransferase 1	coding	1e-07	1.76e-05	43.74	135.93	0.32	down	8q24.22 // 8q24.22 // 8q24.22 // 8q24.22 // 8q24.22 // 8q24.22 // 8q24.22 // 8q24.22	NM_003033	RefSeq // RefSeq // ENSEMBL // ENSEMBL // ENSEMBL // ENSEMBL // ENSEMBL // UCSC Genes // UCSC Genes // GenBank // Havana transcript // Havana transcript // Havana transcript // Havana transcript // Havana transcript // Havana transcript // Havana transcript // Havana transcript // Havana transcript // Havana transcript // Havana transcript // Havana transcript // Havana transcript // Havana trans…	Homo sapiens ST3 beta-galactoside alpha-2,3-sialyltransferase 1 (ST3GAL1), transcript variant 1, mRNA. // Homo sapiens ST3 beta-galactoside alpha-2,3-sialyltransferase 1 (ST3GAL1), transcript variant 2, mRNA. // cdna:known chromosome:GRCh37:8:134467091:134584183:-1 gene:ENSG00000008513 gene_biotype:protein_coding transcript_biotype:protein_coding // cdna:known chromosome:GRCh37:8:134467091:134488…	chr8	-	134467091	134584183	Pfam // Pfam // Pfam // Pfam	IPR001675 // IPR001675 // IPR001675 // IPR001675	Glycosyl transferase, family 29 // Glycosyl transferase, family 29 // Glycosyl transferase, family 29 // Glycosyl transferase, family 29	main		n341616 n342849		n341614	7.12037	7.14105	7.05357	5.44427	5.51549	5.44101
TC08001541.hg.1	TRPS1	trichorhinophalangeal syndrome I	coding	0.0017153	0.0172	22.97	71.03	0.32	down	8q24.12 // 8q24.12 // 8q24.12 // 8q24.12 // 8q24.12 // 8q24.12 // 8q24.12	NM_014112	RefSeq // ENSEMBL // ENSEMBL // ENSEMBL // ENSEMBL // ENSEMBL // UCSC Genes // UCSC Genes // UCSC Genes // UCSC Genes // GenBank // Havana transcript // Havana transcript // Havana transcript // Havana transcript // Havana transcript // Havana transcript // Havana transcript // Havana transcript // Havana transcript // Havana transcript // Havana transcript	Homo sapiens trichorhinophalangeal syndrome I (TRPS1), mRNA. // cdna:known chromosome:GRCh37:8:116424777:116680929:-1 gene:ENSG00000104447 gene_biotype:protein_coding transcript_biotype:protein_coding // cdna:known chromosome:GRCh37:8:116420724:116681228:-1 gene:ENSG00000104447 gene_biotype:protein_coding transcript_biotype:protein_coding // cdna:putative chromosome:GRCh37:8:116426042:116632297:-…	chr8	-	116420724	116821899	Pfam // Pfam // Pfam // Pfam	IPR000679 // IPR000679 // IPR000679 // IPR000679	Zinc finger, GATA-type // Zinc finger, GATA-type // Zinc finger, GATA-type // Zinc finger, GATA-type	main		n341587		ENST00000415088	5.50564	6.83903	6.1614	4.46394	4.58497	4.56387
TC11000539.hg.1	C11orf9	chromosome 11 open reading frame 9	coding	1e-07	1.76e-05	97.93	293.94	0.33	down	11q12-q13.1 // 11q12-q13.1 // 11q12-q13.1 // 11q12-q13.1 // 11q12-q13.1 // 11q12-q13.1	NM_013279	RefSeq // RefSeq // ENSEMBL // ENSEMBL // ENSEMBL // ENSEMBL // UCSC Genes // UCSC Genes // UCSC Genes // UCSC Genes	Homo sapiens chromosome 11 open reading frame 9 (C11orf9), transcript variant 1, mRNA. // Homo sapiens chromosome 11 open reading frame 9 (C11orf9), transcript variant 2, mRNA. // cdna:known chromosome:GRCh37:11:61522861:61555989:1 gene:ENSG00000124920 gene_biotype:protein_coding transcript_biotype:protein_coding // cdna:known chromosome:GRCh37:11:61520121:61555990:1 gene:ENSG00000124920 gene_bio…	chr11	+	61520121	61555990	Pfam // Pfam // Pfam	IPR024061 // IPR024061 // IPR024061	NDT80 DNA-binding domain // NDT80 DNA-binding domain // NDT80 DNA-binding domain	main				n380434 NR_026882 NR_030342	8.31263	8.24556	8.0948	6.66657	6.60335	6.61893
TC0X001191.hg.1	CHM	choroideremia (Rab escort protein 1)	coding	0.0056603	0.0419	24.53	75.15	0.33	down	Xq21.2 // Xq21.2 // Xq21.2 // Xq21.2 // Xq21.2 // Xq21.2	NM_000390	RefSeq // RefSeq // ENSEMBL // ENSEMBL // ENSEMBL // ENSEMBL // UCSC Genes // UCSC Genes // UCSC Genes // UCSC Genes // Havana transcript // Havana transcript // Havana transcript // Havana transcript // Havana transcript	Homo sapiens choroideremia (Rab escort protein 1) (CHM), transcript variant 1, mRNA. // Homo sapiens choroideremia (Rab escort protein 1) (CHM), transcript variant 2, mRNA. // cdna:known chromosome:GRCh37:X:85116185:85302566:-1 gene:ENSG00000188419 gene_biotype:protein_coding transcript_biotype:protein_coding // cdna:known chromosome:GRCh37:X:85224092:85302543:-1 gene:ENSG00000188419 gene_biotype…	chrX	-	85116185	85302566	Pfam // Pfam // Pfam	IPR018203 // IPR018203 // IPR018203	GDP dissociation inhibitor // GDP dissociation inhibitor // GDP dissociation inhibitor	main		ENST00000362181		ENST00000362697	5.41614	7.04629	6.28737	4.35893	4.86477	4.6731
TC07001152.hg.1	ETV1	ets variant 1	coding	9.35e-05	0.00199	16.86	50.79	0.33	down	7p21.3 // 7p21.3 // 7p21.3 // 7p21.3 // 7p21.3 // 7p21.3 // 7p21.3 // 7p21.3 // 7p21.3 // 7p21.3 // 7p21.3 // 7p21.3 // 7p21.3 // 7p21.3 // 7p21.3 // 7p21.3 // 7p21.3 // 7p21.3 // 7p21.3 // 7p21.3 // 7p21.3	NM_001163147	RefSeq // RefSeq // RefSeq // RefSeq // RefSeq // RefSeq // RefSeq // ENSEMBL // ENSEMBL // ENSEMBL // ENSEMBL // ENSEMBL // ENSEMBL // ENSEMBL // ENSEMBL // ENSEMBL // ENSEMBL // ENSEMBL // UCSC Genes // UCSC Genes // UCSC Genes // UCSC Genes // UCSC Genes // UCSC Genes // UCSC Genes // UCSC Genes // UCSC Genes // UCSC Genes // UCSC Genes // UCSC Genes // UCSC Genes // UCSC Genes // UCSC Genes /…	Homo sapiens ets variant 1 (ETV1), transcript variant 2, mRNA. // Homo sapiens ets variant 1 (ETV1), transcript variant 3, mRNA. // Homo sapiens ets variant 1 (ETV1), transcript variant 4, mRNA. // Homo sapiens ets variant 1 (ETV1), transcript variant 5, mRNA. // Homo sapiens ets variant 1 (ETV1), transcript variant 6, mRNA. // Homo sapiens ets variant 1 (ETV1), transcript variant 7, mRNA. // Hom…	chr7	-	13930853	14031050	Pfam // Pfam // Pfam // Pfam // Pfam // Pfam // Pfam // Pfam // Pfam // Pfam // Pfam // Pfam // Pfam // Pfam // Pfam // Pfam // Pfam // Pfam // Pfam // Pfam	IPR000418 // IPR006715 // IPR000418 // IPR006715 // IPR000418 // IPR006715 // IPR000418 // IPR006715 // IPR000418 // IPR006715 // IPR000418 // IPR006715 // IPR000418 // IPR006715 // IPR000418 // IPR006715 // IPR000418 // IPR006715 // IPR000418 // IPR006715	Ets // PEA3-type ETS-domain transcription factor, N-terminal // Ets // PEA3-type ETS-domain transcription factor, N-terminal // Ets // PEA3-type ETS-domain transcription factor, N-terminal // Ets // PEA3-type ETS-domain transcription factor, N-terminal // Ets // PEA3-type ETS-domain transcription factor, N-terminal // Ets // PEA3-type ETS-domain transcription factor, N-terminal // Ets // PEA3-typ…	main				n341189	5.31686	6.03308	5.70426	4.07622	4.13048	4.06771
TC01003477.hg.1	GPA33	glycoprotein A33 (transmembrane)	coding	1e-07	1.76e-05	47.86	142.86	0.33	down	1q24.1 // 1q24.1 // 1q24.1 // 1q24.1 // 1q24.1 // 1q24.1 // 1q24.1 // 1q24.1	NM_005814	RefSeq // ENSEMBL // ENSEMBL // UCSC Genes // GenBank // GenBank // GenBank // GenBank // GenBank // Havana transcript	Homo sapiens glycoprotein A33 (transmembrane) (GPA33), mRNA. // cdna:known chromosome:GRCh37:1:167022073:167059868:-1 gene:ENSG00000143167 gene_biotype:protein_coding transcript_biotype:protein_coding // cdna:known chromosome:GRCh37:1:167022073:167047956:-1 gene:ENSG00000143167 gene_biotype:protein_coding transcript_biotype:processed_transcript // --- // Homo sapiens glycoprotein A33 (transmembra…	chr1	-	167022073	167059868	Pfam // Pfam	IPR013106 // IPR013151	Immunoglobulin V-set // Immunoglobulin	main				ENST00000417644 n326340	7.26826	7.11301	7.14887	5.7328	5.4916	5.56531
TC15000949.hg.1	IGF1R	insulin-like growth factor 1 receptor	coding	7.6e-06	0.000344	53.04	159.11	0.33	down	15q26.3 // 15q26.3 // 15q26.3 // 15q26.3 // 15q26.3 // 15q26.3	NM_000875	RefSeq // ENSEMBL // ENSEMBL // ENSEMBL // UCSC Genes // UCSC Genes // UCSC Genes // UCSC Genes // UCSC Genes // GenBank // GenBank // Havana transcript	Homo sapiens insulin-like growth factor 1 receptor (IGF1R), mRNA. // cdna:known chromosome:GRCh37:15:99192200:99507759:1 gene:ENSG00000140443 gene_biotype:protein_coding transcript_biotype:protein_coding // cdna:novel chromosome:GRCh37:15:99192273:99507758:1 gene:ENSG00000140443 gene_biotype:protein_coding transcript_biotype:protein_coding // cdna:known chromosome:GRCh37:15:99433771:99440115:1 ge…	chr15	+	99192200	99507759	Pfam // Pfam // Pfam // Pfam // Pfam // Pfam // Pfam // Pfam // Pfam // Pfam	IPR000494 // IPR000719 // IPR001245 // IPR003961 // IPR006211 // IPR000494 // IPR000719 // IPR001245 // IPR003961 // IPR006211	EGF receptor, L domain // Protein kinase, catalytic domain // Serine-threonine/tyrosine-protein kinase catalytic domain // Fibronectin, type III // Furin-like cysteine-rich domain // EGF receptor, L domain // Protein kinase, catalytic domain // Serine-threonine/tyrosine-protein kinase catalytic domain // Fibronectin, type III // Furin-like cysteine-rich domain	main		NR_039864		ENST00000558736 ENST00000559468	7.13981	7.5244	7.33235	5.85683	5.69151	5.68632
TC01001928.hg.1	KCNK1	potassium channel, subfamily K, member 1	coding	0.0001137	0.00228	37.96	115.74	0.33	down	1q42-q43 // 1q42-q43 // 1q42-q43 // 1q42-q43 // 1q42-q43	NM_002245	RefSeq // ENSEMBL // ENSEMBL // ENSEMBL // UCSC Genes // GenBank // Havana transcript // Havana transcript // Havana transcript // Havana transcript // Havana transcript // Havana transcript	Homo sapiens potassium channel, subfamily K, member 1 (KCNK1), mRNA. // cdna:known chromosome:GRCh37:1:233765353:233807984:1 gene:ENSG00000135750 gene_biotype:protein_coding transcript_biotype:protein_coding // cdna:known chromosome:GRCh37:1:233749750:233808258:1 gene:ENSG00000135750 gene_biotype:protein_coding transcript_biotype:protein_coding // cdna:known chromosome:GRCh37:1:233765304:23380744…	chr1	+	233749750	233808258	Pfam // Pfam	IPR013099 // IPR013099	Ion transport 2 // Ion transport 2	main		NR_039625			6.43621	7.11	7.07274	5.31857	5.23519	5.23299
TC19000191.hg.1	LDLR	low density lipoprotein receptor	coding	4e-07	4.68e-05	242.78	726.59	0.33	down	19p13.2 // 19p13.2 // 19p13.2 // 19p13.2 // 19p13.2 // 19p13.2 // 19p13.2 // 19p13.2 // 19p13.2 // 19p13.2 // 19p13.2 // 19p13.2 // 19p13.2 // 19p13.2 // 19p13.2	NM_000527	RefSeq // RefSeq // RefSeq // RefSeq // RefSeq // RefSeq // ENSEMBL // ENSEMBL // ENSEMBL // ENSEMBL // ENSEMBL // ENSEMBL // ENSEMBL // ENSEMBL // UCSC Genes // UCSC Genes // UCSC Genes // UCSC Genes // UCSC Genes // UCSC Genes // UCSC Genes // UCSC Genes // UCSC Genes // GenBank	Homo sapiens low density lipoprotein receptor (LDLR), transcript variant 1, mRNA. // Homo sapiens low density lipoprotein receptor (LDLR), transcript variant 2, mRNA. // Homo sapiens low density lipoprotein receptor (LDLR), transcript variant 3, mRNA. // Homo sapiens low density lipoprotein receptor (LDLR), transcript variant 4, mRNA. // Homo sapiens low density lipoprotein receptor (LDLR), trans…	chr19	+	11200038	11244505	Pfam // Pfam // Pfam // Pfam // Pfam // Pfam // Pfam // Pfam // Pfam // Pfam // Pfam // Pfam // Pfam // Pfam // Pfam // Pfam // Pfam // Pfam // Pfam // Pfam // Pfam	IPR000033 // IPR001881 // IPR002172 // IPR000033 // IPR001881 // IPR002172 // IPR000033 // IPR001881 // IPR002172 // IPR000033 // IPR001881 // IPR002172 // IPR000033 // IPR001881 // IPR002172 // IPR000033 // IPR001881 // IPR002172 // IPR000033 // IPR001881 // IPR002172	LDLR class B repeat // EGF-like calcium-binding // Low-density lipoprotein (LDL) receptor class A repeat // LDLR class B repeat // EGF-like calcium-binding // Low-density lipoprotein (LDL) receptor class A repeat // LDLR class B repeat // EGF-like calcium-binding // Low-density lipoprotein (LDL) receptor class A repeat // LDLR class B repeat // EGF-like calcium-binding // Low-density lipoprotein …	main					9.52274	9.52032	9.52686	8.02252	7.78976	8.00613
TC0X001414.hg.1	MAP7D3	MAP7 domain containing 3	coding	0.0001494	0.00279	15.98	48.25	0.33	down	Xq26.3 // Xq26.3 // Xq26.3 // Xq26.3 // Xq26.3 // Xq26.3 // Xq26.3	NM_001173516	RefSeq // RefSeq // RefSeq // ENSEMBL // ENSEMBL // ENSEMBL // ENSEMBL // UCSC Genes // UCSC Genes // UCSC Genes // UCSC Genes // Havana transcript // Havana transcript // Havana transcript // Havana transcript // Havana transcript // Havana transcript // Havana transcript	Homo sapiens MAP7 domain containing 3 (MAP7D3), transcript variant 2, mRNA. // Homo sapiens MAP7 domain containing 3 (MAP7D3), transcript variant 3, mRNA. // Homo sapiens MAP7 domain containing 3 (MAP7D3), transcript variant 1, mRNA. // cdna:putative chromosome:GRCh37:X:135298970:135333738:-1 gene:ENSG00000129680 gene_biotype:protein_coding transcript_biotype:protein_coding // cdna:putative chrom…	chrX	-	135295379	135338641	Pfam // Pfam // Pfam	IPR008604 // IPR008604 // IPR008604	E-MAP-115 // E-MAP-115 // E-MAP-115	main					5.21912	6.0087	5.6043	3.95987	4.04513	4.03691
TC07000222.hg.1	NPSR1	neuropeptide S receptor 1	coding	9e-07	8.15e-05	18.71	56.91	0.33	down	7p14.3 // 7p14.3 // 7p14.3 // 7p14.3 // 7p14.3 // 7p14.3 // 7p14.3 // 7p14.3 // 7p14.3 // 7p14.3 // 7p14.3 // 7p14.3	NM_207173	RefSeq // RefSeq // ENSEMBL // ENSEMBL // ENSEMBL // ENSEMBL // ENSEMBL // ENSEMBL // ENSEMBL // ENSEMBL // UCSC Genes // UCSC Genes // UCSC Genes // UCSC Genes // UCSC Genes // UCSC Genes // UCSC Genes // UCSC Genes // GenBank // GenBank // Havana transcript // Havana transcript // Havana transcript // Havana transcript // Havana transcript // Havana transcript // Havana transcript // Havana tra…	Homo sapiens neuropeptide S receptor 1 (NPSR1), transcript variant 2, mRNA. // Homo sapiens neuropeptide S receptor 1 (NPSR1), transcript variant 1, mRNA. // cdna:known chromosome:GRCh37:7:34851382:34889590:1 gene:ENSG00000187258 gene_biotype:protein_coding transcript_biotype:protein_coding // cdna:known chromosome:GRCh37:7:34697897:34917944:1 gene:ENSG00000187258 gene_biotype:protein_coding tran…	chr7	+	34697851	34917944	Pfam // Pfam // Pfam // Pfam // Pfam // Pfam // Pfam	IPR000276 // IPR000276 // IPR000276 // IPR000276 // IPR000276 // IPR000276 // IPR000276	GPCR, rhodopsin-like, 7TM // GPCR, rhodopsin-like, 7TM // GPCR, rhodopsin-like, 7TM // GPCR, rhodopsin-like, 7TM // GPCR, rhodopsin-like, 7TM // GPCR, rhodopsin-like, 7TM // GPCR, rhodopsin-like, 7TM	main		n333333 n342801		n378020 NR_015356	5.77145	5.90598	5.86928	4.31968	4.31196	4.09455
TC05000754.hg.1	PCDHB11	protocadherin beta 11	coding	3e-06	0.000186	13.21	39.49	0.33	down	5q31 // 5q31 // 5q31 // 5q31 // 5q31	NM_018931	RefSeq // ENSEMBL // ENSEMBL // ENSEMBL // UCSC Genes // GenBank // Havana transcript	Homo sapiens protocadherin beta 11 (PCDHB11), mRNA. // cdna:known chromosome:GRCh37:5:140579348:140582618:1 gene:ENSG00000197479 gene_biotype:protein_coding transcript_biotype:protein_coding // cdna:known chromosome:GRCh37:5:140579183:140581852:1 gene:ENSG00000197479 gene_biotype:protein_coding transcript_biotype:protein_coding // cdna:known chromosome:GRCh37:5:140580278:140580679:1 gene:ENSG0000…	chr5	+	140579183	140582618	Pfam // Pfam // Pfam // Pfam	IPR002126 // IPR013164 // IPR002126 // IPR002126	Cadherin // Cadherin, N-terminal // Cadherin // Cadherin	main					5.21889	5.44301	5.3033	3.71789	3.61918	3.88015
TC01001329.hg.1	PEAR1	platelet endothelial aggregation receptor 1	coding	< 1e-07	< 1e-07	83.1	252.09	0.33	down	1q23.1 // 1q23.1 // 1q23.1	NM_001080471	RefSeq // ENSEMBL // ENSEMBL // UCSC Genes // UCSC Genes // UCSC Genes // Havana transcript // Havana transcript // Havana transcript // Havana transcript // Havana transcript // Havana transcript	Homo sapiens platelet endothelial aggregation receptor 1 (PEAR1), mRNA. // cdna:known chromosome:GRCh37:1:156863523:156886226:1 gene:ENSG00000187800 gene_biotype:protein_coding transcript_biotype:protein_coding // cdna:known chromosome:GRCh37:1:156863512:156886221:1 gene:ENSG00000187800 gene_biotype:protein_coding transcript_biotype:protein_coding // --- // --- // --- // cdna:all chromosome:VEGA5…	chr1	+	156863490	156886226	Pfam // Pfam	IPR002049 // IPR002049	EGF-like, laminin // EGF-like, laminin	main					8.04147	7.91913	8.02776	6.42459	6.43609	6.31758
TC06000526.hg.1	PNPLA1	patatin-like phospholipase domain containing 1	coding	9e-07	8.15e-05	37.28	114.56	0.33	down	6p21.31 // 6p21.31 // 6p21.31 // 6p21.31 // 6p21.31 // 6p21.31 // 6p21.31 // 6p21.31 // 6p21.31	NM_001145717	RefSeq // RefSeq // RefSeq // GenBank // ENSEMBL // ENSEMBL // ENSEMBL // UCSC Genes // UCSC Genes // UCSC Genes // ENSEMBL // GenBank // Havana transcript // Havana transcript // Havana transcript	Homo sapiens patatin-like phospholipase domain containing 1 (PNPLA1), transcript variant 3, mRNA. // Homo sapiens patatin-like phospholipase domain containing 1 (PNPLA1), transcript variant 2, mRNA. // Homo sapiens patatin-like phospholipase domain containing 1 (PNPLA1), transcript variant 1, mRNA. // Homo sapiens patatin-like phospholipase domain containing 1, mRNA (cDNA clone MGC:119319 IMAGE:4…	chr6	+	36210945	36276372	Pfam // Pfam	IPR002641 // IPR002641	Patatin/Phospholipase A2-related // Patatin/Phospholipase A2-related	main					6.84687	6.77313	6.95496	5.37958	5.28055	5.04871
TC08001016.hg.1	PSD3	pleckstrin and Sec7 domain containing 3	coding	0.0006739	0.00861	26.49	79.47	0.33	down	8p21.3 // 8p21.3 // 8p21.3 // 8p21.3 // 8p21.3 // 8p21.3 // 8p21.3 // 8p21.3 // 8p21.3 // 8p21.3 // 8p21.3	NM_015310	RefSeq // RefSeq // ENSEMBL // ENSEMBL // ENSEMBL // ENSEMBL // ENSEMBL // ENSEMBL // ENSEMBL // UCSC Genes // UCSC Genes // UCSC Genes // UCSC Genes // GenBank // GenBank // Havana transcript // Havana transcript // Havana transcript // Havana transcript // Havana transcript // Havana transcript // Havana transcript // Havana transcript // Havana transcript // Havana transcript // Havana transcr…	Homo sapiens pleckstrin and Sec7 domain containing 3 (PSD3), transcript variant 1, mRNA. // Homo sapiens pleckstrin and Sec7 domain containing 3 (PSD3), transcript variant 2, mRNA. // cdna:known chromosome:GRCh37:8:18388220:18666386:-1 gene:ENSG00000156011 gene_biotype:protein_coding transcript_biotype:protein_coding // cdna:known chromosome:GRCh37:8:18384811:18871196:-1 gene:ENSG00000156011 gene…	chr8	-	18384811	18942240	Pfam // Pfam // Pfam // Pfam // Pfam // Pfam // Pfam // Pfam // Pfam	IPR000904 // IPR001849 // IPR000904 // IPR001849 // IPR001849 // IPR000904 // IPR001849 // IPR000904 // IPR001849	SEC7-like // Pleckstrin homology domain // SEC7-like // Pleckstrin homology domain // Pleckstrin homology domain // SEC7-like // Pleckstrin homology domain // SEC7-like // Pleckstrin homology domain	main	NR_038919 262bp;	ENST00000516154		ENST00000364287 ENST00000522670 n380233	5.79151	6.86463	6.33583	4.73121	4.75348	4.7446
TC06001027.hg.1	TNFAIP3	tumor necrosis factor, alpha-induced protein 3	coding	6.4e-06	0.000306	51.62	157.61	0.33	down	6q23 // 6q23 // 6q23 // 6q23 // 6q23 // 6q23 // 6q23 // 6q23 // 6q23	NM_006290	RefSeq // ENSEMBL // ENSEMBL // ENSEMBL // ENSEMBL // ENSEMBL // ENSEMBL // ENSEMBL // UCSC Genes // UCSC Genes // UCSC Genes // GenBank // Havana transcript // Havana transcript // Havana transcript // Havana transcript // Havana transcript	Homo sapiens tumor necrosis factor, alpha-induced protein 3 (TNFAIP3), mRNA. // cdna:known chromosome:GRCh37:6:138188581:138204449:1 gene:ENSG00000118503 gene_biotype:protein_coding transcript_biotype:protein_coding // cdna:known chromosome:GRCh37:6:138196975:138199662:1 gene:ENSG00000118503 gene_biotype:protein_coding transcript_biotype:processed_transcript // cdna:known chromosome:GRCh37:6:1381…	chr6	+	138188351	138204449	Pfam // Pfam // Pfam // Pfam // Pfam // Pfam // Pfam // Pfam // Pfam	IPR002653 // IPR003323 // IPR003323 // IPR002653 // IPR003323 // IPR003323 // IPR003323 // IPR002653 // IPR003323	Zinc finger, A20-type // Ovarian tumour, otubain // Ovarian tumour, otubain // Zinc finger, A20-type // Ovarian tumour, otubain // Ovarian tumour, otubain // Ovarian tumour, otubain // Zinc finger, A20-type // Ovarian tumour, otubain	main	n346036 6298bp;	n335470		ENST00000440578 n324372 n346058	7.09077	7.37703	7.48781	5.70878	5.7025	5.7063
TC01001528.hg.1	---	cdna:known chromosome:GRCh37:1:175126670:175127666:1 gene:ENSG00000227085	coding	7.6e-06	0.000344	13.77	40.81	0.34	down	---	ENST00000437695	ENSEMBL	cdna:known chromosome:GRCh37:1:175126670:175127666:1 gene:ENSG00000227085	chr1	+	175126670	175127666	---	---	---	main					5.2541	5.56849	5.28472	3.96047	3.65189	3.78515
TC22000587.hg.1	---	DQ576853,uc011ajp.1	coding	0.0003912	0.00568	68.76	202.52	0.34	down	---	uc011ajp.1	UCSC Genes	---	chr22	-	24658458	24658483	---	---	---	main					7.58304	7.96089	7.49667	5.80504	6.64277	5.91072
TC03002133.hg.1	ATP13A3	ATPase type 13A3	coding	0.0058685	0.0431	104.21	309.79	0.34	down	3q29 // 3q29 // 3q29 // 3q29	NM_024524	RefSeq // ENSEMBL // ENSEMBL // ENSEMBL // UCSC Genes // UCSC Genes // UCSC Genes // Havana transcript // Havana transcript // Havana transcript // Havana transcript // Havana transcript // Havana transcript // Havana transcript // Havana transcript // Havana transcript	Homo sapiens ATPase type 13A3 (ATP13A3), mRNA. // cdna:known chromosome:GRCh37:3:194123409:194188968:-1 gene:ENSG00000133657 gene_biotype:protein_coding transcript_biotype:protein_coding // cdna:known chromosome:GRCh37:3:194124766:194188968:-1 gene:ENSG00000133657 gene_biotype:protein_coding transcript_biotype:protein_coding // cdna:known chromosome:GRCh37:3:194123401:194219093:-1 gene:ENSG000001…	chr3	-	194123401	194219093	Pfam // Pfam // Pfam // Pfam // Pfam // Pfam // Pfam // Pfam	IPR004014 // IPR005834 // IPR008250 // IPR005834 // IPR008250 // IPR004014 // IPR005834 // IPR008250	ATPase, P-type cation-transporter, N-terminal // Haloacid dehalogenase-like hydrolase // ATPase, P-type, ATPase-associated domain // Haloacid dehalogenase-like hydrolase // ATPase, P-type, ATPase-associated domain // ATPase, P-type cation-transporter, N-terminal // Haloacid dehalogenase-like hydrolase // ATPase, P-type, ATPase-associated domain	main		n345612		n378828 n409543 NR_033929	7.42703	9.03451	8.41882	6.50993	6.89065	6.75736
TC15001647.hg.1	CYP1A1	cytochrome P450, family 1, subfamily A, polypeptide 1	coding	4e-07	4.68e-05	38.42	111.4	0.34	down	15q24.1 // 15q24.1 // 15q24.1 // 15q24.1 // 15q24.1 // 15q24.1	NM_000499	RefSeq // ENSEMBL // ENSEMBL // ENSEMBL // ENSEMBL // UCSC Genes // UCSC Genes // UCSC Genes // UCSC Genes // UCSC Genes // UCSC Genes // UCSC Genes // UCSC Genes // UCSC Genes // GenBank // Havana transcript	Homo sapiens cytochrome P450, family 1, subfamily A, polypeptide 1 (CYP1A1), mRNA. // cdna:known chromosome:GRCh37:15:75012830:75015438:-1 gene:ENSG00000140465 gene_biotype:protein_coding transcript_biotype:protein_coding // cdna:known chromosome:GRCh37:15:75011883:75017951:-1 gene:ENSG00000140465 gene_biotype:protein_coding transcript_biotype:protein_coding // cdna:known chromosome:GRCh37:15:750…	chr15	-	75011883	75017951	Pfam // Pfam // Pfam // Pfam	IPR001128 // IPR001128 // IPR001128 // IPR001128	Cytochrome P450 // Cytochrome P450 // Cytochrome P450 // Cytochrome P450	main					6.93499	6.79961	6.71902	5.44512	5.15196	5.24263
TC19001068.hg.1	DPP9	dipeptidyl-peptidase 9	coding	2e-07	2.81e-05	276.23	809.58	0.34	down	19p13.3 // 19p13.3 // 19p13.3 // 19p13.3 // 19p13.3	NM_139159	RefSeq // ENSEMBL // ENSEMBL // ENSEMBL // UCSC Genes // GenBank	Homo sapiens dipeptidyl-peptidase 9 (DPP9), mRNA. // cdna:known chromosome:GRCh37:19:4675246:4723855:-1 gene:ENSG00000142002 gene_biotype:protein_coding transcript_biotype:protein_coding // cdna:known chromosome:GRCh37:19:4675238:4723875:-1 gene:ENSG00000142002 gene_biotype:protein_coding transcript_biotype:protein_coding // cdna:known chromosome:GRCh37:19:4675238:4723875:-1 gene:ENSG00000142002 …	chr19	-	4675238	4723875	Pfam // Pfam // Pfam // Pfam // Pfam // Pfam // Pfam // Pfam // Pfam	IPR000383 // IPR001375 // IPR002469 // IPR000383 // IPR001375 // IPR002469 // IPR000383 // IPR001375 // IPR002469	X-Pro dipeptidyl-peptidase-like domain // Peptidase S9, prolyl oligopeptidase, catalytic domain // Peptidase S9B, dipeptidylpeptidase IV N-terminal // X-Pro dipeptidyl-peptidase-like domain // Peptidase S9, prolyl oligopeptidase, catalytic domain // Peptidase S9B, dipeptidylpeptidase IV N-terminal // X-Pro dipeptidyl-peptidase-like domain // Peptidase S9, prolyl oligopeptidase, catalytic domain /…	main					9.76301	9.58294	9.69206	8.19191	7.98045	8.20471
TC13001719.hg.1	FOXO1	forkhead box O1	coding	0.000152	0.00282	65.57	191.48	0.34	down	13q14.1 // 13q14.1 // 13q14.1 // 13q14.1 // 13q14.1	NM_002015	RefSeq // ENSEMBL // ENSEMBL // UCSC Genes // GenBank // GenBank // Havana transcript // Havana transcript	Homo sapiens forkhead box O1 (FOXO1), mRNA. // cdna:known chromosome:GRCh37:13:41129817:41240734:-1 gene:ENSG00000150907 gene_biotype:protein_coding transcript_biotype:protein_coding // cdna:known chromosome:GRCh37:13:41134896:41136901:-1 gene:ENSG00000150907 gene_biotype:protein_coding transcript_biotype:processed_transcript // --- // Homo sapiens forkhead box O1, mRNA (cDNA clone MGC:1750 IMAGE…	chr13	-	41129801	41240734	Pfam	IPR001766	Transcription factor, fork head	main					7.19182	7.93059	7.6757	6.00102	6.02965	6.12214
TC20000621.hg.1	JAG1	jagged 1	coding	4.8e-06	0.000253	208.17	617.03	0.34	down	20p12.1-p11.23 // 20p12.1-p11.23 // 20p12.1-p11.23 // 20p12.1-p11.23 // 20p12.1-p11.23 // 20p12.1-p11.23 // 20p12.1-p11.23	NM_000214	RefSeq // ENSEMBL // ENSEMBL // ENSEMBL // UCSC Genes // UCSC Genes // GenBank // GenBank // GenBank // Havana transcript // Havana transcript	Homo sapiens jagged 1 (JAG1), mRNA. // cdna:known chromosome:GRCh37:20:10618332:10654608:-1 gene:ENSG00000101384 gene_biotype:protein_coding transcript_biotype:protein_coding // cdna:known chromosome:GRCh37:20:10618407:10643154:-1 gene:ENSG00000101384 gene_biotype:protein_coding transcript_biotype:protein_coding // cdna:known chromosome:GRCh37:20:10625847:10627014:-1 gene:ENSG00000101384 gene_bio…	chr20	-	10618332	10654694	Pfam // Pfam // Pfam // Pfam // Pfam // Pfam // Pfam // Pfam // Pfam	IPR001774 // IPR001881 // IPR006209 // IPR011651 // IPR013111 // IPR001774 // IPR001881 // IPR006209 // IPR013111	Delta/Serrate/lag-2 (DSL) protein // EGF-like calcium-binding // EGF-like domain // Notch ligand, N-terminal // EGF, extracellular // Delta/Serrate/lag-2 (DSL) protein // EGF-like calcium-binding // EGF-like domain // EGF, extracellular	main		n333479		ENST00000501369 n379565	9.13044	9.43731	9.2947	7.78787	7.59074	7.77413
TC10000979.hg.1	KLF6	Kruppel-like factor 6	coding	9.9e-06	0.000415	319.7	943.22	0.34	down	10p15 // 10p15 // 10p15 // 10p15 // 10p15 // 10p15 // 10p15 // 10p15 // 10p15 // 10p15	NM_001160124	RefSeq // RefSeq // RefSeq // RefSeq // ENSEMBL // ENSEMBL // ENSEMBL // ENSEMBL // ENSEMBL // UCSC Genes // UCSC Genes // UCSC Genes // UCSC Genes // UCSC Genes // GenBank // Havana transcript // Havana transcript // Havana transcript // Havana transcript // Havana transcript // Havana transcript	Homo sapiens Kruppel-like factor 6 (KLF6), transcript variant B, mRNA. // Homo sapiens Kruppel-like factor 6 (KLF6), transcript variant C, mRNA. // Homo sapiens Kruppel-like factor 6 (KLF6), transcript variant A, mRNA. // Homo sapiens Kruppel-like factor 6 (KLF6), transcript variant D, non-coding RNA. // cdna:known chromosome:GRCh37:10:3821239:3824243:-1 gene:ENSG00000067082 gene_biotype:protein_…	chr10	-	3818188	3827473	Pfam	IPR007087	Zinc finger, C2H2	main		n407948			9.67951	10.0669	9.95284	8.37687	8.24562	8.38712
TC02002705.hg.1	KLF7	Kruppel-like factor 7 (ubiquitous)	coding	0.0001045	0.00215	126.3	367.79	0.34	down	2q32 // 2q32 // 2q32 // 2q32 // 2q32 // 2q32 // 2q32 // 2q32	NM_003709	RefSeq // GenBank // ENSEMBL // ENSEMBL // ENSEMBL // ENSEMBL // ENSEMBL // UCSC Genes // UCSC Genes // UCSC Genes // ENSEMBL // Havana transcript // Havana transcript // Havana transcript // Havana transcript // Havana transcript // Havana transcript // Havana transcript // Havana transcript // Havana transcript	Homo sapiens Kruppel-like factor 7 (ubiquitous) (KLF7), mRNA. // Homo sapiens Kruppel-like factor 7 (ubiquitous), mRNA (cDNA clone MGC:21308 IMAGE:4509200), complete cds. // cdna:known chromosome:GRCh37:2:207938861:208030669:-1 gene:ENSG00000118263 gene_biotype:protein_coding transcript_biotype:protein_coding // cdna:known chromosome:GRCh37:2:207945543:207998848:-1 gene:ENSG00000118263 gene_bioty…	chr2	-	207938861	208031991	Pfam // Pfam // Pfam // Pfam	IPR007087 // IPR007087 // IPR007087 // IPR007087	Zinc finger, C2H2 // Zinc finger, C2H2 // Zinc finger, C2H2 // Zinc finger, C2H2	main	n344595 9230bp;	ENST00000428777 NR_036227			8.14004	8.79182	8.6913	7.02772	6.95854	7.00381
TC03002008.hg.1	NCEH1	neutral cholesterol ester hydrolase 1	coding	0.0001839	0.00324	93.48	273.41	0.34	down	3q26.31 // 3q26.31 // 3q26.31 // 3q26.31 // 3q26.31 // 3q26.31 // 3q26.31 // 3q26.31 // 3q26.31	NM_020792	RefSeq // RefSeq // RefSeq // RefSeq // ENSEMBL // ENSEMBL // ENSEMBL // ENSEMBL // UCSC Genes // UCSC Genes // UCSC Genes // UCSC Genes // GenBank // Havana transcript // Havana transcript // Havana transcript // Havana transcript	Homo sapiens neutral cholesterol ester hydrolase 1 (NCEH1), transcript variant 2, mRNA. // Homo sapiens neutral cholesterol ester hydrolase 1 (NCEH1), transcript variant 1, mRNA. // Homo sapiens neutral cholesterol ester hydrolase 1 (NCEH1), transcript variant 4, mRNA. // Homo sapiens neutral cholesterol ester hydrolase 1 (NCEH1), transcript variant 3, mRNA. // cdna:known chromosome:GRCh37:3:1723…	chr3	-	172348039	172429008	Pfam // Pfam // Pfam // Pfam	IPR013094 // IPR013094 // IPR013094 // IPR013094	Alpha/beta hydrolase fold-3 // Alpha/beta hydrolase fold-3 // Alpha/beta hydrolase fold-3 // Alpha/beta hydrolase fold-3	main		n339695		ENST00000516273 n339692	7.67631	8.4096	8.25378	6.48724	6.54059	6.65972
TC14000332.hg.1	PELI2	pellino E3 ubiquitin protein ligase family member 2	coding	1.72e-05	0.000606	17.38	51.3	0.34	down	14q21 // 14q21 // 14q21	NM_021255	RefSeq // ENSEMBL // UCSC Genes // GenBank // Havana transcript	Homo sapiens pellino E3 ubiquitin protein ligase family member 2 (PELI2), mRNA. // cdna:known chromosome:GRCh37:14:56585093:56768244:1 gene:ENSG00000139946 gene_biotype:protein_coding transcript_biotype:protein_coding // --- // Homo sapiens pellino homolog 2 (Drosophila), mRNA (cDNA clone MGC:15066 IMAGE:3942712), complete cds. // cdna:all chromosome:VEGA50:14:56585093:56768244:1 Gene:OTTHUMG0000…	chr14	+	56585093	56768244	Pfam	IPR006800	Pellino	main			ENST00000558120 9354bp; n345259 9354bp; TCONS_00022515-XLOC_010839 8546bp;		5.53161	5.99036	5.57529	4.13619	4.18255	4.08778
TC17001601.hg.1	PLEKHM1	pleckstrin homology domain containing, family M (with RUN domain) member 1	coding	< 1e-07	< 1e-07	173.28	514.74	0.34	down	17q21.31 // 17q21.31 // 17q21.31 // --- // 17q21.31 // 17q21.31 // 17q21.31 // --- // 17q21.31	NM_014798	RefSeq // RefSeq // RefSeq // RefSeq // ENSEMBL // ENSEMBL // ENSEMBL // UCSC Genes // UCSC Genes // UCSC Genes // RefSeq // UCSC Genes // UCSC Genes // GenBank	Homo sapiens pleckstrin homology domain containing, family M (with RUN domain) member 1 (PLEKHM1), transcript variant 1, mRNA. // Homo sapiens pleckstrin homology domain containing, family M (with RUN domain) member 1 (PLEKHM1), transcript variant 2, non-coding RNA. // Homo sapiens pleckstrin homology domain containing, family M (with RUN domain) member 1 (PLEKHM1), transcript variant 3, non-codi…	chr17	-	43513266	43568146	Pfam // Pfam // Pfam	IPR004012 // IPR004012 // IPR004012	RUN // RUN // RUN	main		ENST00000517225 n408023		ENST00000433601	9.074	8.95476	9.0492	7.49959	7.39369	7.46549
TC06001065.hg.1	RAB32	RAB32, member RAS oncogene family	coding	2.4e-06	0.000162	21.08	61.48	0.34	down	6q24.3 // 6q24.3 // 6q24.3	NM_006834	RefSeq // ENSEMBL // UCSC Genes // GenBank // Havana transcript	Homo sapiens RAB32, member RAS oncogene family (RAB32), mRNA. // cdna:known chromosome:GRCh37:6:146864829:146876101:1 gene:ENSG00000118508 gene_biotype:protein_coding transcript_biotype:protein_coding // --- // Homo sapiens RAB32, member RAS oncogene family, mRNA (cDNA clone MGC:13500 IMAGE:4280407), complete cds. // cdna:all chromosome:VEGA50:6:146864829:146876101:1 Gene:OTTHUMG00000015755	chr6	+	146864828	146876101	Pfam // Pfam // Pfam // Pfam	IPR001806 // IPR006689 // IPR006762 // IPR013684	Small GTPase superfamily // Small GTPase superfamily, ARF/SAR type // Gtr1/RagA G protein // Mitochondrial Rho-like	main					5.92257	5.95844	5.99977	4.24291	4.41327	4.58528
TC20000588.hg.1	SLC23A2	solute carrier family 23 (nucleobase transporters), member 2	coding	7.9e-06	0.000353	74.18	219.84	0.34	down	20p13 // 20p13 // 20p13 // 20p13 // 20p13 // 20p13 // 20p13	NM_005116	RefSeq // RefSeq // ENSEMBL // ENSEMBL // ENSEMBL // ENSEMBL // UCSC Genes // UCSC Genes // UCSC Genes // UCSC Genes // UCSC Genes // GenBank // Havana transcript // Havana transcript // Havana transcript // Havana transcript // Havana transcript	Homo sapiens solute carrier family 23 (nucleobase transporters), member 2 (SLC23A2), transcript variant 1, mRNA. // Homo sapiens solute carrier family 23 (nucleobase transporters), member 2 (SLC23A2), transcript variant 2, mRNA. // cdna:known chromosome:GRCh37:20:4833002:4982145:-1 gene:ENSG00000089057 gene_biotype:protein_coding transcript_biotype:protein_coding // cdna:known chromosome:GRCh37:2…	chr20	-	4833002	4990939	Pfam // Pfam // Pfam	IPR006043 // IPR006043 // IPR006043	Xanthine/uracil/vitamin C permease // Xanthine/uracil/vitamin C permease // Xanthine/uracil/vitamin C permease	main				ENST00000516249 ENST00000516287	7.59828	7.95425	7.84333	6.21697	6.14589	6.32376
TC0X000754.hg.1	SLC6A8	solute carrier family 6 (neurotransmitter transporter, creatine), member 8	coding	2e-07	2.81e-05	227.44	666.27	0.34	down	Xq28 // Xq28 // Xq28 // Xq28 // Xq28 // Xq28 // Xq28 // Xq28 // Xq28	NM_001142805	RefSeq // RefSeq // RefSeq // ENSEMBL // ENSEMBL // ENSEMBL // ENSEMBL // UCSC Genes // UCSC Genes // UCSC Genes // UCSC Genes // UCSC Genes // GenBank // GenBank // Havana transcript // Havana transcript // Havana transcript // Havana transcript // Havana transcript // Havana transcript // Havana transcript // Havana transcript // Havana transcript // Havana transcript	Homo sapiens solute carrier family 6 (neurotransmitter transporter, creatine), member 8 (SLC6A8), transcript variant 2, mRNA. // Homo sapiens solute carrier family 6 (neurotransmitter transporter, creatine), member 8 (SLC6A8), transcript variant 3, mRNA. // Homo sapiens solute carrier family 6 (neurotransmitter transporter, creatine), member 8 (SLC6A8), transcript variant 1, mRNA. // cdna:known c…	chrX	+	152953554	152962048	Pfam // Pfam // Pfam	IPR000175 // IPR000175 // IPR000175	Sodium:neurotransmitter symporter // Sodium:neurotransmitter symporter // Sodium:neurotransmitter symporter	main					9.51277	9.30869	9.37331	7.96952	7.71047	7.85591
TC08001593.hg.1	ANXA13	annexin A13	coding	1.23e-05	0.000483	11.83	34.22	0.35	down	8q24.13 // 8q24.13 // 8q24.13 // 8q24.13 // 8q24.13 // 8q24.13	NM_001003954	RefSeq // RefSeq // ENSEMBL // ENSEMBL // ENSEMBL // UCSC Genes // UCSC Genes // GenBank // Havana transcript // Havana transcript // Havana transcript // Havana transcript // Havana transcript // Havana transcript	Homo sapiens annexin A13 (ANXA13), transcript variant 2, mRNA. // Homo sapiens annexin A13 (ANXA13), transcript variant 1, mRNA. // cdna:known chromosome:GRCh37:8:124693034:124749642:-1 gene:ENSG00000104537 gene_biotype:protein_coding transcript_biotype:protein_coding // cdna:known chromosome:GRCh37:8:124693035:124749647:-1 gene:ENSG00000104537 gene_biotype:protein_coding transcript_biotype:prote…	chr8	-	124693034	124749647	Pfam // Pfam	IPR018502 // IPR018502	Annexin repeat // Annexin repeat	main					4.89168	5.31229	5.14129	3.55611	3.62873	3.55761
TC12001355.hg.1	CAPRIN2	caprin family member 2	coding	0.0016027	0.0163	105.84	304.69	0.35	down	12p11 // 12p11 // 12p11 // 12p11 // 12p11 // 12p11 // 12p11 // 12p11 // 12p11 // 12p11 // 12p11 // 12p11 // 12p11 // 12p11	NM_001002259	RefSeq // RefSeq // RefSeq // RefSeq // RefSeq // GenBank // ENSEMBL // ENSEMBL // ENSEMBL // ENSEMBL // ENSEMBL // ENSEMBL // UCSC Genes // UCSC Genes // UCSC Genes // UCSC Genes // UCSC Genes // UCSC Genes // UCSC Genes // UCSC Genes // UCSC Genes // ENSEMBL // GenBank	Homo sapiens caprin family member 2 (CAPRIN2), transcript variant 1, mRNA. // Homo sapiens caprin family member 2 (CAPRIN2), transcript variant 4, mRNA. // Homo sapiens caprin family member 2 (CAPRIN2), transcript variant 2, mRNA. // Homo sapiens caprin family member 2 (CAPRIN2), transcript variant 3, mRNA. // Homo sapiens caprin family member 2 (CAPRIN2), transcript variant 5, non-coding RNA. //…	chr12	-	30862486	30907448	Pfam // Pfam // Pfam // Pfam // Pfam // Pfam // Pfam // Pfam // Pfam	IPR001073 // IPR022070 // IPR001073 // IPR022070 // IPR001073 // IPR022070 // IPR022070 // IPR022070 // IPR022070	Complement C1q protein // Cytoplasmic activation/proliferation-associated protein-1 C term // Complement C1q protein // Cytoplasmic activation/proliferation-associated protein-1 C term // Complement C1q protein // Cytoplasmic activation/proliferation-associated protein-1 C term // Cytoplasmic activation/proliferation-associated protein-1 C term // Cytoplasmic activation/proliferation-associated p…	main		n410735			7.58916	8.72638	8.49297	6.63145	6.81909	6.77472
TC12001363.hg.1	DENND5B	DENN/MADD domain containing 5B	coding	0.0001391	0.00267	27.26	79	0.35	down	12p11.21 // 12p11.21 // 12p11.21 // 12p11.21 // 12p11.21 // 12p11.21 // 12p11.21	NM_144973	RefSeq // ENSEMBL // ENSEMBL // ENSEMBL // ENSEMBL // ENSEMBL // UCSC Genes // UCSC Genes // UCSC Genes // UCSC Genes // GenBank	Homo sapiens DENN/MADD domain containing 5B (DENND5B), mRNA. // cdna:known chromosome:GRCh37:12:31535157:31653492:-1 gene:ENSG00000170456 gene_biotype:protein_coding transcript_biotype:protein_coding // cdna:known chromosome:GRCh37:12:31585309:31743946:-1 gene:ENSG00000170456 gene_biotype:protein_coding transcript_biotype:protein_coding // cdna:known chromosome:GRCh37:12:31535157:31744031:-1 gene…	chr12	-	31535157	31744031	Pfam // Pfam // Pfam // Pfam // Pfam // Pfam // Pfam // Pfam // Pfam // Pfam // Pfam // Pfam // Pfam // Pfam // Pfam // Pfam // Pfam // Pfam	IPR001024 // IPR001194 // IPR004012 // IPR005112 // IPR005113 // IPR001194 // IPR005112 // IPR005113 // IPR001024 // IPR001194 // IPR004012 // IPR005112 // IPR005113 // IPR001024 // IPR001194 // IPR004012 // IPR005112 // IPR005113	Lipoxygenase, LH2 // DENN domain // RUN // dDENN domain // uDENN domain // DENN domain // dDENN domain // uDENN domain // Lipoxygenase, LH2 // DENN domain // RUN // dDENN domain // uDENN domain // Lipoxygenase, LH2 // DENN domain // RUN // dDENN domain // uDENN domain	main	ENST00000516581 2996bp;	ENST00000364358 n341883		ENST00000363518 ENST00000458765 ENST00000536397	5.9094	6.62362	6.4331	4.84519	4.75479	4.75462
TC01000450.hg.1	GJB3	gap junction protein, beta 3, 31kDa	coding	1e-07	1.76e-05	100.94	287.13	0.35	down	1p34 // 1p34 // 1p34 // 1p34 // 1p34 // 1p34 // 1p34	NM_024009	RefSeq // RefSeq // ENSEMBL // ENSEMBL // ENSEMBL // UCSC Genes // UCSC Genes // UCSC Genes // GenBank // GenBank // Havana transcript // Havana transcript	Homo sapiens gap junction protein, beta 3, 31kDa (GJB3), transcript variant 1, mRNA. // Homo sapiens gap junction protein, beta 3, 31kDa (GJB3), transcript variant 2, mRNA. // cdna:known chromosome:GRCh37:1:35247879:35251970:1 gene:ENSG00000188910 gene_biotype:protein_coding transcript_biotype:protein_coding // cdna:known chromosome:GRCh37:1:35246790:35251965:1 gene:ENSG00000188910 gene_biotype:p…	chr1	+	35246790	35251970	Pfam // Pfam // Pfam // Pfam // Pfam // Pfam	IPR013092 // IPR019570 // IPR013092 // IPR019570 // IPR013092 // IPR019570	Connexin, N-terminal // Gap junction protein, cysteine-rich domain // Connexin, N-terminal // Gap junction protein, cysteine-rich domain // Connexin, N-terminal // Gap junction protein, cysteine-rich domain	main				ENST00000542839	8.34926	8.01823	8.18409	6.65392	6.70421	6.66197
TC11001124.hg.1	GRAMD1B	GRAM domain containing 1B	coding	1e-07	1.76e-05	25.88	73.05	0.35	down	11q24.1 // 11q24.1 // 11q24.1 // 11q24.1 // 11q24.1 // 11q24.1 // 11q24.1 // 11q24.1	NM_020716	RefSeq // ENSEMBL // ENSEMBL // ENSEMBL // ENSEMBL // ENSEMBL // ENSEMBL // UCSC Genes // UCSC Genes // UCSC Genes // UCSC Genes // UCSC Genes // UCSC Genes // UCSC Genes // GenBank	Homo sapiens GRAM domain containing 1B (GRAMD1B), mRNA. // cdna:known chromosome:GRCh37:11:123396528:123493518:1 gene:ENSG00000023171 gene_biotype:protein_coding transcript_biotype:protein_coding // cdna:putative chromosome:GRCh37:11:123478517:123493763:1 gene:ENSG00000023171 gene_biotype:protein_coding transcript_biotype:protein_coding // cdna:novel chromosome:GRCh37:11:123396344:123493357:1 gen…	chr11	+	123396344	123498482	Pfam // Pfam // Pfam // Pfam // Pfam	IPR004182 // IPR004182 // IPR004182 // IPR004182 // IPR004182	GRAM // GRAM // GRAM // GRAM // GRAM	main		n381793			6.27261	6.14826	6.2066	4.79839	4.65113	4.67947
TC04001002.hg.1	LOC100507376	uncharacterized LOC100507376	coding	2.5e-06	0.000167	37.31	105.79	0.35	down	--- // ---	ENST00000513179	ENSEMBL // ENSEMBL // Havana transcript // Havana transcript	cdna:known chromosome:GRCh37:4:6672455:6675550:-1 gene:ENSG00000251580 gene_biotype:antisense transcript_biotype:antisense // cdna:known chromosome:GRCh37:4:6672452:6675557:-1 gene:ENSG00000251580 gene_biotype:antisense transcript_biotype:antisense // cdna:all chromosome:VEGA50:4:6672455:6675550:-1 Gene:OTTHUMG00000162381 // cdna:all chromosome:VEGA50:4:6672452:6675557:-1 Gene:OTTHUMG00000162381	chr4	-	6672452	6675557	---	---	---	main		n339829		n344530 NR_015433	6.67601	6.72534	6.82876	5.38276	5.05179	5.27782
TC02002194.hg.1	MALL	mal, T-cell differentiation protein-like	coding	6e-07	6.28e-05	341.74	974.53	0.35	down	2q13 // 2q13 // 2q13 // 2q13	NM_005434	RefSeq // ENSEMBL // ENSEMBL // UCSC Genes // UCSC Genes // GenBank // Havana transcript // Havana transcript // Havana transcript	Homo sapiens mal, T-cell differentiation protein-like (MALL), mRNA. // cdna:known chromosome:GRCh37:2:110841447:110874143:-1 gene:ENSG00000144063 gene_biotype:protein_coding transcript_biotype:protein_coding // cdna:novel chromosome:GRCh37:2:110842600:110873599:-1 gene:ENSG00000144063 gene_biotype:protein_coding transcript_biotype:protein_coding // --- // --- // Homo sapiens mal, T-cell different…	chr2	-	110841447	110874143	Pfam	IPR021128	MARVEL-like domain	main					9.90994	10.0313	9.89934	8.52887	8.35519	8.41406
TC03000613.hg.1	NR1I2	nuclear receptor subfamily 1, group I, member 2	coding	1.8e-06	0.000133	30.05	87.07	0.35	down	3q12-q13.3 // 3q12-q13.3 // 3q12-q13.3 // 3q12-q13.3 // 3q12-q13.3 // 3q12-q13.3 // 3q12-q13.3	NM_022002	RefSeq // RefSeq // RefSeq // ENSEMBL // ENSEMBL // ENSEMBL // UCSC Genes // UCSC Genes // UCSC Genes // UCSC Genes // GenBank // Havana transcript // Havana transcript // Havana transcript // Havana transcript // Havana transcript	Homo sapiens nuclear receptor subfamily 1, group I, member 2 (NR1I2), transcript variant 2, mRNA. // Homo sapiens nuclear receptor subfamily 1, group I, member 2 (NR1I2), transcript variant 1, mRNA. // Homo sapiens nuclear receptor subfamily 1, group I, member 2 (NR1I2), transcript variant 3, mRNA. // cdna:known chromosome:GRCh37:3:119501557:119537332:1 gene:ENSG00000144852 gene_biotype:protein_c…	chr3	+	119499331	119537332	Pfam // Pfam // Pfam // Pfam // Pfam // Pfam	IPR000536 // IPR001628 // IPR000536 // IPR001628 // IPR000536 // IPR001628	Nuclear hormone receptor, ligand-binding, core // Zinc finger, nuclear hormone receptor-type // Nuclear hormone receptor, ligand-binding, core // Zinc finger, nuclear hormone receptor-type // Nuclear hormone receptor, ligand-binding, core // Zinc finger, nuclear hormone receptor-type	main					6.59781	6.41256	6.37689	5.04696	5.04994	4.67843
TC07000276.hg.1	OGDH	oxoglutarate (alpha-ketoglutarate) dehydrogenase (lipoamide)	coding	4e-07	4.68e-05	306.34	879.41	0.35	down	7p14-p13 // 7p14-p13 // 7p14-p13 // 7p14-p13 // 7p14-p13 // 7p14-p13 // 7p14-p13 // 7p14-p13 // 7p14-p13 // 7p14-p13 // 7p14-p13 // 7p14-p13 // 7p14-p13	NM_001003941	RefSeq // RefSeq // RefSeq // GenBank // ENSEMBL // ENSEMBL // ENSEMBL // ENSEMBL // ENSEMBL // ENSEMBL // ENSEMBL // UCSC Genes // UCSC Genes // UCSC Genes // UCSC Genes // UCSC Genes // UCSC Genes // UCSC Genes // GenBank // ENSEMBL // Havana transcript // Havana transcript // Havana transcript // Havana transcript // Havana transcript // Havana transcript // Havana transcript // Havana transcr…	Homo sapiens oxoglutarate (alpha-ketoglutarate) dehydrogenase (lipoamide) (OGDH), nuclear gene encoding mitochondrial protein, transcript variant 2, mRNA. // Homo sapiens oxoglutarate (alpha-ketoglutarate) dehydrogenase (lipoamide) (OGDH), nuclear gene encoding mitochondrial protein, transcript variant 3, mRNA. // Homo sapiens oxoglutarate (alpha-ketoglutarate) dehydrogenase (lipoamide) (OGDH), n…	chr7	+	44646121	44748669	Pfam // Pfam // Pfam // Pfam // Pfam // Pfam // Pfam // Pfam // Pfam // Pfam // Pfam // Pfam // Pfam	IPR001017 // IPR005475 // IPR001017 // IPR001017 // IPR005475 // IPR001017 // IPR005475 // IPR001017 // IPR005475 // IPR001017 // IPR005475 // IPR001017 // IPR005475	Dehydrogenase, E1 component // Transketolase-like, pyrimidine-binding domain // Dehydrogenase, E1 component // Dehydrogenase, E1 component // Transketolase-like, pyrimidine-binding domain // Dehydrogenase, E1 component // Transketolase-like, pyrimidine-binding domain // Dehydrogenase, E1 component // Transketolase-like, pyrimidine-binding domain // Dehydrogenase, E1 component // Transketolase-lik…	main					9.80435	9.77145	9.82025	8.3866	8.13008	8.30819
TC17000026.hg.1	RAP1GAP2	RAP1 GTPase activating protein 2	coding	1e-07	1.76e-05	75.47	217.54	0.35	down	17p13.3 // 17p13.3 // 17p13.3 // 17p13.3 // 17p13.3 // 17p13.3 // 17p13.3 // 17p13.3	NM_001100398	RefSeq // RefSeq // ENSEMBL // ENSEMBL // ENSEMBL // ENSEMBL // UCSC Genes // UCSC Genes // GenBank // GenBank	Homo sapiens RAP1 GTPase activating protein 2 (RAP1GAP2), transcript variant 2, mRNA. // Homo sapiens RAP1 GTPase activating protein 2 (RAP1GAP2), transcript variant 1, mRNA. // cdna:novel chromosome:GRCh37:17:2699732:2941033:1 gene:ENSG00000132359 gene_biotype:protein_coding transcript_biotype:protein_coding // cdna:novel chromosome:GRCh37:17:2699732:2941033:1 gene:ENSG00000132359 gene_biotype:p…	chr17	+	2699732	2941035	Pfam // Pfam // Pfam // Pfam	IPR000331 // IPR000331 // IPR000331 // IPR000331	Rap/ran-GAP // Rap/ran-GAP // Rap/ran-GAP // Rap/ran-GAP	main				n340461	7.8899	7.73585	7.72462	6.27712	6.17128	6.31284
TC01002478.hg.1	RNF19B	ring finger protein 19B	coding	3e-07	3.82e-05	299.33	859.16	0.35	down	1p35.1 // 1p35.1 // 1p35.1 // 1p35.1 // 1p35.1 // 1p35.1 // 1p35.1 // 1p35.1	NM_001127361	RefSeq // RefSeq // ENSEMBL // ENSEMBL // ENSEMBL // ENSEMBL // UCSC Genes // UCSC Genes // UCSC Genes // GenBank // GenBank // Havana transcript // Havana transcript	Homo sapiens ring finger protein 19B (RNF19B), transcript variant 2, mRNA. // Homo sapiens ring finger protein 19B (RNF19B), transcript variant 1, mRNA. // cdna:known chromosome:GRCh37:1:33402269:33430286:-1 gene:ENSG00000116514 gene_biotype:protein_coding transcript_biotype:protein_coding // cdna:known chromosome:GRCh37:1:33402055:33430286:-1 gene:ENSG00000116514 gene_biotype:protein_coding tran…	chr1	-	33402046	33430349	Pfam // Pfam // Pfam // Pfam	IPR002867 // IPR002867 // IPR002867 // IPR002867	Zinc finger, C6HC-type // Zinc finger, C6HC-type // Zinc finger, C6HC-type // Zinc finger, C6HC-type	main					9.77637	9.74332	9.77554	8.30166	8.11093	8.31211
TC09001059.hg.1	TLN1	talin 1	coding	3e-07	3.82e-05	165.09	469.4	0.35	down	9p13 // 9p13 // 9p13 // 9p13 // 9p13	NM_006289	RefSeq // ENSEMBL // ENSEMBL // ENSEMBL // UCSC Genes // UCSC Genes // GenBank // Havana transcript // Havana transcript // Havana transcript // Havana transcript // Havana transcript // Havana transcript // Havana transcript // Havana transcript	Homo sapiens talin 1 (TLN1), mRNA. // cdna:known chromosome:GRCh37:9:35696945:35732392:-1 gene:ENSG00000137076 gene_biotype:protein_coding transcript_biotype:protein_coding // cdna:known chromosome:GRCh37:9:35697711:35699325:-1 gene:ENSG00000137076 gene_biotype:protein_coding transcript_biotype:processed_transcript // cdna:known chromosome:GRCh37:9:35697334:35732392:-1 gene:ENSG00000137076 gene_b…	chr9	-	35696945	35732392	Pfam // Pfam // Pfam // Pfam // Pfam // Pfam // Pfam // Pfam // Pfam // Pfam // Pfam // Pfam	IPR002404 // IPR002558 // IPR015009 // IPR015224 // IPR018979 // IPR019748 // IPR002404 // IPR002558 // IPR015009 // IPR015224 // IPR018979 // IPR019748	Insulin receptor substrate-1, PTB // I/LWEQ // Vinculin-binding site-containing domain // Talin, central // FERM, N-terminal // FERM central domain // Insulin receptor substrate-1, PTB // I/LWEQ // Vinculin-binding site-containing domain // Talin, central // FERM, N-terminal // FERM central domain	main					8.94616	8.91831	8.81441	7.46276	7.25039	7.4362
TC16000095.hg.1	TNFRSF12A	tumor necrosis factor receptor superfamily, member 12A	coding	1e-07	1.76e-05	1341.45	3784.75	0.35	down	16p13.3 // 16p13.3 // 16p13.3 // 16p13.3	NM_016639	RefSeq // ENSEMBL // ENSEMBL // UCSC Genes // UCSC Genes // GenBank // Havana transcript	Homo sapiens tumor necrosis factor receptor superfamily, member 12A (TNFRSF12A), mRNA. // cdna:known chromosome:GRCh37:16:3070313:3072384:1 gene:ENSG00000006327 gene_biotype:protein_coding transcript_biotype:protein_coding // cdna:known chromosome:GRCh37:16:3070360:3072384:1 gene:ENSG00000006327 gene_biotype:protein_coding transcript_biotype:protein_coding // --- // --- // Homo sapiens tumor necr…	chr16	+	3070313	3072384	Pfam // Pfam	IPR022316 // IPR022316	Tumour necrosis factor receptor 12 // Tumour necrosis factor receptor 12	main					12.0239	11.858	11.831	10.4752	10.297	10.4444
TC17001552.hg.1	VAT1	vesicle amine transport protein 1 homolog (T. californica)	coding	2e-07	2.81e-05	288.09	822.72	0.35	down	17q21 // 17q21 // 17q21 // 17q21 // 17q21 // 17q21 // 17q21 // 17q21 // 17q21	NM_006373	RefSeq // ENSEMBL // ENSEMBL // ENSEMBL // ENSEMBL // UCSC Genes // UCSC Genes // UCSC Genes // GenBank // GenBank // GenBank // GenBank	Homo sapiens vesicle amine transport protein 1 homolog (T. californica) (VAT1), mRNA. // cdna:known chromosome:GRCh37:17:41170088:41174397:-1 gene:ENSG00000108828 gene_biotype:protein_coding transcript_biotype:protein_coding // cdna:known chromosome:GRCh37:17:41166622:41174459:-1 gene:ENSG00000108828 gene_biotype:protein_coding transcript_biotype:protein_coding // cdna:known chromosome:GRCh37:17:…	chr17	-	41166622	41174459	Pfam // Pfam // Pfam // Pfam // Pfam // Pfam	IPR013154 // IPR013149 // IPR013154 // IPR013149 // IPR013149 // IPR013154	Alcohol dehydrogenase GroES-like // Alcohol dehydrogenase, C-terminal // Alcohol dehydrogenase GroES-like // Alcohol dehydrogenase, C-terminal // Alcohol dehydrogenase, C-terminal // Alcohol dehydrogenase GroES-like	main					9.82592	9.63999	9.64174	8.28049	8.04594	8.23254
TC19000311.hg.1	---	DQ570895,uc002ndc.3	coding	1.51e-05	0.000553	21.74	60.84	0.36	down	---	uc002ndc.3	UCSC Genes	---	chr19	+	16149643	16149678	---	---	---	main					6.02632	5.81534	5.99434	4.16458	4.70923	4.50009
TC09001154.hg.1	---	BC065763,uc004aej.3	coding	0.0016834	0.0169	7.73	21.51	0.36	down	---	uc004aej.3	UCSC Genes	---	chr9	-	66688086	66699951	---	---	---	main					3.86452	4.89168	4.57959	3.32095	2.8361	2.7433
TC03000565.hg.1	---	AX747104,uc021xcj.1	coding	0.0060885	0.0443	15.69	43.71	0.36	down	---	uc021xcj.1	UCSC Genes	---	chr3	+	111442570	111445740	---	---	---	main					4.57961	6.03808	5.78726	3.95034	3.93308	4.08003
TC14000409.hg.1	ARG2	arginase, type II	coding	3e-07	3.82e-05	84.78	233.68	0.36	down	14q24.1 // 14q24.1 // 14q24.1 // 14q24.1 // 14q24.1 // 14q24.1	NM_001172	RefSeq // ENSEMBL // ENSEMBL // UCSC Genes // GenBank // GenBank // GenBank	Homo sapiens arginase, type II (ARG2), nuclear gene encoding mitochondrial protein, mRNA. // cdna:known chromosome:GRCh37:14:68086515:68118437:1 gene:ENSG00000081181 gene_biotype:protein_coding transcript_biotype:protein_coding // cdna:known chromosome:GRCh37:14:68086697:68113457:1 gene:ENSG00000081181 gene_biotype:protein_coding transcript_biotype:processed_transcript // --- // Homo sapiens argi…	chr14	+	68086515	68118437	Pfam	IPR006035	Ureohydrolase	main	ENST00000559968 3172bp;				7.90583	7.87787	7.87643	6.49932	6.30039	6.46505
TC06001813.hg.1	ELOVL5	ELOVL fatty acid elongase 5	coding	7e-07	7.02e-05	33.66	94.53	0.36	down	6p21.1-p12.1 // 6p21.1-p12.1 // 6p21.1-p12.1 // 6p21.1-p12.1 // 6p21.1-p12.1 // 6p21.1-p12.1 // 6p21.1-p12.1 // 6p21.1-p12.1 // 6p21.1-p12.1 // 6p21.1-p12.1 // 6p21.1-p12.1	NM_001242828	RefSeq // RefSeq // RefSeq // RefSeq // ENSEMBL // ENSEMBL // ENSEMBL // ENSEMBL // ENSEMBL // ENSEMBL // UCSC Genes // UCSC Genes // UCSC Genes // UCSC Genes // UCSC Genes // UCSC Genes // UCSC Genes // GenBank // Havana transcript // Havana transcript // Havana transcript // Havana transcript // Havana transcript	Homo sapiens ELOVL fatty acid elongase 5 (ELOVL5), transcript variant 2, mRNA. // Homo sapiens ELOVL fatty acid elongase 5 (ELOVL5), transcript variant 3, mRNA. // Homo sapiens ELOVL fatty acid elongase 5 (ELOVL5), transcript variant 4, mRNA. // Homo sapiens ELOVL fatty acid elongase 5 (ELOVL5), transcript variant 1, mRNA. // cdna:known chromosome:GRCh37:6:53132197:53213805:-1 gene:ENSG0000001266…	chr6	-	53132196	53213977	Pfam // Pfam // Pfam // Pfam	IPR002076 // IPR002076 // IPR002076 // IPR002076	GNS1/SUR4 membrane protein // GNS1/SUR4 membrane protein // GNS1/SUR4 membrane protein // GNS1/SUR4 membrane protein	main					6.62871	6.6685	6.44563	5.19856	5.07263	4.99521
TC01003193.hg.1	HIST2H2BE	histone cluster 2, H2be	coding	1e-07	1.76e-05	135.27	375.38	0.36	down	1q21.2 // 1q21.2 // 1q21.2 // 1q21.2 // 1q21.2 // 1q21.2 // 1q21.2	NM_003528	RefSeq // ENSEMBL // UCSC Genes // GenBank // GenBank // GenBank // GenBank // GenBank // Havana transcript	Homo sapiens histone cluster 2, H2be (HIST2H2BE), mRNA. // cdna:known chromosome:GRCh37:1:149856010:149858232:-1 gene:ENSG00000184678 gene_biotype:protein_coding transcript_biotype:protein_coding // --- // Homo sapiens histone cluster 2, H2be, mRNA (cDNA clone MGC:1729 IMAGE:2989788), complete cds. // Homo sapiens histone cluster 2, H2be, mRNA (cDNA clone MGC:78419 IMAGE:3936695), complete cds. /…	chr1	-	149856009	149858232	Pfam // Pfam	IPR003958 // IPR007125	Transcription factor CBF/NF-Y/archaeal histone // Histone core	main					8.73561	8.43638	8.5395	7.18488	7.05685	7.04527
TC21000129.hg.1	IFNGR2	interferon gamma receptor 2 (interferon gamma transducer 1)	coding	2e-07	2.81e-05	124.47	341.9	0.36	down	21q22.11 // 21q22.11 // 21q22.11 // 21q22.11 // 21q22.11 // 21q22.11	NM_005534	RefSeq // ENSEMBL // ENSEMBL // ENSEMBL // ENSEMBL // UCSC Genes // GenBank // Havana transcript // Havana transcript // Havana transcript // Havana transcript // Havana transcript // Havana transcript	Homo sapiens interferon gamma receptor 2 (interferon gamma transducer 1) (IFNGR2), mRNA. // cdna:known chromosome:GRCh37:21:34775202:34809828:1 gene:ENSG00000159128 gene_biotype:protein_coding transcript_biotype:protein_coding // cdna:novel chromosome:GRCh37:21:34775738:34809828:1 gene:ENSG00000159128 gene_biotype:protein_coding transcript_biotype:protein_coding // cdna:putative chromosome:GRCh37…	chr21	+	34757299	34851655	Pfam // Pfam // Pfam // Pfam // Pfam // Pfam	IPR003961 // IPR015373 // IPR003961 // IPR015373 // IPR003961 // IPR015373	Fibronectin, type III // Interferon alpha/beta receptor, beta chain // Fibronectin, type III // Interferon alpha/beta receptor, beta chain // Fibronectin, type III // Interferon alpha/beta receptor, beta chain	main				n337385 n411545	8.4389	8.44268	8.42555	6.99976	6.90796	7.01905
TC10001163.hg.1	ITGB1	integrin, beta 1 (fibronectin receptor, beta polypeptide, antigen CD29 includes MDF2, MSK12)	coding	0.0019539	0.0188	440.48	1219.48	0.36	down	10p11.2 // 10p11.2 // 10p11.2 // 10p11.2 // 10p11.2 // 10p11.2 // 10p11.2 // 10p11.2 // 10p11.2	NM_002211	RefSeq // RefSeq // RefSeq // GenBank // ENSEMBL // ENSEMBL // ENSEMBL // ENSEMBL // UCSC Genes // UCSC Genes // UCSC Genes // ENSEMBL // Havana transcript // Havana transcript // Havana transcript // Havana transcript // Havana transcript // Havana transcript // Havana transcript // Havana transcript // Havana transcript // Havana transcript // Havana transcript // Havana transcript // Havana tr…	Homo sapiens integrin, beta 1 (fibronectin receptor, beta polypeptide, antigen CD29 includes MDF2, MSK12) (ITGB1), transcript variant 1A, mRNA. // Homo sapiens integrin, beta 1 (fibronectin receptor, beta polypeptide, antigen CD29 includes MDF2, MSK12) (ITGB1), transcript variant 1D, mRNA. // Homo sapiens integrin, beta 1 (fibronectin receptor, beta polypeptide, antigen CD29 includes MDF2, MSK12)…	chr10	-	33189246	33294720	Pfam // Pfam // Pfam // Pfam // Pfam // Pfam // Pfam // Pfam // Pfam // Pfam // Pfam // Pfam // Pfam // Pfam // Pfam // Pfam	IPR002369 // IPR012896 // IPR013111 // IPR014836 // IPR002369 // IPR012896 // IPR013111 // IPR014836 // IPR002369 // IPR012896 // IPR013111 // IPR014836 // IPR002369 // IPR012896 // IPR013111 // IPR014836	Integrin beta subunit, N-terminal // Integrin beta subunit, tail // EGF, extracellular // Integrin beta subunit, cytoplasmic // Integrin beta subunit, N-terminal // Integrin beta subunit, tail // EGF, extracellular // Integrin beta subunit, cytoplasmic // Integrin beta subunit, N-terminal // Integrin beta subunit, tail // EGF, extracellular // Integrin beta subunit, cytoplasmic // Integrin beta s…	main		ENST00000439974		n344465	9.62266	10.7932	10.3952	8.6636	8.8982	8.83491
TC17000861.hg.1	ITGB4	integrin, beta 4	coding	1.6e-06	0.000121	493.69	1377.06	0.36	down	17q25 // 17q25 // 17q25 // 17q25 // 17q25 // 17q25 // 17q25 // 17q25 // 17q25 // 17q25	NM_000213	RefSeq // RefSeq // RefSeq // ENSEMBL // ENSEMBL // ENSEMBL // ENSEMBL // UCSC Genes // UCSC Genes // UCSC Genes // UCSC Genes // UCSC Genes // UCSC Genes // UCSC Genes // GenBank // GenBank // GenBank	Homo sapiens integrin, beta 4 (ITGB4), transcript variant 1, mRNA. // Homo sapiens integrin, beta 4 (ITGB4), transcript variant 2, mRNA. // Homo sapiens integrin, beta 4 (ITGB4), transcript variant 3, mRNA. // cdna:known chromosome:GRCh37:17:73717516:73753898:1 gene:ENSG00000132470 gene_biotype:protein_coding transcript_biotype:protein_coding // cdna:known chromosome:GRCh37:17:73717516:73753898:1…	chr17	+	73713474	73753899	Pfam // Pfam // Pfam // Pfam // Pfam // Pfam // Pfam // Pfam // Pfam // Pfam // Pfam // Pfam // Pfam // Pfam // Pfam // Pfam // Pfam // Pfam	IPR002369 // IPR003644 // IPR003961 // IPR012896 // IPR013111 // IPR002369 // IPR003644 // IPR003961 // IPR012896 // IPR013111 // IPR002369 // IPR003644 // IPR003961 // IPR012896 // IPR013111 // IPR002369 // IPR012896 // IPR013111	Integrin beta subunit, N-terminal // Na-Ca exchanger/integrin-beta4 // Fibronectin, type III // Integrin beta subunit, tail // EGF, extracellular // Integrin beta subunit, N-terminal // Na-Ca exchanger/integrin-beta4 // Fibronectin, type III // Integrin beta subunit, tail // EGF, extracellular // Integrin beta subunit, N-terminal // Na-Ca exchanger/integrin-beta4 // Fibronectin, type III // Integ…	main					10.5107	10.476	10.3503	9.07206	8.76302	9.05517
TC02000902.hg.1	KYNU	kynureninase	coding	8.89e-05	0.00192	8.03	22.29	0.36	down	2q22.2 // 2q22.2 // 2q22.2 // 2q22.2 // 2q22.2 // 2q22.2 // 2q22.2 // 2q22.2	NM_001032998	RefSeq // RefSeq // RefSeq // GenBank // ENSEMBL // ENSEMBL // ENSEMBL // UCSC Genes // UCSC Genes // UCSC Genes // ENSEMBL // Havana transcript // Havana transcript // Havana transcript // Havana transcript // Havana transcript // Havana transcript	Homo sapiens kynureninase (KYNU), transcript variant 2, mRNA. // Homo sapiens kynureninase (KYNU), transcript variant 3, mRNA. // Homo sapiens kynureninase (KYNU), transcript variant 1, mRNA. // Homo sapiens kynureninase (L-kynurenine hydrolase), mRNA (cDNA clone MGC:5080 IMAGE:3461828), complete cds. // cdna:known chromosome:GRCh37:2:143635067:143799890:1 gene:ENSG00000115919 gene_biotype:protei…	chr2	+	143635067	143799890	Pfam // Pfam // Pfam	IPR000192 // IPR000192 // IPR000192	Aminotransferase, class V/Cysteine desulfurase // Aminotransferase, class V/Cysteine desulfurase // Aminotransferase, class V/Cysteine desulfurase	main		ENST00000408242			4.16898	4.8109	4.5092	3.05477	3.01068	2.99639
TC08000207.hg.1	PTK2B	PTK2B protein tyrosine kinase 2 beta	coding	1e-07	1.76e-05	96.28	270.86	0.36	down	8p21.1 // 8p21.1 // 8p21.1 // 8p21.1 // 8p21.1 // 8p21.1 // 8p21.1 // 8p21.1 // 8p21.1 // 8p21.1 // 8p21.1 // 8p21.1 // 8p21.1 // 8p21.1 // 8p21.1	NM_004103	RefSeq // RefSeq // RefSeq // RefSeq // GenBank // ENSEMBL // ENSEMBL // ENSEMBL // ENSEMBL // ENSEMBL // ENSEMBL // ENSEMBL // ENSEMBL // UCSC Genes // UCSC Genes // UCSC Genes // UCSC Genes // UCSC Genes // UCSC Genes // UCSC Genes // ENSEMBL // GenBank // Havana transcript // Havana transcript // Havana transcript // Havana transcript // Havana transcript // Havana transcript // Havana transcr…	Homo sapiens PTK2B protein tyrosine kinase 2 beta (PTK2B), transcript variant 2, mRNA. // Homo sapiens PTK2B protein tyrosine kinase 2 beta (PTK2B), transcript variant 1, mRNA. // Homo sapiens PTK2B protein tyrosine kinase 2 beta (PTK2B), transcript variant 4, mRNA. // Homo sapiens PTK2B protein tyrosine kinase 2 beta (PTK2B), transcript variant 3, mRNA. // Homo sapiens PTK2B protein tyrosine kin…	chr8	+	27168999	27316908	Pfam // Pfam // Pfam // Pfam // Pfam // Pfam // Pfam // Pfam // Pfam // Pfam // Pfam // Pfam // Pfam // Pfam // Pfam // Pfam // Pfam // Pfam // Pfam // Pfam // Pfam // Pfam // Pfam // Pfam // Pfam // Pfam // Pfam // Pfam // Pfam	IPR000719 // IPR001245 // IPR005189 // IPR019748 // IPR000719 // IPR001245 // IPR005189 // IPR019748 // IPR000719 // IPR001245 // IPR000719 // IPR001245 // IPR005189 // IPR019748 // IPR000719 // IPR001245 // IPR005189 // IPR019748 // IPR000719 // IPR001245 // IPR019748 // IPR000719 // IPR001245 // IPR005189 // IPR019748 // IPR000719 // IPR001245 // IPR005189 // IPR019748	Protein kinase, catalytic domain // Serine-threonine/tyrosine-protein kinase catalytic domain // Focal adhesion kinase, targeting (FAT) domain // FERM central domain // Protein kinase, catalytic domain // Serine-threonine/tyrosine-protein kinase catalytic domain // Focal adhesion kinase, targeting (FAT) domain // FERM central domain // Protein kinase, catalytic domain // Serine-threonine/tyrosine…	main		n335188			8.21951	8.04382	8.03582	6.69714	6.56976	6.54839
TC19001862.hg.1	PTPRH	protein tyrosine phosphatase, receptor type, H	coding	1e-07	1.76e-05	84.97	234.46	0.36	down	19q13.4 // 19q13.4 // 19q13.4 // 19q13.4 // 19q13.4 // 19q13.4	NM_001161440	RefSeq // RefSeq // ENSEMBL // ENSEMBL // UCSC Genes // UCSC Genes // UCSC Genes // GenBank // GenBank	Homo sapiens protein tyrosine phosphatase, receptor type, H (PTPRH), transcript variant 2, mRNA. // Homo sapiens protein tyrosine phosphatase, receptor type, H (PTPRH), transcript variant 1, mRNA. // cdna:known chromosome:GRCh37:19:55692618:55720874:-1 gene:ENSG00000080031 gene_biotype:protein_coding transcript_biotype:protein_coding // cdna:known chromosome:GRCh37:19:55692618:55720874:-1 gene:EN…	chr19	-	55692615	55720874	Pfam // Pfam // Pfam // Pfam	IPR000242 // IPR003961 // IPR000242 // IPR003961	Protein-tyrosine phosphatase, receptor/non-receptor type // Fibronectin, type III // Protein-tyrosine phosphatase, receptor/non-receptor type // Fibronectin, type III	main				n342020	7.95941	7.81501	7.90004	6.44768	6.37366	6.45312
TC07000537.hg.1	STEAP2	STEAP family member 2, metalloreductase	coding	0.0013753	0.0146	67.84	188.15	0.36	down	7q21.13 // 7q21.13 // 7q21.13 // 7q21.13 // 7q21.13 // 7q21.13 // 7q21.13 // 7q21.13 // 7q21.13 // 7q21.13 // 7q21.13 // 7q21.13 // 7q21.13 // 7q21.13	NM_001040665	RefSeq // RefSeq // RefSeq // RefSeq // RefSeq // RefSeq // ENSEMBL // ENSEMBL // ENSEMBL // ENSEMBL // ENSEMBL // ENSEMBL // ENSEMBL // ENSEMBL // UCSC Genes // UCSC Genes // UCSC Genes // UCSC Genes // UCSC Genes // UCSC Genes // UCSC Genes // Havana transcript // Havana transcript // Havana transcript // Havana transcript // Havana transcript // Havana transcript // Havana transcript // Havana…	Homo sapiens STEAP family member 2, metalloreductase (STEAP2), transcript variant 2, mRNA. // Homo sapiens STEAP family member 2, metalloreductase (STEAP2), transcript variant 3, mRNA. // Homo sapiens STEAP family member 2, metalloreductase (STEAP2), transcript variant 4, mRNA. // Homo sapiens STEAP family member 2, metalloreductase (STEAP2), transcript variant 5, mRNA. // Homo sapiens STEAP fami…	chr7	+	89796904	89870091	Pfam // Pfam // Pfam // Pfam // Pfam // Pfam // Pfam // Pfam // Pfam // Pfam // Pfam // Pfam // Pfam // Pfam // Pfam // Pfam	IPR004455 // IPR013130 // IPR004455 // IPR013130 // IPR004455 // IPR013130 // IPR004455 // IPR013130 // IPR004455 // IPR013130 // IPR004455 // IPR013130 // IPR004455 // IPR013130 // IPR004455 // IPR013130	NADP oxidoreductase, coenzyme F420-dependent // Ferric reductase transmembrane component-like domain // NADP oxidoreductase, coenzyme F420-dependent // Ferric reductase transmembrane component-like domain // NADP oxidoreductase, coenzyme F420-dependent // Ferric reductase transmembrane component-like domain // NADP oxidoreductase, coenzyme F420-dependent // Ferric reductase transmembrane componen…	main	n324202 7062bp;	ENST00000411097		ENST00000478318	7.00669	8.13338	7.58206	6.02206	6.15247	6.1256
TC09001547.hg.1	STOM	stomatin	coding	7.1e-06	0.000328	92.42	255.04	0.36	down	9q34.1 // 9q34.1 // 9q34.1 // 9q34.1 // 9q34.1 // 9q34.1	NM_004099	RefSeq // RefSeq // ENSEMBL // ENSEMBL // ENSEMBL // UCSC Genes // UCSC Genes // UCSC Genes // GenBank // Havana transcript // Havana transcript	Homo sapiens stomatin (STOM), transcript variant 1, mRNA. // Homo sapiens stomatin (STOM), transcript variant 2, mRNA. // cdna:known chromosome:GRCh37:9:124101355:124132483:-1 gene:ENSG00000148175 gene_biotype:protein_coding transcript_biotype:protein_coding // cdna:known chromosome:GRCh37:9:124103048:124132531:-1 gene:ENSG00000148175 gene_biotype:protein_coding transcript_biotype:protein_coding …	chr9	-	124101353	124132545	Pfam // Pfam	IPR001107 // IPR001107	Band 7 protein // Band 7 protein	main					7.84928	8.10887	8.08051	6.56466	6.42324	6.65043
TC02002123.hg.1	TMEM131	transmembrane protein 131	coding	0.0013946	0.0148	102.96	282.97	0.36	down	2q11.2 // 2q11.2 // 2q11.2	NM_015348	RefSeq // ENSEMBL // ENSEMBL // UCSC Genes // UCSC Genes // UCSC Genes // UCSC Genes // Havana transcript // Havana transcript // Havana transcript // Havana transcript // Havana transcript // Havana transcript // Havana transcript // Havana transcript // Havana transcript	Homo sapiens transmembrane protein 131 (TMEM131), mRNA. // cdna:known chromosome:GRCh37:2:98372803:98612354:-1 gene:ENSG00000075568 gene_biotype:protein_coding transcript_biotype:protein_coding // cdna:known chromosome:GRCh37:2:98430812:98612388:-1 gene:ENSG00000075568 gene_biotype:protein_coding transcript_biotype:protein_coding // --- // --- // --- // --- // cdna:all chromosome:VEGA50:2:9837280…	chr2	-	98372799	98612388	Pfam // Pfam	IPR022113 // IPR022113	Protein of unknown function DUF3651, TMEM131 // Protein of unknown function DUF3651, TMEM131	main		ENST00000459535			7.55604	8.63523	8.29722	6.63758	6.65318	6.81504
[truncated: 1,109 more rows]
