# Supplementary material for: Long noncoding RNA GSTM3TV2 upregulates LAT2 and OLR1 by competitively sponging let-7 to promote gemcitabine resistance in pancreatic cancer
Source: J Hematol Oncol. 2019 Sep 12;12:97. doi: 10.1186/s13045-019-0777-7 (PMC6739963; doi:10.1186/s13045-019-0777-7)
Supplement: Supplementary file 5 — Supplementary Material 3. miRNAs (> 2.0-fold change) displayed differential expression. (XLSX 74 kb) [file 13045_2019_777_MOESM5_ESM.xlsx]

## Sheet: miRNAs
ProbeSet	miRNA-miRBase20th	p-value	FDR	Geom mean of intensities in ASPC-1GEM	Geom mean of intensities in A	Fold-change(ASPC-1GEM/A)	style	GeneChip Array	Species Scientific Name	Sequence Type	Sequence Source	Alignments	Sequence Length	Sequence	Accession	Genome Context	Clustered miRNAs within 10kb	AsPC-1_(miRNA-4_0).rma-dabg-Signal-1	AsPC-1_(miRNA-4_0).rma-dabg-Signal-2	AsPC-1_(miRNA-4_0).rma-dabg-Signal-3	AsPC-1/GR_(miRNA-4_0).rma-dabg-Signal-1	AsPC-1/GR_(miRNA-4_0).rma-dabg-Signal-2	AsPC-1/GR_(miRNA-4_0).rma-dabg-Signal-3
20500730	hsa-miR-125b-5p	0.0001466	0.00212	8.08	3326.22	0.0024	down	miRNA-4_0	Homo sapiens	miRNA	miRBase	chr11:121970517-121970538 (-) // chr21:17962573-17962594 (+)	22	UCCCUGAGACCCUAACUUGUGA	MIMAT0000423	ENST00000400178 // sense // intron // 5 /// ENST00000418813 // sense // intron // 3 /// ENST00000428669 // sense // intron // 5 /// ENST00000441820 // sense // intron // 1 /// ENST00000445461 // sense // intron // 5 /// ENST00000453910 // sense // intron // 3 /// ENST00000456342 // sense // intron // 6 /// ENST00000458468 // sense // intron // 6 /// ENST00000602280 // sense // intron // 1 /// ENS…	---	11.7323	11.6337	11.7747	3.7164	3.55245	1.79235
20503105	hsa-miR-486-5p	7e-07	0.000146	1.55	505.76	0.0031	down	miRNA-4_0	Homo sapiens	miRNA	miRBase	chr8:41518002-41518023 (-)	22	UCCUGUACUGAGCUGCCCCGAG	MIMAT0002177	ENST00000265709 // antisense // intron // 42 /// ENST00000289734 // antisense // intron // 42 /// ENST00000314214 // antisense // intron // 4 /// ENST00000347528 // antisense // intron // 41 /// ENST00000348036 // antisense // intron // 2 /// ENST00000352337 // antisense // intron // 41 /// ENST00000379758 // antisense // intron // 40 /// ENST00000396942 // antisense // intron // 42 /// ENST00000…	hsa-mir-486 // chr8:41517959-41518026 (-) /// hsa-mir-486-2 // chr8:41517962-41518025 (+)	9.26249	8.83488	8.89134	0.528875	0.622675	0.764061
20500782	hsa-miR-150-5p	2.6e-06	0.000194	1.61	128.66	0.013	down	miRNA-4_0	Homo sapiens	miRNA	miRBase	chr19:50004089-50004110 (-)	22	UCUCCCAACCCUUGUACCAGUG	MIMAT0000451	ENST00000602157 // antisense // 3UTR // 1	---	7.02144	6.8574	7.18506	0.961652	0.64683	0.482179
20500759	hsa-miR-153-3p	0.0001648	0.00229	1.74	103.7	0.017	down	miRNA-4_0	Homo sapiens	miRNA	miRBase	chr2:220158848-220158869 (-) // chr7:157367041-157367062 (-)	22	UUGCAUAGUCACAAAAGUGAUC	MIMAT0000439	ENST00000389413 // sense // intron // 18 /// ENST00000389416 // sense // intron // 18 /// ENST00000389418 // sense // intron // 19 /// ENST00000404321 // sense // intron // 19 /// ENST00000409483 // sense // intron // 18 /// OTTHUMT00000327120 // sense // intron // 18 /// OTTHUMT00000327121 // sense // intron // 18 /// OTTHUMT00000353213 // sense // intron // 18 /// OTTHUMT00000353214 // sense //…	---	5.95753	7.15305	7.02009	0.407722	1.08105	0.922005
20500183	hsa-miR-100-5p	1e-07	3.48e-05	66.8	3219.88	0.021	down	miRNA-4_0	Homo sapiens	miRNA	miRBase	chr11:122022983-122023004 (-)	22	AACCCGUAGAUCCGAACUUGUG	MIMAT0000098	---	hsa-let-7a-2 // chr11:122017230-122017301 (-) /// hsa-mir-100 // chr11:122022937-122023016 (-)	11.6244	11.6942	11.6815	6.06069	6.16618	5.97742
20500181	hsa-miR-99a-5p	2.13e-05	0.000793	1.61	77.07	0.021	down	miRNA-4_0	Homo sapiens	miRNA	miRBase	chr21:17911421-17911442 (+)	22	AACCCGUAGAUCCGAUCUUGUG	MIMAT0000097	ENST00000400178 // sense // intron // 5 /// ENST00000418813 // sense // intron // 3 /// ENST00000428669 // sense // intron // 5 /// ENST00000441820 // sense // intron // 1 /// ENST00000445461 // sense // intron // 5 /// ENST00000453910 // sense // intron // 3 /// ENST00000456342 // sense // intron // 6 /// ENST00000458468 // sense // intron // 6 /// ENST00000602280 // sense // intron // 1 /// ENS…	hsa-let-7c // chr21:17912148-17912231 (+) /// hsa-mir-99a // chr21:17911409-17911489 (+)	6.03891	6.23332	6.57364	0.80726	0.950852	0.318365
20503106	hsa-miR-486-3p	2.3e-06	0.000185	1.61	48.9	0.033	down	miRNA-4_0	Homo sapiens	miRNA	miRBase	chr8:41517961-41517981 (-)	21	CGGGGCAGCUCAGUACAGGAU	MIMAT0004762	ENST00000265709 // antisense // intron // 42 /// ENST00000289734 // antisense // intron // 42 /// ENST00000314214 // antisense // intron // 4 /// ENST00000347528 // antisense // intron // 41 /// ENST00000348036 // antisense // intron // 2 /// ENST00000352337 // antisense // intron // 41 /// ENST00000379758 // antisense // intron // 40 /// ENST00000396942 // antisense // intron // 42 /// ENST00000…	hsa-mir-486 // chr8:41517959-41518026 (-) /// hsa-mir-486-2 // chr8:41517962-41518025 (+)	5.44751	5.7879	5.64144	0.723637	0.788596	0.561812
20500163	hsa-miR-30a-3p	0.0002015	0.00256	3.54	96.34	0.037	down	miRNA-4_0	Homo sapiens	miRNA	miRBase	chr6:72113257-72113278 (-)	22	CUUUCAGUCGGAUGUUUGCAGC	MIMAT0000088	ENST00000413945 // sense // intron // 3 /// ENST00000436803 // sense // intron // 3 /// ENST00000602823 // sense // intron // 2 /// OTTHUMT00000041155 // sense // intron // 3 /// OTTHUMT00000041167 // sense // intron // 3 /// OTTHUMT00000467928 // sense // intron // 2	---	6.39978	6.65224	6.75984	2.25792	2.10163	1.12993
20503786	hsa-miR-489-3p	5.3e-06	0.000296	3.09	73.34	0.042	down	miRNA-4_0	Homo sapiens	miRNA	miRBase	chr7:93113259-93113280 (-)	22	GUGACAUCACAUAUACGGCAGC	MIMAT0002805	ENST00000359558 // sense // intron // 4 /// ENST00000360249 // sense // intron // 3 /// ENST00000394441 // sense // intron // 2 /// ENST00000415529 // sense // intron // 1 /// ENST00000421592 // sense // intron // 3 /// ENST00000423724 // sense // intron // 1 /// ENST00000426151 // sense // intron // 3 /// OTTHUMT00000254661 // sense // intron // 2 /// OTTHUMT00000341741 // sense // intron // 3 /…	hsa-mir-489 // chr7:93113248-93113331 (-) /// hsa-mir-653 // chr7:93112072-93112167 (-)	6.14959	6.33273	6.14933	1.69849	1.39481	1.81216
20500796	hsa-miR-193a-3p	7.7e-06	0.000365	2.19	46.71	0.047	down	miRNA-4_0	Homo sapiens	miRNA	miRBase	chr17:29887069-29887090 (+)	22	AACUGGCCUACAAAGUCCCAGU	MIMAT0000459	---	---	5.35816	5.63431	5.68595	1.34742	0.950853	1.11268
20504186	hsa-miR-455-5p	3.31e-05	0.00111	1.62	34.86	0.047	down	miRNA-4_0	Homo sapiens	miRNA	miRBase	chr9:116971729-116971750 (+)	22	UAUGUGCCUUUGGACUACAUCG	MIMAT0003150	ENST00000356083 // sense // intron // 10 /// ENST00000451716 // sense // intron // 5 /// ENST00000494090 // sense // intron // 7 /// OTTHUMT00000053763 // sense // intron // 10 /// OTTHUMT00000053764 // sense // intron // 7 /// OTTHUMT00000053766 // sense // intron // 5	---	4.86999	5.03163	5.51074	0.59943	0.58929	0.92335
20500778	hsa-miR-146a-5p	1.74e-05	0.000672	1.81	32.46	0.056	down	miRNA-4_0	Homo sapiens	miRNA	miRBase	chr5:159912379-159912400 (+)	22	UGAGAACUGAAUUCCAUGGGUU	MIMAT0000449	ENST00000517927 // sense // exon // 2 /// OTTHUMT00000374137 // sense // exon // 2	---	5.00308	4.92401	5.17652	1.07032	0.540172	0.971993
20501198	hsa-miR-361-3p	4.58e-05	0.00128	3	43.33	0.069	down	miRNA-4_0	Homo sapiens	miRNA	miRBase	chrX:85158646-85158668 (-)	23	UCCCCCAGGUGUGAUUCUGAUUU	MIMAT0004682	ENST00000357749 // sense // intron // 9 /// ENST00000467744 // sense // intron // 2 /// ENST00000537751 // sense // intron // 6 /// OTTHUMT00000057396 // sense // intron // 9 /// OTTHUMT00000057399 // sense // intron // 2	---	5.23507	5.32971	5.78893	1.43675	1.5068	1.82723
20505746	hsa-miR-874-3p	0.0001302	0.00198	10.21	124.11	0.082	down	miRNA-4_0	Homo sapiens	miRNA	miRBase	chr5:136983271-136983292 (-)	22	CUGCCCUGGCCCGAGGGACCGA	MIMAT0004911	ENST00000309755 // sense // intron // 8 /// ENST00000502381 // sense // intron // 3 /// ENST00000504208 // sense // intron // 6 /// ENST00000505853 // sense // intron // 7 /// ENST00000506491 // sense // intron // 6 /// ENST00000506873 // sense // intron // 3 /// ENST00000508657 // sense // intron // 8 /// ENST00000541417 // sense // intron // 6 /// OTTHUMT00000251220 // sense // intron // 8 /// …	---	6.89702	7.11859	6.89251	2.97094	3.76724	3.33573
20517822	hsa-miR-3614-5p	0.0001174	0.00191	2.03	24.18	0.084	down	miRNA-4_0	Homo sapiens	miRNA	miRBase	chr17:54968680-54968702 (-)	23	CCACUUGGAUCUGAAGGCUGCCC	MIMAT0017992	ENST00000316881 // sense // 3UTR // 9 /// ENST00000573108 // sense // exon // 2 /// ENST00000574826 // antisense // intron // 1 /// OTTHUMT00000440609 // sense // 3UTR // 9 /// OTTHUMT00000440610 // sense // exon // 2 /// OTTHUMT00000440617 // antisense // intron // 1	---	4.38614	4.97204	4.47065	0.89726	1.31596	0.872005
20500423	hsa-miR-30c-2-3p	0.0003707	0.00355	2.6	26.55	0.098	down	miRNA-4_0	Homo sapiens	miRNA	miRBase	chr6:72086667-72086688 (-)	22	CUGGGAGAAGGCUGUUUACUCU	MIMAT0004550	ENST00000413945 // sense // intron // 3 /// ENST00000436803 // sense // intron // 3 /// ENST00000602823 // sense // intron // 2 /// OTTHUMT00000041155 // sense // intron // 3 /// OTTHUMT00000041167 // sense // intron // 3 /// OTTHUMT00000467928 // sense // intron // 2	---	4.73912	4.82972	4.6642	1.95707	1.23911	0.950852
20500445	hsa-miR-181a-2-3p	0.0002484	0.00291	12.01	120.33	0.1	down	miRNA-4_0	Homo sapiens	miRNA	miRBase	chr9:127454797-127454818 (+)	22	ACCACUGACCGUUGACUGUACC	MIMAT0004558	ENST00000344523 // antisense // intron // 2 /// ENST00000373584 // antisense // intron // 2 /// ENST00000416460 // antisense // intron // 2 /// ENST00000429139 // sense // intron // 1 /// ENST00000487099 // antisense // intron // 2 /// OTTHUMT00000054033 // sense // intron // 1 /// OTTHUMT00000054043 // antisense // intron // 2 /// OTTHUMT00000356283 // antisense // intron // 2 /// OTTHUMT0000035…	hsa-mir-181a-2 // chr9:127454721-127454830 (+) /// hsa-mir-181b-2 // chr9:127455989-127456077 (+)	6.90989	6.86933	6.99529	3.89603	3.05171	3.83119
20500716	hsa-let-7i-3p	0.0026691	0.0139	5.78	55.78	0.1	down	miRNA-4_0	Homo sapiens	miRNA	miRBase	chr12:62997527-62997548 (+)	22	CUGCGCAAGCUACUGCCUUGCU	MIMAT0004585	ENST00000362309 // sense // exon // 1 /// ENST00000550290 // sense // intron // 1 /// OTTHUMT00000406740 // antisense // 5UTR // 1 /// OTTHUMT00000406759 // sense // intron // 1	---	5.64926	6.04305	5.75417	1.59303	2.94724	3.07056
20517816	hsa-miR-3609	3.7e-06	0.000257	474.96	4424.54	0.11	down	miRNA-4_0	Homo sapiens	miRNA	miRBase	chr7:98479323-98479346 (+)	24	CAAAGUGAUGAGUAAUACUGGCUG	MIMAT0017986	ENST00000355540 // sense // intron // 2 /// ENST00000359863 // sense // intron // 2 /// ENST00000417523 // sense // intron // 3 /// ENST00000446306 // sense // intron // 1 /// OTTHUMT00000317978 // sense // intron // 2 /// OTTHUMT00000317979 // sense // intron // 2 /// OTTHUMT00000317981 // sense // intron // 1 /// OTTHUMT00000317982 // sense // intron // 3	---	12.2549	12.0974	12.0235	8.80205	8.91861	8.97321
20500162	hsa-miR-30a-5p	8.09e-05	0.00167	131.73	1215.28	0.11	down	miRNA-4_0	Homo sapiens	miRNA	miRBase	chr6:72113298-72113319 (-)	22	UGUAAACAUCCUCGACUGGAAG	MIMAT0000087	ENST00000413945 // sense // intron // 3 /// ENST00000436803 // sense // intron // 3 /// ENST00000602823 // sense // intron // 2 /// OTTHUMT00000041155 // sense // intron // 3 /// OTTHUMT00000041167 // sense // intron // 3 /// OTTHUMT00000467928 // sense // intron // 2	---	9.9316	10.4319	10.4195	7.18682	7.12187	6.83446
20500795	hsa-miR-193a-5p	0.0002993	0.00325	20.04	180.81	0.11	down	miRNA-4_0	Homo sapiens	miRNA	miRBase	chr17:29887035-29887056 (+)	22	UGGGUCUUUGCGGGCGAGAUGA	MIMAT0004614	---	---	7.6441	7.54131	7.35147	4.39433	3.86054	4.7378
20500731	hsa-miR-125b-1-3p	5.72e-05	0.00142	2.33	17.48	0.13	down	miRNA-4_0	Homo sapiens	miRNA	miRBase	chr11:121970477-121970498 (-)	22	ACGGGUUAGGCUCUUGGGAGCU	MIMAT0004592	ENST00000524376 // sense // intron // 1 /// ENST00000528986 // sense // intron // 1 /// ENST00000529823 // sense // intron // 1 /// ENST00000530955 // sense // intron // 1 /// ENST00000531071 // sense // intron // 2 /// ENST00000531381 // sense // intron // 1 /// ENST00000532315 // sense // intron // 1 /// ENST00000532319 // sense // intron // 1 /// ENST00000532890 // sense // intron // 2 /// ENS…	---	4.28578	4.25671	3.88328	1.08165	1.36377	1.23746
20500489	hsa-miR-224-5p	4.6e-06	0.000282	253.73	1681.69	0.15	down	miRNA-4_0	Homo sapiens	miRNA	miRBase	chrX:151127103-151127123 (-)	21	CAAGUCACUAGUGGUUCCGUU	MIMAT0000281	ENST00000370325 // sense // intron // 6 /// ENST00000370328 // sense // intron // 6 /// ENST00000393914 // sense // intron // 7 /// ENST00000441219 // sense // intron // 7 /// ENST00000476016 // sense // exon // 3 /// ENST00000486255 // sense // exon // 1 /// OTTHUMT00000060903 // sense // intron // 6 /// OTTHUMT00000060904 // sense // intron // 6 /// OTTHUMT00000060907 // sense // intron // 7 //…	hsa-mir-224 // chrX:151127050-151127130 (-) /// hsa-mir-452 // chrX:151128100-151128184 (-)	10.6336	10.6705	10.8848	7.9901	7.9246	8.0656
20504313	hsa-miR-584-3p	0.0001529	0.00216	21.04	129.53	0.16	down	miRNA-4_0	Homo sapiens	miRNA	miRBase	chr5:148441897-148441918 (-)	22	UCAGUUCCAGGCCAACCAGGCU	MIMAT0022708	ENST00000323829 // sense // intron // 1 /// ENST00000394358 // sense // intron // 1 /// ENST00000504091 // sense // intron // 1 /// ENST00000504690 // sense // intron // 1 /// ENST00000511307 // sense // intron // 1 /// ENST00000511949 // sense // intron // 1 /// ENST00000512049 // sense // intron // 1 /// ENST00000513604 // sense // intron // 1 /// ENST00000515425 // sense // intron // 1 /// OTT…	---	7.01464	7.00937	7.06926	4.21692	4.77051	4.21692
20500765	hsa-miR-125a-5p	5.7e-06	0.000297	824.27	4489.14	0.18	down	miRNA-4_0	Homo sapiens	miRNA	miRBase	chr19:52196521-52196544 (+)	24	UCCCUGAGACCCUUUAACCUGUGA	MIMAT0000443	ENST00000602324 // antisense // exon // 1 /// OTTHUMT00000467329 // antisense // exon // 1	hsa-let-7e // chr19:52196039-52196117 (+) /// hsa-mir-125a // chr19:52196507-52196592 (+) /// hsa-mir-99b // chr19:52195865-52195934 (+)	12.1876	12.0472	12.2036	9.82064	9.66414	9.59506
20501285	hsa-miR-326	0.0044295	0.0198	4.21	22.79	0.18	down	miRNA-4_0	Homo sapiens	miRNA	miRBase	chr11:75046152-75046171 (-)	20	CCUCUGGGCCCUUCCUCCAG	MIMAT0000756	ENST00000360025 // sense // intron // 1 /// ENST00000393505 // sense // intron // 1 /// ENST00000420843 // sense // intron // 1 /// ENST00000533255 // sense // intron // 1 /// OTTHUMT00000384092 // sense // intron // 1 /// OTTHUMT00000384093 // sense // intron // 1 /// OTTHUMT00000384156 // sense // intron // 1	---	4.1813	4.64807	4.74257	2.82323	1.9056	1.51511
20517827	hsa-miR-3617-5p	0.0144308	0.0452	5.71	30.57	0.19	down	miRNA-4_0	Homo sapiens	miRNA	miRBase	chr20:44333789-44333810 (-)	22	AAAGACAUAGUUGCAAGAUGGG	MIMAT0017997	ENST00000305479 // antisense // intron // 2 /// OTTHUMT00000106946 // antisense // intron // 2	---	5.01575	4.97899	4.84922	3.67851	1.7852	2.09438
20501176	hsa-miR-99b-5p	0.00011	0.00182	530.57	2612.34	0.2	down	miRNA-4_0	Homo sapiens	miRNA	miRBase	chr19:52195871-52195892 (+)	22	CACCCGUAGAACCGACCUUGCG	MIMAT0000689	ENST00000602324 // antisense // intron // 1 /// OTTHUMT00000467329 // antisense // intron // 1	hsa-let-7e // chr19:52196039-52196117 (+) /// hsa-mir-125a // chr19:52196507-52196592 (+) /// hsa-mir-99b // chr19:52195865-52195934 (+)	11.4759	11.3354	11.2838	9.33261	8.97971	8.86084
20500769	hsa-miR-126-3p	0.0001209	0.00191	190.98	840.11	0.23	down	miRNA-4_0	Homo sapiens	miRNA	miRBase	chr9:139565105-139565126 (+)	22	UCGUACCGUGAGUAAUAAUGCG	MIMAT0000445	ENST00000308874 // sense // intron // 7 /// ENST00000371698 // sense // intron // 6 /// ENST00000371699 // sense // intron // 7 /// ENST00000406555 // sense // intron // 7 /// ENST00000492002 // sense // intron // 5 /// OTTHUMT00000055094 // sense // intron // 7 /// OTTHUMT00000055095 // sense // intron // 7 /// OTTHUMT00000055096 // sense // intron // 6 /// OTTHUMT00000055099 // sense // intron …	---	9.66573	9.78761	9.73176	7.86748	7.41498	7.46828
20518843	hsa-miR-3135b	1.23e-05	0.000526	269.05	1140.58	0.24	down	miRNA-4_0	Homo sapiens	miRNA	miRBase	chr6:32717729-32717750 (-)	22	GGCUGGAGCGAGUGCAGUGGUG	MIMAT0018985	---	---	10.1653	10.114	10.2291	8.05391	7.96054	8.21971
20517704	hsa-miR-4324	0.0013167	0.00864	1.52	6.44	0.24	down	miRNA-4_0	Homo sapiens	miRNA	miRBase	chr19:49812064-49812083 (-)	20	CCCUGAGACCCUAACCUUAA	MIMAT0016876	ENST00000335875 // sense // intron // 7 /// ENST00000454748 // sense // intron // 7 /// ENST00000594180 // sense // intron // 1 /// ENST00000594917 // sense // intron // 3 /// ENST00000597969 // sense // intron // 3 /// ENST00000598221 // sense // intron // 1 /// ENST00000598828 // sense // intron // 1 /// OTTHUMT00000465503 // sense // intron // 7 /// OTTHUMT00000465504 // sense // intron // 7 /…	---	3.09469	2.44507	2.56153	0.939034	0.500449	0.379981
20500454	hsa-miR-187-5p	0.0080629	0.0299	2.53	10.68	0.24	down	miRNA-4_0	Homo sapiens	miRNA	miRBase	chr18:33484834-33484855 (-)	22	GGCUACAACACAGGACCCGGGC	MIMAT0004561	---	---	3.23922	2.84311	4.20834	1.13668	1.25787	1.63601
20515607	hsa-miR-3178	8.22e-05	0.00167	342.63	1383.93	0.25	down	miRNA-4_0	Homo sapiens	miRNA	miRBase	chr16:2581980-2581996 (-)	17	GGGGCGCGGCCGGAUCG	MIMAT0015055	---	---	10.675	10.2792	10.3912	8.3991	8.49723	8.38406
20518625	hsa-miR-3937	0.0077228	0.0292	12.37	49.28	0.25	down	miRNA-4_0	Homo sapiens	miRNA	miRBase	chrX:39520530-39520552 (+)	23	ACAGGCGGCUGUAGCAAUGGGGG	MIMAT0018352	---	---	5.8403	4.97778	6.09251	3.68803	3.20784	4.00863
20506896	hsa-miR-664a-5p	0.0135732	0.0435	6.98	26.54	0.26	down	miRNA-4_0	Homo sapiens	miRNA	miRBase	chr1:220373928-220373951 (-)	24	ACUGGCUAGGGAAAAUGAUUGGAU	MIMAT0005948	ENST00000237724 // sense // intron // 6 /// ENST00000358951 // sense // intron // 9 /// ENST00000410438 // sense // exon // 1 /// ENST00000478976 // sense // intron // 2 /// ENST00000483278 // sense // intron // 7 /// OTTHUMT00000090205 // sense // intron // 9 /// OTTHUMT00000090206 // sense // intron // 7 /// OTTHUMT00000357665 // sense // intron // 2 /// OTTHUMT00000357666 // sense // intron //…	---	4.55284	4.67534	5.00374	2.62976	2.15311	3.64539
20500121	hsa-let-7e-5p	2.26e-05	0.000813	1435.06	5235.72	0.27	down	miRNA-4_0	Homo sapiens	miRNA	miRBase	chr19:52196046-52196067 (+)	22	UGAGGUAGGAGGUUGUAUAGUU	MIMAT0000066	ENST00000602324 // antisense // exon // 1 /// OTTHUMT00000467329 // antisense // exon // 1	hsa-let-7e // chr19:52196039-52196117 (+) /// hsa-mir-125a // chr19:52196507-52196592 (+) /// hsa-mir-99b // chr19:52195865-52195934 (+)	12.4719	12.3349	12.2975	10.6198	10.433	10.4267
20500766	hsa-miR-125a-3p	0.0041905	0.019	24.48	89.14	0.27	down	miRNA-4_0	Homo sapiens	miRNA	miRBase	chr19:52196559-52196580 (+)	22	ACAGGUGAGGUUCUUGGGAGCC	MIMAT0004602	ENST00000602324 // antisense // exon // 1 /// OTTHUMT00000467329 // antisense // exon // 1	hsa-let-7e // chr19:52196039-52196117 (+) /// hsa-mir-125a // chr19:52196507-52196592 (+) /// hsa-mir-99b // chr19:52195865-52195934 (+)	6.52883	6.32627	6.62075	5.21411	4.47944	4.16623
20500386	hsa-miR-192-3p	9.39e-05	0.00173	120.62	428.26	0.28	down	miRNA-4_0	Homo sapiens	miRNA	miRBase	chr11:64658631-64658652 (-)	22	CUGCCAAUUCCAUAGGUCACAG	MIMAT0004543	---	hsa-mir-192 // chr11:64658609-64658718 (-) /// hsa-mir-194-2 // chr11:64658827-64658911 (-) /// hsa-mir-6750 // chr11:64665835-64665909 (-)	8.79906	8.80266	8.66704	7.09776	6.93009	6.73402
20500490	hsa-miR-224-3p	9.98e-05	0.00176	109.44	393.01	0.28	down	miRNA-4_0	Homo sapiens	miRNA	miRBase	chrX:151127056-151127078 (-)	23	AAAAUGGUGCCCUAGUGACUACA	MIMAT0009198	ENST00000370325 // sense // intron // 6 /// ENST00000370328 // sense // intron // 6 /// ENST00000393914 // sense // intron // 7 /// ENST00000441219 // sense // intron // 7 /// ENST00000476016 // sense // exon // 3 /// ENST00000486255 // sense // exon // 1 /// OTTHUMT00000060903 // sense // intron // 6 /// OTTHUMT00000060904 // sense // intron // 6 /// OTTHUMT00000060907 // sense // intron // 7 //…	hsa-mir-224 // chrX:151127050-151127130 (-) /// hsa-mir-452 // chrX:151128100-151128184 (-)	8.62957	8.59994	8.66755	7.01749	6.70711	6.61639
20501314	hsa-miR-346	0.000395	0.00371	8.24	28.22	0.29	down	miRNA-4_0	Homo sapiens	miRNA	miRBase	chr10:88024504-88024526 (-)	23	UGUCUGCCCGCAUGCCUGCCUCU	MIMAT0000773	ENST00000327946 // sense // intron // 2 /// ENST00000464741 // sense // intron // 2 /// OTTHUMT00000049147 // sense // intron // 2 /// OTTHUMT00000049148 // sense // intron // 2	---	4.92315	4.92589	4.64865	3.01836	2.84473	3.28494
20515637	hsa-miR-3195	0.0014151	0.00908	15.81	54.88	0.29	down	miRNA-4_0	Homo sapiens	miRNA	miRBase	chr20:60639868-60639884 (+)	17	CGCGCCGGGCCCGGGUU	MIMAT0015079	ENST00000252996 // antisense // exon // 1 /// ENST00000436129 // antisense // exon // 3 /// OTTHUMT00000079968 // antisense // exon // 1 /// OTTHUMT00000079969 // antisense // exon // 3	---	5.89542	5.68323	5.79777	4.127	3.55192	4.2873
20504408	hsa-miR-652-3p	0.0001716	0.00235	779.88	2613.27	0.3	down	miRNA-4_0	Homo sapiens	miRNA	miRBase	chrX:109298617-109298637 (+)	21	AAUGGCGCCACUAGGGUUGUG	MIMAT0003322	ENST00000288381 // sense // intron // 2 /// ENST00000372068 // sense // intron // 2 /// ENST00000372072 // sense // intron // 1 /// ENST00000372073 // sense // intron // 2 /// ENST00000471255 // sense // intron // 2 /// OTTHUMT00000057896 // sense // intron // 2 /// OTTHUMT00000057898 // sense // intron // 2 /// OTTHUMT00000057899 // sense // intron // 2	---	11.3468	11.4137	11.3362	9.8657	9.52527	9.44928
20504187	hsa-miR-455-3p	2.2e-06	0.000185	204.77	660.86	0.31	down	miRNA-4_0	Homo sapiens	miRNA	miRBase	chr9:116971767-116971787 (+)	21	GCAGUCCAUGGGCAUAUACAC	MIMAT0004784	ENST00000356083 // sense // intron // 10 /// ENST00000451716 // sense // intron // 5 /// ENST00000494090 // sense // intron // 7 /// OTTHUMT00000053763 // sense // intron // 10 /// OTTHUMT00000053764 // sense // intron // 7 /// OTTHUMT00000053766 // sense // intron // 5	---	9.3668	9.41595	9.36364	7.6251	7.7144	7.71293
20518783	hsa-miR-378e	0.0054391	0.0225	19.74	62.97	0.31	down	miRNA-4_0	Homo sapiens	miRNA	miRBase	chr5:169455549-169455567 (+)	19	ACUGGACUUGGAGUCAGGA	MIMAT0018927	ENST00000256935 // sense // intron // 34 /// ENST00000433448 // sense // intron // 3 /// ENST00000520908 // sense // intron // 20 /// ENST00000523351 // sense // intron // 10 /// ENST00000524185 // sense // intron // 35 /// ENST00000540750 // sense // intron // 20 /// OTTHUMT00000252828 // sense // intron // 34 /// OTTHUMT00000371641 // sense // intron // 35 /// OTTHUMT00000371643 // sense // int…	---	5.72837	5.9527	6.29046	4.28952	3.86246	4.77609
20500715	hsa-let-7i-5p	1.2e-06	0.000179	3973.33	12332.9	0.32	down	miRNA-4_0	Homo sapiens	miRNA	miRBase	chr12:62997471-62997492 (+)	22	UGAGGUAGUAGUUUGUGCUGUU	MIMAT0000415	ENST00000362309 // sense // exon // 1 /// ENST00000550290 // sense // intron // 1 /// OTTHUMT00000406740 // antisense // 5UTR // 1 /// OTTHUMT00000406759 // sense // intron // 1	---	13.5734	13.5801	13.6589	12.0259	11.9172	11.9443
20500797	hsa-miR-194-5p	1.04e-05	0.000472	6464.11	20361.1	0.32	down	miRNA-4_0	Homo sapiens	miRNA	miRBase	chr1:220291548-220291569 (-) // chr11:64658876-64658897 (-)	22	UGUAACAGCAACUCCAUGUGGA	MIMAT0000460	ENST00000413053 // sense // exon // 2 /// OTTHUMT00000143253 // sense // exon // 2	hsa-mir-192 // chr11:64658609-64658718 (-) /// hsa-mir-194-2 // chr11:64658827-64658911 (-) /// hsa-mir-6750 // chr11:64665835-64665909 (-)	14.2583	14.3113	14.4127	12.7635	12.6038	12.6263
20517916	hsa-miR-3663-3p	0.0015152	0.00949	30.21	95.12	0.32	down	miRNA-4_0	Homo sapiens	miRNA	miRBase	chr10:118927206-118927228 (-)	23	UGAGCACCACACAGGCCGGGCGC	MIMAT0018085	ENST00000419373 // sense // intron // 1 /// OTTHUMT00000050558 // sense // intron // 1	---	6.48875	6.79493	6.47325	4.56542	5.112	5.0919
20519474	hsa-miR-4674	0.001692	0.0103	138.15	437.26	0.32	down	miRNA-4_0	Homo sapiens	miRNA	miRBase	chr9:139440634-139440654 (-)	21	CUGGGCUCGGGACGCGCGGCU	MIMAT0019756	ENST00000429224 // antisense // exon // 1 /// OTTHUMT00000055084 // antisense // exon // 1	---	8.95236	8.56385	8.84261	6.7774	7.42696	7.14492
20500385	hsa-miR-192-5p	2.2e-06	0.000185	4373.61	13235.8	0.33	down	miRNA-4_0	Homo sapiens	miRNA	miRBase	chr11:64658675-64658695 (-)	21	CUGACCUAUGAAUUGACAGCC	MIMAT0000222	---	hsa-mir-192 // chr11:64658609-64658718 (-) /// hsa-mir-194-2 // chr11:64658827-64658911 (-) /// hsa-mir-6750 // chr11:64665835-64665909 (-)	13.6814	13.6967	13.7401	12.1793	12.0382	12.0853
20504312	hsa-miR-584-5p	0.0002861	0.0032	306.2	926.28	0.33	down	miRNA-4_0	Homo sapiens	miRNA	miRBase	chr5:148441936-148441957 (-)	22	UUAUGGUUUGCCUGGGACUGAG	MIMAT0003249	ENST00000323829 // sense // intron // 1 /// ENST00000394358 // sense // intron // 1 /// ENST00000504091 // sense // intron // 1 /// ENST00000504690 // sense // intron // 1 /// ENST00000511307 // sense // intron // 1 /// ENST00000511949 // sense // intron // 1 /// ENST00000512049 // sense // intron // 1 /// ENST00000513604 // sense // intron // 1 /// ENST00000515425 // sense // intron // 1 /// OTT…	---	9.94571	9.82897	9.83302	8.52731	8.11392	8.15271
20501177	hsa-miR-99b-3p	4.68e-05	0.00128	30.85	89.96	0.34	down	miRNA-4_0	Homo sapiens	miRNA	miRBase	chr19:52195909-52195930 (+)	22	CAAGCUCGUGUCUGUGGGUCCG	MIMAT0004678	ENST00000602324 // antisense // intron // 1 /// OTTHUMT00000467329 // antisense // intron // 1	hsa-let-7e // chr19:52196039-52196117 (+) /// hsa-mir-125a // chr19:52196507-52196592 (+) /// hsa-mir-99b // chr19:52195865-52195934 (+)	6.44197	6.4532	6.62014	5.01122	4.81749	5.03129
20503808	hsa-miR-193b-3p	0.0009943	0.0071	265.53	780.97	0.34	down	miRNA-4_0	Homo sapiens	miRNA	miRBase	chr16:14397874-14397895 (+)	22	AACUGGCCCUCAAAGUCCCGCU	MIMAT0002819	ENST00000570945 // sense // intron // 1 /// ENST00000571639 // sense // intron // 1 /// OTTHUMT00000436878 // sense // intron // 1 /// OTTHUMT00000436879 // sense // intron // 1	hsa-mir-365a // chr16:14403142-14403228 (+) /// hsa-mir-193b // chr16:14397824-14397906 (+)	9.70476	9.46114	9.70327	8.39024	7.84035	7.94649
20506005	hsa-miR-936	4.43e-05	0.00128	4.63	13.28	0.35	down	miRNA-4_0	Homo sapiens	miRNA	miRBase	chr10:105807909-105807930 (-)	22	ACAGUAGAGGGAGGAAUCGCAG	MIMAT0004979	ENST00000353479 // sense // exon // 30 /// ENST00000369733 // sense // exon // 30 /// OTTHUMT00000050181 // sense // exon // 30 /// OTTHUMT00000050183 // sense // exon // 30	---	3.63241	3.83397	3.7701	2.31267	2.21111	2.12841
20500473	hsa-miR-215-5p	0.0006219	0.00515	131.66	364.37	0.36	down	miRNA-4_0	Homo sapiens	miRNA	miRBase	chr1:220291258-220291278 (-)	21	AUGACCUAUGAAUUGACAGAC	MIMAT0000272	ENST00000302637 // antisense // intron // 12 /// ENST00000366922 // antisense // intron // 12 /// ENST00000490891 // antisense // intron // 1 /// OTTHUMT00000090761 // antisense // intron // 12 /// OTTHUMT00000090763 // antisense // intron // 1	hsa-mir-215 // chr1:220291195-220291304 (-) /// hsa-mir-194-1 // chr1:220291499-220291583 (-)	8.33614	8.4471	8.78631	7.19741	7.03063	6.91301
20504273	hsa-miR-92b-5p	0.0069929	0.0273	42.39	117.26	0.36	down	miRNA-4_0	Homo sapiens	miRNA	miRBase	chr1:155164987-155165008 (+)	22	AGGGACGGGACGCGGUGCAGUG	MIMAT0004792	---	---	7.12702	6.70274	6.83271	4.90234	5.62218	5.71091
20501155	hsa-miR-194-3p	0.0003289	0.00328	49.92	134.4	0.37	down	miRNA-4_0	Homo sapiens	miRNA	miRBase	chr11:64658840-64658861 (-)	22	CCAGUGGGGCUGCUGUUAUCUG	MIMAT0004671	ENST00000413053 // sense // exon // 2 /// OTTHUMT00000143253 // sense // exon // 2	hsa-mir-192 // chr11:64658609-64658718 (-) /// hsa-mir-194-2 // chr11:64658827-64658911 (-) /// hsa-mir-6750 // chr11:64665835-64665909 (-)	7.24303	6.96662	7.04345	5.49459	5.63898	5.81022
20506779	hsa-miR-1231	0.0008442	0.00647	14.27	38.64	0.37	down	miRNA-4_0	Homo sapiens	miRNA	miRBase	chr1:201777743-201777762 (+)	20	GUGUCUGGGCGGACAGCUGC	MIMAT0005586	ENST00000295624 // sense // intron // 18 /// ENST00000367295 // sense // intron // 16 /// ENST00000367296 // sense // intron // 19 /// ENST00000367297 // sense // intron // 18 /// ENST00000367300 // sense // intron // 17 /// ENST00000367302 // sense // intron // 19 /// ENST00000413035 // antisense // intron // 2 /// OTTHUMT00000087013 // sense // intron // 19 /// OTTHUMT00000087014 // sense // in…	---	5.31288	5.06601	5.47843	3.87577	4.01948	3.62993
20519609	hsa-miR-4750-5p	0.0047172	0.0205	21.02	56.82	0.37	down	miRNA-4_0	Homo sapiens	miRNA	miRBase	chr19:50391434-50391455 (+)	22	CUCGGGCGGAGGUGGUUGAGUG	MIMAT0019887	ENST00000221543 // sense // intron // 15 /// ENST00000535102 // sense // intron // 14 /// ENST00000594984 // sense // exon // 10 /// ENST00000596243 // sense // intron // 13 /// ENST00000600354 // sense // intron // 2 /// OTTHUMT00000466404 // sense // intron // 15 /// OTTHUMT00000466405 // sense // intron // 14 /// OTTHUMT00000466410 // sense // intron // 13 /// OTTHUMT00000466411 // sense // ex…	---	6.1773	5.71309	5.63625	4.06156	4.67862	4.45917
20502451	hsa-miR-452-5p	4.96e-05	0.00129	139.88	365.54	0.38	down	miRNA-4_0	Homo sapiens	miRNA	miRBase	chrX:151128150-151128171 (-)	22	AACUGUUUGCAGAGGAAACUGA	MIMAT0001635	ENST00000370325 // sense // intron // 6 /// ENST00000370328 // sense // intron // 6 /// ENST00000393914 // sense // intron // 6 /// ENST00000441219 // sense // intron // 6 /// ENST00000476016 // sense // intron // 2 /// ENST00000486255 // sense // exon // 1 /// OTTHUMT00000060903 // sense // intron // 6 /// OTTHUMT00000060904 // sense // intron // 6 /// OTTHUMT00000060907 // sense // intron // 6 …	hsa-mir-224 // chrX:151127050-151127130 (-) /// hsa-mir-452 // chrX:151128100-151128184 (-)	8.51549	8.48149	8.58647	7.24648	7.16014	6.99653
20518425	hsa-miR-3180	0.0130883	0.0428	13.08	34.55	0.38	down	miRNA-4_0	Homo sapiens	miRNA	miRBase	chr16:2186077-2186095 (-) // chr16:15248806-15248824 (-)	19	UGGGGCGGAGCUUCCGGAG	MIMAT0018178	---	hsa-mir-3180-5 // chr16:2185978-2186130 (-) /// hsa-mir-4516 // chr16:2183120-2183205 (+)	5.46177	4.67472	5.23707	3.70453	3.31076	4.13304
20506763	hsa-miR-1225-5p	0.0036169	0.0173	15.18	38.76	0.39	down	miRNA-4_0	Homo sapiens	miRNA	miRBase	chr16:2140264-2140285 (-)	22	GUGGGUACGGCCCAGUGGGGGG	MIMAT0005572	ENST00000262304 // sense // intron // 45 /// ENST00000423118 // sense // intron // 45 /// ENST00000472577 // sense // intron // 2 /// OTTHUMT00000341688 // sense // intron // 45 /// OTTHUMT00000341689 // sense // intron // 45 /// OTTHUMT00000341710 // sense // intron // 2	---	5.62482	5.08891	5.15729	3.68317	4.16226	3.9448
20501213	hsa-miR-365b-5p	0.0036543	0.0174	2.21	5.7	0.39	down	miRNA-4_0	Homo sapiens	miRNA	miRBase	chr17:29902458-29902479 (+)	22	AGGGACUUUCAGGGGCAGCUGU	MIMAT0022833	ENST00000412403 // sense // 3UTR // 3 /// OTTHUMT00000256194 // sense // 3UTR // 3	hsa-mir-365b // chr17:29902430-29902540 (+) /// hsa-mir-4725 // chr17:29902288-29902377 (+)	2.15734	2.49156	2.92472	1.0881	1.08602	1.26896
20500154	hsa-miR-26b-5p	0.0041318	0.0189	75.44	188.77	0.4	down	miRNA-4_0	Homo sapiens	miRNA	miRBase	chr2:219267380-219267400 (+)	21	UUCAAGUAAUUCAGGAUAGGU	MIMAT0000083	ENST00000273062 // sense // intron // 4 /// ENST00000428361 // sense // intron // 4 /// ENST00000443891 // sense // intron // 4 /// ENST00000452977 // sense // intron // 4 /// ENST00000464255 // sense // intron // 4 /// ENST00000473420 // sense // intron // 4 /// ENST00000482272 // sense // intron // 3 /// ENST00000488627 // sense // intron // 4 /// ENST00000491064 // sense // intron // 4 /// ENS…	---	7.46011	7.28208	7.98097	6.06586	6.39669	6.26834
20525565	hsa-miR-6802-5p	0.0059999	0.0242	9.76	24.42	0.4	down	miRNA-4_0	Homo sapiens	miRNA	miRBase	chr19:55751320-55751339 (-)	20	CUAGGUGGGGGGCUUGAAGC	MIMAT0027504	ENST00000412770 // sense // intron // 12 /// ENST00000587283 // sense // intron // 11 /// OTTHUMT00000452663 // sense // intron // 12 /// OTTHUMT00000452664 // sense // intron // 11	hsa-mir-6802 // chr19:55751280-55751344 (-) /// hsa-mir-6803 // chr19:55756554-55756618 (-) /// hsa-mir-6804 // chr19:55742253-55742320 (-)	4.48946	4.52216	4.85937	3.59703	3.42775	2.85545
20525571	hsa-miR-6805-5p	0.0031035	0.0154	169.49	385.31	0.44	down	miRNA-4_0	Homo sapiens	miRNA	miRBase	chr19:55899554-55899575 (+)	22	UAGGGGGCGGCUUGUGGAGUGU	MIMAT0027510	ENST00000344063 // sense // intron // 4 /// ENST00000426763 // sense // exon // 2 /// ENST00000458349 // sense // intron // 3 /// ENST00000558131 // sense // intron // 3 /// ENST00000558815 // sense // intron // 4 /// ENST00000559463 // sense // intron // 3 /// ENST00000560055 // sense // intron // 4 /// ENST00000560583 // sense // exon // 4 /// ENST00000560881 // sense // intron // 3 /// OTTHUMT…	---	8.84329	8.35191	8.61624	7.21775	7.38132	7.63504
20517835	hsa-miR-3621	0.0038537	0.0181	39.45	89.13	0.44	down	miRNA-4_0	Homo sapiens	miRNA	miRBase	chr9:140063688-140063707 (-)	20	CGCGGGUCGGGGUCUGCAGG	MIMAT0018002	ENST00000371542 // sense // intron // 1 /// ENST00000568665 // sense // intron // 2 /// OTTHUMT00000055307 // sense // intron // 1 /// OTTHUMT00000431926 // sense // intron // 2	---	6.58313	6.29003	6.60222	5.00244	5.58028	5.34153
20521810	hsa-miR-664b-5p	0.0122744	0.0409	2.01	4.56	0.44	down	miRNA-4_0	Homo sapiens	miRNA	miRBase	chrX:153996871-153996894 (+)	24	UGGGCUAAGGGAGAUGAUUGGGUA	MIMAT0022271	ENST00000369550 // sense // intron // 8 /// ENST00000384221 // sense // exon // 1 /// ENST00000412124 // sense // intron // 2 /// ENST00000413910 // sense // intron // 8 /// ENST00000426673 // sense // intron // 2 /// ENST00000452771 // sense // intron // 6 /// ENST00000475966 // sense // exon // 1 /// ENST00000484317 // sense // intron // 1 /// OTTHUMT00000061180 // sense // intron // 8 /// OTTH…	---	1.6759	2.54515	2.39222	0.978686	0.950853	1.11268
20515617	hsa-miR-3185	0.0014198	0.00908	153.55	341.44	0.45	down	miRNA-4_0	Homo sapiens	miRNA	miRBase	chr17:46801808-46801830 (-)	23	AGAAGAAGGCGGUCGGUCUGCGG	MIMAT0015065	ENST00000422730 // antisense // exon // 2 /// ENST00000432056 // antisense // exon // 2 /// OTTHUMT00000255115 // antisense // exon // 2 /// OTTHUMT00000255116 // antisense // exon // 2	---	8.41668	8.53875	8.33278	7.01813	7.41541	7.37298
20518794	hsa-miR-378g	0.0018707	0.0108	67.22	150.35	0.45	down	miRNA-4_0	Homo sapiens	miRNA	miRBase	chr1:95211436-95211455 (-)	20	ACUGGGCUUGGAGUCAGAAG	MIMAT0018937	ENST00000414374 // sense // intron // 1 /// ENST00000418366 // sense // intron // 1 /// ENST00000421997 // sense // intron // 1 /// ENST00000442418 // sense // intron // 1 /// ENST00000452922 // sense // intron // 1 /// OTTHUMT00000029548 // sense // intron // 1 /// OTTHUMT00000029549 // sense // intron // 1 /// OTTHUMT00000029550 // sense // intron // 1 /// OTTHUMT00000029551 // sense // intron …	---	7.06339	7.26912	7.40585	6.31439	5.85974	6.05738
20525593	hsa-miR-6816-5p	0.0022055	0.0122	225.32	499.64	0.45	down	miRNA-4_0	Homo sapiens	miRNA	miRBase	chr22:20102249-20102269 (-)	21	UGGGGCGGGGCAGGUCCCUGC	MIMAT0027532	ENST00000252136 // sense // intron // 6 /// ENST00000403707 // sense // intron // 7 /// ENST00000404751 // sense // intron // 6 /// ENST00000439169 // sense // intron // 6 /// ENST00000463710 // sense // intron // 2 /// ENST00000471040 // sense // intron // 2 /// ENST00000488335 // sense // intron // 1 /// ENST00000492988 // sense // intron // 4 /// ENST00000494820 // sense // intron // 4 /// OTT…	---	9.21359	8.73257	8.98987	7.64656	7.93293	7.88698
20518893	hsa-miR-4498	0.0029807	0.0149	17.13	38	0.45	down	miRNA-4_0	Homo sapiens	miRNA	miRBase	chr12:120593277-120593298 (-)	22	UGGGCUGGCAGGGCAAGUGCUG	MIMAT0019033	ENST00000300648 // sense // intron // 29 /// ENST00000548132 // sense // intron // 1 /// ENST00000551920 // sense // intron // 3 /// OTTHUMT00000403592 // sense // intron // 29 /// OTTHUMT00000403595 // sense // intron // 1 /// OTTHUMT00000403596 // sense // intron // 3	---	5.39517	4.97346	5.41661	4.33261	3.93862	4.04232
20500141	hsa-miR-21-5p	0.0092641	0.0331	1536.49	3384.17	0.45	down	miRNA-4_0	Homo sapiens	miRNA	miRBase	chr17:57918634-57918655 (+)	22	UAGCUUAUCAGACUGAUGUUGA	MIMAT0000076	ENST00000592790 // sense // exon // 1 /// OTTHUMT00000448807 // sense // exon // 1	---	11.3571	11.6785	12.1799	10.5311	10.5215	10.7226
20525497	hsa-miR-6768-5p	0.0110659	0.0376	6.66	14.93	0.45	down	miRNA-4_0	Homo sapiens	miRNA	miRBase	chr16:2513973-2513995 (+)	23	CACACAGGAAAAGCGGGGCCCUG	MIMAT0027436	ENST00000361837 // sense // intron // 8 /// ENST00000483320 // sense // intron // 7 /// ENST00000563531 // sense // intron // 8 /// ENST00000565716 // sense // intron // 5 /// ENST00000568753 // sense // intron // 5 /// ENST00000569496 // sense // intron // 8 /// ENST00000569994 // sense // intron // 7 /// OTTHUMT00000250802 // sense // intron // 8 /// OTTHUMT00000250803 // sense // intron // 7 /…	---	3.49096	4.23088	4.01903	2.7925	2.48136	2.95483
20519429	hsa-miR-4649-5p	0.0128947	0.0423	74.38	164.08	0.45	down	miRNA-4_0	Homo sapiens	miRNA	miRBase	chr7:44150450-44150473 (+)	24	UGGGCGAGGGGUGGGCUCUCAGAG	MIMAT0019711	ENST00000223357 // sense // intron // 12 /// ENST00000434445 // sense // 3UTR // 2 /// ENST00000450684 // sense // 3UTR // 1 /// OTTHUMT00000250993 // sense // intron // 12 /// OTTHUMT00000339661 // sense // 3UTR // 1 /// OTTHUMT00000339687 // sense // 3UTR // 2	---	7.53529	6.90171	7.6796	6.04058	6.14886	6.47978
20518936	hsa-miR-378i	0.0002603	0.00298	240.69	521.05	0.46	down	miRNA-4_0	Homo sapiens	miRNA	miRBase	chr22:42319275-42319295 (-)	21	ACUGGACUAGGAGUCAGAAGG	MIMAT0019074	---	---	8.91805	9.01589	9.1837	8.02603	7.90833	7.81773
20504413	hsa-miR-663a	0.0016793	0.0102	279.35	606.05	0.46	down	miRNA-4_0	Homo sapiens	miRNA	miRBase	chr20:26188879-26188900 (-)	22	AGGCGGGGCGCCGCGGGACCGC	MIMAT0003326	ENST00000427348 // sense // intron // 1 /// ENST00000432499 // sense // intron // 1 /// ENST00000594130 // sense // intron // 1 /// ENST00000594135 // sense // intron // 1 /// ENST00000594150 // sense // intron // 1 /// ENST00000596058 // sense // intron // 1 /// ENST00000596111 // sense // exon // 1 /// ENST00000596223 // sense // exon // 1 /// ENST00000596767 // sense // intron // 1 /// ENST000…	---	9.34715	9.18567	9.2388	7.86779	8.32756	8.20132
20525525	hsa-miR-6782-5p	0.0079325	0.0296	21.25	46.36	0.46	down	miRNA-4_0	Homo sapiens	miRNA	miRBase	chr17:42285178-42285202 (-)	25	UAGGGGUGGGGGAAUUCAGGGGUGU	MIMAT0027464	ENST00000302904 // sense // intron // 18 /// ENST00000343638 // sense // intron // 17 /// ENST00000393606 // sense // intron // 17 /// ENST00000436088 // sense // intron // 18 /// ENST00000526094 // sense // intron // 16 /// ENST00000527034 // sense // intron // 17 /// ENST00000529383 // sense // intron // 17 /// ENST00000529947 // sense // intron // 3 /// ENST00000533177 // sense // intron // 17…	---	5.6733	5.21121	5.76154	4.70405	4.4039	4.13917
20510800	hsa-miR-1973	0.0011326	0.00789	22.95	48.42	0.47	down	miRNA-4_0	Homo sapiens	miRNA	miRBase	chr4:117220906-117220924 (+)	19	ACCGUGCAAAGGUAGCAUA	MIMAT0009448	ENST00000604093 // sense // 3UTR // 1 /// OTTHUMT00000469414 // sense // 3UTR // 1	---	5.65741	5.72892	5.44839	4.4177	4.46169	4.70148
20500781	hsa-miR-149-3p	0.0012015	0.00814	526.22	1123.19	0.47	down	miRNA-4_0	Homo sapiens	miRNA	miRBase	chr2:241395473-241395493 (+)	21	AGGGAGGGACGGGGGCUGUGC	MIMAT0004609	ENST00000264039 // sense // intron // 1 /// ENST00000404327 // antisense // intron // 1 /// ENST00000404891 // antisense // intron // 1 /// ENST00000420138 // sense // intron // 1 /// ENST00000426280 // sense // intron // 1 /// ENST00000469694 // sense // intron // 1 /// OTTHUMT00000257179 // sense // intron // 1 /// OTTHUMT00000325970 // sense // intron // 1 /// OTTHUMT00000325972 // sense // in…	---	10.2042	10.2651	9.97262	8.87435	9.10855	9.15456
20525601	hsa-miR-6820-5p	0.0051076	0.0216	13.08	26.98	0.48	down	miRNA-4_0	Homo sapiens	miRNA	miRBase	chr22:38363575-38363593 (+)	19	UGCGGCAGAGCUGGGGUCA	MIMAT0027540	ENST00000405557 // sense // intron // 4 /// ENST00000407936 // sense // intron // 4 /// ENST00000442738 // sense // intron // 4 /// ENST00000443002 // sense // intron // 4 /// ENST00000470701 // sense // intron // 4 /// ENST00000483713 // sense // intron // 4 /// ENST00000484894 // sense // intron // 4 /// ENST00000492213 // sense // intron // 5 /// OTTHUMT00000321570 // sense // intron // 4 /// …	---	4.72001	4.8491	4.73487	3.43506	4.04523	3.66743
20504584	hsa-miR-378d	0.0001068	0.00182	104.44	213.78	0.49	down	miRNA-4_0	Homo sapiens	miRNA	miRBase	chr4:5925006-5925025 (-) // chr8:94928307-94928326 (-)	20	ACUGGACUUGGAGUCAGAAA	MIMAT0018926	---	---	7.64517	7.77108	7.84551	6.80081	6.66884	6.66874
20506004	hsa-miR-935	0.0023365	0.0126	104.72	214.07	0.49	down	miRNA-4_0	Homo sapiens	miRNA	miRBase	chr19:54485616-54485638 (+)	23	CCAGUUACCGCUUCCGCUACCGC	MIMAT0004978	ENST00000270458 // sense // 3UTR // 4 /// OTTHUMT00000139361 // sense // 3UTR // 4	---	7.92141	7.79295	7.55323	6.91603	6.60311	6.63106
20519580	hsa-miR-4734	0.0025961	0.0137	241.62	489.9	0.49	down	miRNA-4_0	Homo sapiens	miRNA	miRBase	chr17:36858523-36858544 (-)	22	GCUGCGGGCUGCGGUCAGGGCG	MIMAT0019859	---	---	9.03457	8.98513	8.83112	7.67537	7.96269	8.13057
20504297	hsa-miR-574-5p	0.0044429	0.0198	129.32	263.12	0.49	down	miRNA-4_0	Homo sapiens	miRNA	miRBase	chr4:38869677-38869699 (+)	23	UGAGUGUGUGUGUGUGAGUGUGU	MIMAT0004795	ENST00000358869 // sense // intron // 1 /// ENST00000510213 // sense // intron // 1 /// ENST00000515037 // sense // intron // 1 /// OTTHUMT00000250436 // sense // intron // 1 /// OTTHUMT00000360578 // sense // intron // 1 /// OTTHUMT00000360580 // sense // intron // 1	---	8.05934	8.20576	7.89538	7.30151	6.97419	6.78761
20504407	hsa-miR-652-5p	0.0049213	0.021	56.78	115.86	0.49	down	miRNA-4_0	Homo sapiens	miRNA	miRBase	chrX:109298577-109298601 (+)	25	CAACCCUAGGAGAGGGUGCCAUUCA	MIMAT0022709	ENST00000288381 // sense // intron // 2 /// ENST00000372068 // sense // intron // 2 /// ENST00000372072 // sense // intron // 1 /// ENST00000372073 // sense // intron // 2 /// ENST00000471255 // sense // intron // 2 /// OTTHUMT00000057896 // sense // intron // 2 /// OTTHUMT00000057898 // sense // intron // 2 /// OTTHUMT00000057899 // sense // intron // 2	---	6.86641	6.9924	6.75154	6.17004	5.63381	5.69735
20505799	hsa-miR-374b-5p	0.0150426	0.0466	36.83	74.9	0.49	down	miRNA-4_0	Homo sapiens	miRNA	miRBase	chrX:73438422-73438443 (-)	22	AUAUAAUACAACCUGCUAAGUG	MIMAT0004955	ENST00000602420 // sense // intron // 4 /// ENST00000602812 // sense // intron // 5 /// ENST00000603037 // sense // intron // 1 /// ENST00000603672 // sense // intron // 5 /// OTTHUMT00000467491 // sense // intron // 5 /// OTTHUMT00000467492 // sense // intron // 4 /// OTTHUMT00000468297 // sense // intron // 5 /// OTTHUMT00000468301 // sense // intron // 1	hsa-mir-421 // chrX:73438212-73438296 (-) /// hsa-mir-374b // chrX:73438382-73438453 (-) /// hsa-mir-374c // chrX:73438384-73438453 (+)	5.89437	6.224	6.60389	4.91885	5.29479	5.41379
20500758	hsa-miR-152-3p	0.0003307	0.00328	417.74	207.03	2.02	up	miRNA-4_0	Homo sapiens	miRNA	miRBase	chr17:46114540-46114560 (-)	21	UCAGUGCAUGACAGAACUUGG	MIMAT0000438	ENST00000006101 // sense // intron // 2 /// ENST00000580174 // sense // intron // 1 /// ENST00000582553 // sense // intron // 1 /// ENST00000584666 // sense // intron // 1 /// OTTHUMT00000442953 // sense // intron // 1 /// OTTHUMT00000442955 // sense // intron // 1 /// OTTHUMT00000442957 // sense // intron // 1	---	7.62144	7.77862	7.72281	8.85794	8.68417	8.59621
20503907	hsa-miR-532-5p	0.0074151	0.0284	956.27	474.46	2.02	up	miRNA-4_0	Homo sapiens	miRNA	miRBase	chrX:49767773-49767794 (+)	22	CAUGCCUUGAGUGUAGGACCGU	MIMAT0002888	ENST00000376088 // sense // intron // 3 /// ENST00000376091 // sense // intron // 3 /// ENST00000482218 // sense // intron // 3 /// OTTHUMT00000056542 // sense // intron // 3 /// OTTHUMT00000056543 // sense // intron // 3 /// OTTHUMT00000109349 // sense // intron // 3	hsa-mir-188 // chrX:49768109-49768194 (+) /// hsa-mir-362 // chrX:49773572-49773636 (+) /// hsa-mir-500a // chrX:49773039-49773122 (+) /// hsa-mir-501 // chrX:49774330-49774413 (+) /// hsa-mir-532 // chrX:49767754-49767844 (+) /// hsa-mir-500b // chrX:49775280-49775358 (+)	9.06383	8.90552	8.74287	10.2661	9.70932	9.74732
20502237	hsa-miR-20b-5p	0.0002888	0.0032	3354.05	1622.79	2.07	up	miRNA-4_0	Homo sapiens	miRNA	miRBase	chrX:133303880-133303902 (-)	23	CAAAGUGCUCAUAGUGCAGGUAG	MIMAT0001413	---	hsa-mir-19b-2 // chrX:133303701-133303796 (-) /// hsa-mir-92a-2 // chrX:133303568-133303642 (-) /// hsa-mir-106a // chrX:133304228-133304308 (-) /// hsa-mir-363 // chrX:133303408-133303482 (-) /// hsa-mir-18b // chrX:133304071-133304141 (-) /// hsa-mir-20b // chrX:133303839-133303907 (-)	10.51	10.7391	10.7854	11.7203	11.6609	11.7727
20519566	hsa-miR-4726-5p	0.0112004	0.0379	80.54	39	2.07	up	miRNA-4_0	Homo sapiens	miRNA	miRBase	chr17:36875944-36875966 (+)	23	AGGGCCAGAGGAGCCUGGAGUGG	MIMAT0019845	ENST00000325718 // sense // intron // 13 /// ENST00000471200 // sense // intron // 3 /// ENST00000494578 // sense // intron // 1 /// ENST00000579499 // antisense // intron // 1 /// OTTHUMT00000256799 // sense // intron // 13 /// OTTHUMT00000256801 // sense // intron // 1 /// OTTHUMT00000256802 // sense // intron // 3 /// OTTHUMT00000442306 // antisense // intron // 1	---	4.90366	5.61208	5.38217	6.15946	6.34159	6.51295
20503908	hsa-miR-532-3p	0.0002737	0.0031	326.72	155.98	2.09	up	miRNA-4_0	Homo sapiens	miRNA	miRBase	chrX:49767810-49767831 (+)	22	CCUCCCACACCCAAGGCUUGCA	MIMAT0004780	ENST00000376088 // sense // intron // 3 /// ENST00000376091 // sense // intron // 3 /// ENST00000482218 // sense // intron // 3 /// OTTHUMT00000056542 // sense // intron // 3 /// OTTHUMT00000056543 // sense // intron // 3 /// OTTHUMT00000109349 // sense // intron // 3	hsa-mir-188 // chrX:49768109-49768194 (+) /// hsa-mir-362 // chrX:49773572-49773636 (+) /// hsa-mir-500a // chrX:49773039-49773122 (+) /// hsa-mir-501 // chrX:49774330-49774413 (+) /// hsa-mir-532 // chrX:49767754-49767844 (+) /// hsa-mir-500b // chrX:49775280-49775358 (+)	7.32418	7.28088	7.29232	8.53819	8.24185	8.29467
20503877	hsa-miR-501-5p	0.0012058	0.00814	183.07	87.09	2.1	up	miRNA-4_0	Homo sapiens	miRNA	miRBase	chrX:49774343-49774364 (+)	22	AAUCCUUUGUCCCUGGGUGAGA	MIMAT0002872	ENST00000376088 // sense // intron // 3 /// ENST00000376091 // sense // intron // 3 /// ENST00000482218 // sense // intron // 3 /// OTTHUMT00000056542 // sense // intron // 3 /// OTTHUMT00000056543 // sense // intron // 3 /// OTTHUMT00000109349 // sense // intron // 3	hsa-mir-188 // chrX:49768109-49768194 (+) /// hsa-mir-362 // chrX:49773572-49773636 (+) /// hsa-mir-500a // chrX:49773039-49773122 (+) /// hsa-mir-501 // chrX:49774330-49774413 (+) /// hsa-mir-502 // chrX:49779206-49779291 (+) /// hsa-mir-532 // chrX:49767754-49767844 (+) /// hsa-mir-660 // chrX:49777849-49777945 (+) /// hsa-mir-500b // chrX:49775280-49775358 (+)	6.48247	6.34593	6.54671	7.76983	7.41609	7.3818
20504380	hsa-miR-629-3p	0.0019752	0.0112	146.98	69.99	2.1	up	miRNA-4_0	Homo sapiens	miRNA	miRBase	chr15:70371726-70371747 (-)	22	GUUCUCCCAACGUAAGCCCAGC	MIMAT0003298	ENST00000317509 // sense // intron // 4 /// ENST00000440567 // sense // intron // 4 /// ENST00000442299 // sense // intron // 4 /// ENST00000451782 // sense // intron // 4 /// ENST00000539550 // sense // intron // 2 /// ENST00000557907 // sense // intron // 4 /// ENST00000557919 // sense // intron // 4 /// ENST00000557984 // sense // intron // 2 /// ENST00000557997 // sense // intron // 4 /// ENS…	---	6.21528	6.14138	6.07216	7.49502	7.06398	7.05832
20519417	hsa-miR-4640-5p	0.0160075	0.0491	26.49	12.6	2.1	up	miRNA-4_0	Homo sapiens	miRNA	miRBase	chr6:30858668-30858690 (+)	23	UGGGCCAGGGAGCAGCUGGUGGG	MIMAT0019699	ENST00000324771 // sense // intron // 6 /// ENST00000376567 // sense // intron // 3 /// ENST00000376568 // sense // intron // 4 /// ENST00000376569 // sense // intron // 5 /// ENST00000376570 // sense // intron // 6 /// ENST00000376575 // sense // intron // 6 /// ENST00000396342 // sense // intron // 4 /// ENST00000418800 // sense // intron // 4 /// ENST00000421124 // sense // intron // 4 /// ENS…	---	3.48582	3.86472	3.65689	4.26018	5.01733	4.92405
20501163	hsa-miR-200a-3p	0.0002082	0.00262	2645.59	1247.64	2.12	up	miRNA-4_0	Homo sapiens	miRNA	miRBase	chr1:1103296-1103317 (+)	22	UAACACUGUCUGGUAACGAUGU	MIMAT0000682	---	hsa-mir-200b // chr1:1102484-1102578 (+) /// hsa-mir-200a // chr1:1103243-1103332 (+) /// hsa-mir-429 // chr1:1104385-1104467 (+)	10.1335	10.3872	10.376	11.4193	11.3545	11.3532
20500135	hsa-miR-19a-3p	0.0013899	0.009	452.06	212.4	2.13	up	miRNA-4_0	Homo sapiens	miRNA	miRBase	chr13:92003193-92003215 (+)	23	UGUGCAAAUCUAUGCAAAACUGA	MIMAT0000073	ENST00000400282 // sense // intron // 3 /// ENST00000581816 // sense // exon // 3 /// ENST00000582141 // sense // exon // 2 /// OTTHUMT00000045448 // sense // intron // 3 /// OTTHUMT00000442497 // sense // exon // 2 /// OTTHUMT00000442498 // sense // exon // 3	hsa-mir-17 // chr13:92002859-92002942 (+) /// hsa-mir-18a // chr13:92003005-92003075 (+) /// hsa-mir-19a // chr13:92003145-92003226 (+) /// hsa-mir-19b-1 // chr13:92003446-92003532 (+) /// hsa-mir-20a // chr13:92003319-92003389 (+) /// hsa-mir-92a-1 // chr13:92003568-92003645 (+)	7.56029	7.6809	7.99256	8.70353	8.889	8.88751
20517682	hsa-miR-4304	0.0088195	0.0322	25.6	11.74	2.18	up	miRNA-4_0	Homo sapiens	miRNA	miRBase	chr12:123495249-123495265 (-)	17	CCGGCAUGUCCAGGGCA	MIMAT0016854	ENST00000280562 // sense // intron // 4 /// ENST00000320201 // sense // intron // 4 /// ENST00000392428 // sense // intron // 3 /// ENST00000451868 // sense // intron // 4 /// ENST00000542749 // sense // intron // 3 /// ENST00000546049 // sense // intron // 4 /// OTTHUMT00000401341 // sense // intron // 4 /// OTTHUMT00000401342 // sense // intron // 3 /// OTTHUMT00000401344 // sense // intron // …	---	3.30415	3.49026	3.90639	4.36958	4.80468	4.87823
20517745	hsa-miR-4286	0.0045475	0.02	123.47	56.1	2.2	up	miRNA-4_0	Homo sapiens	miRNA	miRBase	chr8:10524498-10524514 (+)	17	ACCCCACUCCUGGUACC	MIMAT0016916	ENST00000329335 // antisense // intron // 1 /// OTTHUMT00000375674 // antisense // intron // 1	---	5.86341	5.60648	6.00187	7.24713	6.9539	6.66177
20524047	hsa-miR-6127	0.0003159	0.00328	132.14	59.85	2.21	up	miRNA-4_0	Homo sapiens	miRNA	miRBase	chr1:22959821-22959839 (-)	19	UGAGGGAGUGGGUGGGAGG	MIMAT0024610	---	---	5.81601	6.02699	5.90889	7.0856	7.15899	6.91202
20501291	hsa-miR-148b-3p	0.0027994	0.0143	336.98	152.27	2.21	up	miRNA-4_0	Homo sapiens	miRNA	miRBase	chr12:54731062-54731083 (+)	22	UCAGUGCAUCACAGAACUUUGU	MIMAT0000759	ENST00000262061 // sense // intron // 1 /// ENST00000416254 // sense // intron // 1 /// ENST00000455864 // sense // intron // 1 /// ENST00000548076 // sense // intron // 1 /// ENST00000548281 // sense // intron // 1 /// ENST00000548753 // sense // intron // 1 /// ENST00000549043 // sense // intron // 1 /// ENST00000549116 // sense // intron // 1 /// ENST00000550027 // sense // intron // 1 /// ENS…	---	7.00161	7.2255	7.56602	8.32375	8.33256	8.55222
20501300	hsa-miR-335-5p	0.0134961	0.0435	69.7	31.56	2.21	up	miRNA-4_0	Homo sapiens	miRNA	miRBase	chr7:130135967-130135989 (+)	23	UCAAGAGCAAUAACGAAAAAUGU	MIMAT0000765	ENST00000223215 // sense // intron // 2 /// ENST00000341441 // sense // intron // 2 /// ENST00000378576 // sense // intron // 2 /// ENST00000393187 // sense // intron // 2 /// ENST00000399874 // sense // intron // 2 /// ENST00000416162 // sense // intron // 2 /// ENST00000421001 // sense // intron // 2 /// ENST00000427521 // sense // intron // 2 /// ENST00000433159 // sense // intron // 2 /// ENS…	---	5.068	5.34295	4.5713	5.91966	6.09293	6.37577
20500126	hsa-miR-15a-5p	0.0011427	0.00789	1229.58	553.88	2.22	up	miRNA-4_0	Homo sapiens	miRNA	miRBase	chr13:50623303-50623324 (-)	22	UAGCAGCACAUAAUGGUUUGUG	MIMAT0000068	ENST00000235290 // sense // intron // 4 /// ENST00000421758 // sense // exon // 3 /// ENST00000425586 // sense // intron // 4 /// ENST00000433070 // sense // intron // 3 /// ENST00000443587 // sense // intron // 5 /// ENST00000449579 // sense // exon // 4 /// ENST00000458725 // sense // intron // 4 /// OTTHUMT00000044954 // sense // intron // 3 /// OTTHUMT00000044955 // sense // exon // 3 /// OTT…	hsa-mir-15a // chr13:50623255-50623337 (-) /// hsa-mir-16-1 // chr13:50623109-50623197 (-)	8.85513	9.23945	9.28752	10.3415	10.2306	10.2387
20501771	hsa-miR-196b-5p	0.0010006	0.0071	321.28	144.2	2.23	up	miRNA-4_0	Homo sapiens	miRNA	miRBase	chr7:27209147-27209168 (-)	22	UAGGUAGUUUCCUGUUGUUGGG	MIMAT0001080	ENST00000384852 // sense // exon // 1 /// ENST00000465941 // sense // intron // 1 /// ENST00000470747 // sense // intron // 1 /// ENST00000487384 // sense // intron // 1 /// ENST00000489695 // sense // exon // 1 /// ENST00000519694 // antisense // intron // 1 /// ENST00000519935 // antisense // exon // 2 /// ENST00000523790 // antisense // exon // 1 /// OTTHUMT00000139972 // sense // exon // 1 //…	---	7.05435	7.03698	7.46621	8.34032	8.37395	8.28771
20500435	hsa-miR-7-5p	0.0045311	0.02	347.87	156.01	2.23	up	miRNA-4_0	Homo sapiens	miRNA	miRBase	chr15:89155087-89155109 (+) // chr19:4770712-4770734 (+) // chr9:86584727-86584749 (-)	23	UGGAAGACUAGUGAUUUUGUUGU	MIMAT0000252	ENST00000317292 // sense // intron // 2 /// ENST00000586721 // sense // intron // 4 /// ENST00000588711 // sense // intron // 3 /// ENST00000588758 // sense // intron // 5 /// ENST00000588923 // sense // intron // 3 /// ENST00000589368 // sense // intron // 2 /// ENST00000589639 // sense // intron // 2 /// ENST00000592663 // sense // intron // 2 /// ENST00000592709 // sense // intron // 2 /// OTT…	---	6.95064	7.31112	7.63642	8.39625	8.38627	8.56362
20503102	hsa-miR-484	0.0086683	0.0317	99.32	44.38	2.24	up	miRNA-4_0	Homo sapiens	miRNA	miRBase	chr16:15737158-15737179 (+)	22	UCAGGCUCAGUCCCCUCCCGAU	MIMAT0002174	ENST00000396353 // sense // 3UTR // 1 /// ENST00000396355 // sense // 3UTR // 1 /// OTTHUMT00000252133 // sense // 3UTR // 1	---	5.48012	5.38241	5.5948	7.11657	6.34462	6.45982
20504553	hsa-miR-671-3p	0.0101202	0.035	38.81	17.22	2.25	up	miRNA-4_0	Homo sapiens	miRNA	miRBase	chr7:150935574-150935594 (+)	21	UCCGGUUCUCAGGGCUCCACC	MIMAT0004819	ENST00000035307 // sense // 3UTR // 4 /// ENST00000495645 // sense // 3UTR // 5 /// OTTHUMT00000348648 // sense // 3UTR // 4 /// OTTHUMT00000348842 // sense // 3UTR // 5	---	4.2989	4.14442	3.91661	5.74146	5.00093	5.11162
20525733	hsa-miR-6886-5p	0.0123256	0.0409	15.4	6.82	2.26	up	miRNA-4_0	Homo sapiens	miRNA	miRBase	chr19:11224155-11224175 (+)	21	CCCGCAGGUGAGAUGAGGGCU	MIMAT0027672	ENST00000252444 // sense // intron // 9 /// ENST00000455727 // sense // intron // 7 /// ENST00000535915 // sense // intron // 8 /// ENST00000545707 // sense // intron // 8 /// ENST00000557933 // sense // intron // 9 /// ENST00000558013 // sense // intron // 9 /// ENST00000558518 // sense // intron // 9 /// ENST00000559340 // sense // intron // 1 /// ENST00000560173 // sense // exon // 3 /// ENST0…	---	2.29035	3.06223	3.00033	4.1651	3.76724	3.92056
20502129	hsa-miR-425-5p	1.26e-05	0.000526	6112.61	2646.48	2.31	up	miRNA-4_0	Homo sapiens	miRNA	miRBase	chr3:49057632-49057654 (-)	23	AAUGACACGAUCACUCCCGUUGA	MIMAT0003393	ENST00000313778 // sense // intron // 1 /// ENST00000440857 // sense // intron // 1 /// ENST00000492585 // sense // intron // 1 /// ENST00000496568 // sense // intron // 1 /// OTTHUMT00000345586 // sense // intron // 1 /// OTTHUMT00000345587 // sense // intron // 1 /// OTTHUMT00000345595 // sense // intron // 1 /// OTTHUMT00000345596 // sense // intron // 1	hsa-mir-191 // chr3:49058051-49058142 (-) /// hsa-mir-425 // chr3:49057581-49057667 (-)	11.4022	11.3714	11.3778	12.6796	12.5302	12.5418
20504552	hsa-miR-671-5p	0.0009796	0.0071	306.88	131.21	2.34	up	miRNA-4_0	Homo sapiens	miRNA	miRBase	chr7:150935535-150935557 (+)	23	AGGAAGCCCUGGAGGGGCUGGAG	MIMAT0003880	ENST00000035307 // sense // 3UTR // 4 /// ENST00000495645 // sense // 3UTR // 5 /// OTTHUMT00000348648 // sense // 3UTR // 4 /// OTTHUMT00000348842 // sense // 3UTR // 5	---	7.0005	7.15898	6.98963	8.52903	8.14987	8.12455
20500718	hsa-miR-15b-5p	9.63e-05	0.00173	5806.94	2442.31	2.38	up	miRNA-4_0	Homo sapiens	miRNA	miRBase	chr3:160122395-160122416 (+)	22	UAGCAGCACAUCAUGGUUUACA	MIMAT0000417	ENST00000344722 // sense // intron // 4 /// ENST00000357388 // sense // intron // 5 /// ENST00000360111 // sense // intron // 5 /// ENST00000462787 // sense // intron // 4 /// ENST00000467468 // sense // intron // 4 /// ENST00000468653 // sense // intron // 5 /// ENST00000469762 // sense // intron // 5 /// ENST00000469858 // sense // intron // 3 /// ENST00000470240 // sense // intron // 2 /// ENS…	hsa-mir-16-2 // chr3:160122533-160122613 (+) /// hsa-mir-15b // chr3:160122376-160122473 (+)	11.1213	11.2684	11.4142	12.5348	12.5017	12.4931
20500132	hsa-miR-18a-5p	0.000121	0.00191	4149.49	1738.14	2.39	up	miRNA-4_0	Homo sapiens	miRNA	miRBase	chr13:92003010-92003032 (+)	23	UAAGGUGCAUCUAGUGCAGAUAG	MIMAT0000072	ENST00000362310 // sense // exon // 1 /// ENST00000400282 // sense // intron // 3 /// ENST00000581816 // sense // exon // 3 /// ENST00000582141 // sense // exon // 2 /// OTTHUMT00000045448 // sense // intron // 3 /// OTTHUMT00000442497 // sense // exon // 2 /// OTTHUMT00000442498 // sense // exon // 3	hsa-mir-17 // chr13:92002859-92002942 (+) /// hsa-mir-18a // chr13:92003005-92003075 (+) /// hsa-mir-19a // chr13:92003145-92003226 (+) /// hsa-mir-19b-1 // chr13:92003446-92003532 (+) /// hsa-mir-20a // chr13:92003319-92003389 (+) /// hsa-mir-92a-1 // chr13:92003568-92003645 (+)	10.7077	10.8392	10.7848	12.1803	11.9402	11.9545
20515618	hsa-miR-3065-5p	0.0020907	0.0118	121.7	50.73	2.4	up	miRNA-4_0	Homo sapiens	miRNA	miRBase	chr17:79099686-79099708 (+)	23	UCAACAAAAUCACUGAUGCUGGA	MIMAT0015066	ENST00000326724 // antisense // intron // 7 /// ENST00000374792 // antisense // intron // 7 /// ENST00000417379 // antisense // intron // 6 /// ENST00000572339 // antisense // intron // 5 /// ENST00000573469 // antisense // intron // 1 /// OTTHUMT00000256055 // antisense // intron // 7 /// OTTHUMT00000256056 // antisense // intron // 6 /// OTTHUMT00000439038 // antisense // intron // 7 /// OTTHUM…	hsa-mir-338 // chr17:79099683-79099749 (-) /// hsa-mir-657 // chr17:79099076-79099173 (-) /// hsa-mir-1250 // chr17:79106996-79107108 (-) /// hsa-mir-3065 // chr17:79099677-79099755 (+)	5.42768	5.87824	5.73018	7.15743	6.89603	6.74707
20500777	hsa-miR-138-1-3p	0.0051461	0.0216	79.74	33.25	2.4	up	miRNA-4_0	Homo sapiens	miRNA	miRBase	chr3:44155766-44155787 (+)	22	GCUACUUCACAACACCAGGGCC	MIMAT0004607	---	---	4.6677	5.40301	5.13743	6.34845	6.42489	6.19703
20500120	hsa-let-7d-3p	0.0011595	0.00796	57.93	23.74	2.44	up	miRNA-4_0	Homo sapiens	miRNA	miRBase	chr9:96941177-96941198 (+)	22	CUAUACGACCUGCUGCCUUUCU	MIMAT0004484	ENST00000416309 // antisense // intron // 3 /// ENST00000602602 // antisense // intron // 2 /// ENST00000602703 // sense // intron // 1 /// OTTHUMT00000053172 // antisense // intron // 3 /// OTTHUMT00000467607 // antisense // intron // 2 /// OTTHUMT00000467752 // sense // intron // 1	hsa-let-7a-1 // chr9:96938239-96938318 (+) /// hsa-let-7d // chr9:96941116-96941202 (+) /// hsa-let-7f-1 // chr9:96938629-96938715 (+)	4.63293	4.41566	4.70013	5.66605	6.11026	5.81102
20518919	hsa-miR-4521	0.0015156	0.00949	1070.65	428.54	2.5	up	miRNA-4_0	Homo sapiens	miRNA	miRBase	chr17:8090266-8090287 (+)	22	GCUAAGGAAGUCCUGUGCUCAG	MIMAT0019058	---	---	8.89054	8.65439	8.72668	10.3908	9.91662	9.90431
20504433	hsa-miR-421	0.0007922	0.00623	911.73	363.2	2.51	up	miRNA-4_0	Homo sapiens	miRNA	miRBase	chrX:73438227-73438249 (-)	23	AUCAACAGACAUUAAUUGGGCGC	MIMAT0003339	ENST00000602420 // sense // intron // 4 /// ENST00000602812 // sense // intron // 5 /// ENST00000603037 // sense // intron // 1 /// ENST00000603672 // sense // intron // 5 /// OTTHUMT00000467491 // sense // intron // 5 /// OTTHUMT00000467492 // sense // intron // 4 /// OTTHUMT00000468297 // sense // intron // 5 /// OTTHUMT00000468301 // sense // intron // 1	hsa-mir-421 // chrX:73438212-73438296 (-) /// hsa-mir-374b // chrX:73438382-73438453 (-) /// hsa-mir-374c // chrX:73438384-73438453 (+)	8.44701	8.53123	8.57741	10.1217	9.64285	9.75178
20506862	hsa-miR-1266-5p	0.0045627	0.02	6.71	2.68	2.51	up	miRNA-4_0	Homo sapiens	miRNA	miRBase	chr15:52569363-52569385 (-)	23	CCUCAGGGCUGUAGAACAGGGCU	MIMAT0005920	ENST00000261839 // sense // intron // 4 /// ENST00000443683 // sense // intron // 5 /// ENST00000541028 // sense // intron // 3 /// ENST00000558479 // sense // intron // 4 /// ENST00000558902 // sense // intron // 5 /// ENST00000559459 // sense // intron // 4 /// ENST00000560809 // sense // intron // 4 /// OTTHUMT00000419562 // sense // intron // 4 /// OTTHUMT00000419563 // sense // intron // 4 /…	---	1.39735	1.54412	1.36489	2.97567	2.97567	2.30759
20503879	hsa-miR-502-5p	0.015158	0.0468	18.07	7.2	2.51	up	miRNA-4_0	Homo sapiens	miRNA	miRBase	chrX:49779221-49779241 (+)	21	AUCCUUGCUAUCUGGGUGCUA	MIMAT0002873	ENST00000376088 // sense // intron // 3 /// ENST00000376091 // sense // intron // 3 /// ENST00000482218 // sense // intron // 3 /// OTTHUMT00000056542 // sense // intron // 3 /// OTTHUMT00000056543 // sense // intron // 3 /// OTTHUMT00000109349 // sense // intron // 3	hsa-mir-362 // chrX:49773572-49773636 (+) /// hsa-mir-500a // chrX:49773039-49773122 (+) /// hsa-mir-501 // chrX:49774330-49774413 (+) /// hsa-mir-502 // chrX:49779206-49779291 (+) /// hsa-mir-660 // chrX:49777849-49777945 (+) /// hsa-mir-500b // chrX:49775280-49775358 (+)	3.36263	2.38907	2.8325	3.90287	4.47287	4.16928
20515644	hsa-miR-3200-5p	0.0098738	0.0344	45.46	17.95	2.53	up	miRNA-4_0	Homo sapiens	miRNA	miRBase	chr22:31127556-31127577 (+)	22	AAUCUGAGAAGGCGCACAAGGU	MIMAT0017392	ENST00000332585 // sense // intron // 1 /// ENST00000382310 // sense // intron // 1 /// ENST00000403222 // sense // intron // 2 /// ENST00000407373 // sense // intron // 1 /// ENST00000438716 // sense // intron // 2 /// ENST00000446658 // sense // intron // 1 /// OTTHUMT00000321547 // sense // intron // 1 /// OTTHUMT00000321548 // sense // intron // 1 /// OTTHUMT00000321551 // sense // intron // …	---	4.34547	4.40963	3.78505	5.91957	5.37229	5.24703
20500733	hsa-miR-128-3p	0.0005692	0.00487	598.62	235.76	2.54	up	miRNA-4_0	Homo sapiens	miRNA	miRBase	chr2:136423016-136423036 (+) // chr3:35786019-35786039 (+)	21	UCACAGUGAACCGGUCUCUUU	MIMAT0000424	ENST00000187397 // sense // intron // 18 /// ENST00000337271 // sense // intron // 17 /// ENST00000417925 // sense // intron // 17 /// ENST00000444190 // sense // intron // 17 /// ENST00000457165 // sense // intron // 6 /// ENST00000458225 // sense // intron // 18 /// ENST00000462173 // sense // intron // 3 /// OTTHUMT00000253334 // sense // intron // 18 /// OTTHUMT00000341609 // sense // intron …	---	7.64566	7.98302	8.05667	9.34474	9.15664	9.19402
20502235	hsa-miR-18b-5p	8.44e-05	0.00167	764.82	299.22	2.56	up	miRNA-4_0	Homo sapiens	miRNA	miRBase	chrX:133304114-133304136 (-)	23	UAAGGUGCAUCUAGUGCAGUUAG	MIMAT0001412	ENST00000454574 // sense // exon // 1	hsa-mir-19b-2 // chrX:133303701-133303796 (-) /// hsa-mir-92a-2 // chrX:133303568-133303642 (-) /// hsa-mir-106a // chrX:133304228-133304308 (-) /// hsa-mir-363 // chrX:133303408-133303482 (-) /// hsa-mir-18b // chrX:133304071-133304141 (-) /// hsa-mir-20b // chrX:133303839-133303907 (-)	8.0932	8.24832	8.3754	9.64238	9.59274	9.52075
20501201	hsa-miR-362-5p	0.0005256	0.00465	495.11	192.83	2.57	up	miRNA-4_0	Homo sapiens	miRNA	miRBase	chrX:49773576-49773599 (+)	24	AAUCCUUGGAACCUAGGUGUGAGU	MIMAT0000705	ENST00000376088 // sense // intron // 3 /// ENST00000376091 // sense // intron // 3 /// ENST00000482218 // sense // intron // 3 /// OTTHUMT00000056542 // sense // intron // 3 /// OTTHUMT00000056543 // sense // intron // 3 /// OTTHUMT00000109349 // sense // intron // 3	hsa-mir-188 // chrX:49768109-49768194 (+) /// hsa-mir-362 // chrX:49773572-49773636 (+) /// hsa-mir-500a // chrX:49773039-49773122 (+) /// hsa-mir-501 // chrX:49774330-49774413 (+) /// hsa-mir-502 // chrX:49779206-49779291 (+) /// hsa-mir-532 // chrX:49767754-49767844 (+) /// hsa-mir-660 // chrX:49777849-49777945 (+) /// hsa-mir-500b // chrX:49775280-49775358 (+)	7.64566	7.60048	7.56915	9.18692	8.96114	8.72566
20517755	hsa-miR-500b-3p	0.00214	0.012	20.98	8.1	2.59	up	miRNA-4_0	Homo sapiens	miRNA	miRBase	chrX:49775330-49775349 (+)	20	GCACCCAGGCAAGGAUUCUG	MIMAT0027032	ENST00000376088 // sense // intron // 3 /// ENST00000376091 // sense // intron // 3 /// ENST00000458843 // sense // exon // 1 /// ENST00000482218 // sense // intron // 3 /// OTTHUMT00000056542 // sense // intron // 3 /// OTTHUMT00000056543 // sense // intron // 3 /// OTTHUMT00000109349 // sense // intron // 3	hsa-mir-188 // chrX:49768109-49768194 (+) /// hsa-mir-362 // chrX:49773572-49773636 (+) /// hsa-mir-500a // chrX:49773039-49773122 (+) /// hsa-mir-501 // chrX:49774330-49774413 (+) /// hsa-mir-502 // chrX:49779206-49779291 (+) /// hsa-mir-532 // chrX:49767754-49767844 (+) /// hsa-mir-660 // chrX:49777849-49777945 (+) /// hsa-mir-500b // chrX:49775280-49775358 (+)	3.15333	2.64068	3.30265	4.34399	4.41895	4.42866
20501181	hsa-miR-130b-3p	0.0002517	0.00292	2689.39	1017.83	2.64	up	miRNA-4_0	Homo sapiens	miRNA	miRBase	chr22:22007643-22007664 (+)	22	CAGUGCAAUGAUGAAAGGGCAU	MIMAT0000691	ENST00000498589 // sense // exon // 2 /// OTTHUMT00000102312 // sense // exon // 2	hsa-mir-130b // chr22:22007593-22007674 (+) /// hsa-mir-301b // chr22:22007270-22007347 (+)	10.0471	10.0342	9.93434	11.6159	11.3097	11.2725
20519528	hsa-miR-4708-3p	0.0005358	0.0047	13.95	5.28	2.64	up	miRNA-4_0	Homo sapiens	miRNA	miRBase	chr14:65801841-65801862 (-)	22	AGCAAGGCGGCAUCUCUCUGAU	MIMAT0019810	---	---	2.3864	2.25511	2.60574	3.79732	3.63613	3.99356
20500556	hsa-miR-200b-3p	0.0001309	0.00198	2627.73	991.74	2.65	up	miRNA-4_0	Homo sapiens	miRNA	miRBase	chr1:1102540-1102561 (+)	22	UAAUACUGCCUGGUAAUGAUGA	MIMAT0000318	---	hsa-mir-200b // chr1:1102484-1102578 (+) /// hsa-mir-200a // chr1:1103243-1103332 (+) /// hsa-mir-429 // chr1:1104385-1104467 (+)	9.77824	10.0498	10.0752	11.3865	11.3093	11.4019
20500762	hsa-miR-191-3p	0.0018353	0.0108	12.14	4.59	2.65	up	miRNA-4_0	Homo sapiens	miRNA	miRBase	chr3:49058064-49058085 (-)	22	GCUGCGCUUGGAUUUCGUCCCC	MIMAT0001618	ENST00000313778 // sense // intron // 1 /// ENST00000326912 // antisense // intron // 1 /// ENST00000440857 // sense // intron // 1 /// ENST00000492585 // sense // intron // 1 /// ENST00000496568 // sense // intron // 1 /// OTTHUMT00000345586 // sense // intron // 1 /// OTTHUMT00000345587 // sense // intron // 1 /// OTTHUMT00000345595 // sense // intron // 1 /// OTTHUMT00000345596 // sense // int…	hsa-mir-191 // chr3:49058051-49058142 (-) /// hsa-mir-425 // chr3:49057581-49057667 (-)	2.03686	2.5676	2.02941	3.70863	3.5766	3.53971
20517696	hsa-miR-4314	0.0018749	0.0108	7.4	2.74	2.7	up	miRNA-4_0	Homo sapiens	miRNA	miRBase	chr17:7991384-7991401 (+)	18	CUCUGGGAAAUGGGACAG	MIMAT0016868	---	---	1.40439	1.30779	1.69406	3.21127	2.82912	2.64136
20515573	hsa-miR-3154	0.0039832	0.0185	35.07	12.94	2.71	up	miRNA-4_0	Homo sapiens	miRNA	miRBase	chr9:131007235-131007256 (-)	22	CAGAAGGGGAGUUGGGAGCAGA	MIMAT0015028	ENST00000341179 // antisense // intron // 15 /// ENST00000372923 // antisense // intron // 15 /// ENST00000393594 // antisense // intron // 15 /// ENST00000441149 // antisense // intron // 14 /// ENST00000475805 // antisense // intron // 15 /// ENST00000479174 // antisense // intron // 2 /// ENST00000486160 // antisense // intron // 15 /// ENST00000493925 // antisense // intron // 2 /// OTTHUMT00…	hsa-mir-199b // chr9:131007000-131007109 (-) /// hsa-mir-3154 // chr9:131007226-131007309 (-)	3.66874	3.654	3.80193	5.13555	5.55002	4.72957
20504268	hsa-miR-551a	0.0006006	0.00509	5.04	1.85	2.72	up	miRNA-4_0	Homo sapiens	miRNA	miRBase	chr1:3477274-3477294 (-)	21	GCGACCCACUCUUGGUUUCCA	MIMAT0003214	ENST00000356575 // sense // intron // 4 /// ENST00000485002 // sense // intron // 3 /// OTTHUMT00000001546 // sense // intron // 3 /// OTTHUMT00000354866 // sense // intron // 4	---	0.952319	1.09895	0.65396	2.40049	2.37003	2.24885
20500174	hsa-miR-93-3p	0.000649	0.00525	410.96	150.96	2.72	up	miRNA-4_0	Homo sapiens	miRNA	miRBase	chr7:99691400-99691421 (-)	22	ACUGCUGAGCUAGCACUUCCCG	MIMAT0004509	ENST00000303887 // sense // intron // 13 /// ENST00000343023 // sense // intron // 8 /// ENST00000354230 // sense // intron // 12 /// ENST00000485286 // sense // intron // 12 /// ENST00000489841 // sense // intron // 12 /// ENST00000491245 // sense // intron // 4 /// ENST00000493352 // sense // intron // 2 /// OTTHUMT00000336534 // sense // intron // 13 /// OTTHUMT00000336598 // sense // intron /…	hsa-mir-25 // chr7:99691183-99691266 (-) /// hsa-mir-93 // chr7:99691391-99691470 (-) /// hsa-mir-106b // chr7:99691616-99691697 (-)	7.45748	7.09885	7.19954	8.86911	8.70311	8.4953
20504568	hsa-miR-1323	0.0139359	0.0442	23.5	8.64	2.72	up	miRNA-4_0	Homo sapiens	miRNA	miRBase	chr19:54175232-54175253 (+)	22	UCAAAACUGAGGGGCAUUUUCU	MIMAT0005795	---	hsa-mir-512-1 // chr19:54169933-54170016 (+) /// hsa-mir-512-2 // chr19:54172411-54172508 (+) /// hsa-mir-498 // chr19:54177451-54177574 (+) /// hsa-mir-520e // chr19:54178965-54179051 (+) /// hsa-mir-515-1 // chr19:54182257-54182339 (+) /// hsa-mir-519e // chr19:54183194-54183277 (+) /// hsa-mir-1323 // chr19:54175222-54175294 (+)	3.52094	2.52415	3.33108	4.82624	4.23051	4.62533
20517830	hsa-miR-3619-5p	0.01476	0.0458	49.23	18.07	2.72	up	miRNA-4_0	Homo sapiens	miRNA	miRBase	chr22:46486939-46486960 (+)	22	UCAGCAGGCAGGCUGGUGCAGC	MIMAT0017999	ENST00000360737 // sense // intron // 1 /// ENST00000381051 // sense // intron // 1 /// ENST00000435439 // sense // intron // 1 /// ENST00000443490 // sense // intron // 1 /// OTTHUMT00000316781 // sense // intron // 1 /// OTTHUMT00000316782 // sense // intron // 1 /// OTTHUMT00000316783 // sense // intron // 1 /// OTTHUMT00000316787 // sense // intron // 1	---	4.00517	4.79528	3.76724	5.90707	5.59239	5.38357
20519465	hsa-miR-219b-5p	0.0033118	0.0162	5.11	1.85	2.76	up	miRNA-4_0	Homo sapiens	miRNA	miRBase	chr9:131154913-131154934 (+)	22	AGAUGUCCAGCCACAAUUCUCG	MIMAT0019747	ENST00000385220 // antisense // exon // 1	hsa-mir-219a-2 // chr9:131154897-131154993 (-) /// hsa-mir-219b // chr9:131154900-131154987 (+)	0.795533	0.971346	0.94861	2.56534	2.60959	1.9067
20500748	hsa-miR-141-3p	0.0024274	0.013	1862.14	667.12	2.79	up	miRNA-4_0	Homo sapiens	miRNA	miRBase	chr12:7073318-7073339 (+)	22	UAACACUGUCUGGUAAAGAUGG	MIMAT0000432	ENST00000537269 // sense // intron // 1 /// OTTHUMT00000402989 // sense // intron // 1	hsa-mir-141 // chr12:7073260-7073354 (+) /// hsa-mir-200c // chr12:7072862-7072929 (+)	8.98073	9.64869	9.55774	10.9895	10.8424	10.7752
20519518	hsa-miR-4701-3p	0.0069151	0.0272	20.41	7.22	2.82	up	miRNA-4_0	Homo sapiens	miRNA	miRBase	chr12:49165763-49165782 (-)	20	AUGGGUGAUGGGUGUGGUGU	MIMAT0019799	ENST00000307885 // sense // intron // 17 /// ENST00000357869 // sense // intron // 16 /// ENST00000547260 // sense // intron // 4 /// ENST00000548351 // sense // intron // 4 /// ENST00000550422 // sense // intron // 17 /// ENST00000552099 // sense // intron // 5 /// OTTHUMT00000408860 // sense // intron // 4 /// OTTHUMT00000408862 // sense // intron // 17 /// OTTHUMT00000408863 // sense // intron…	---	2.44582	3.39425	2.75963	4.38704	4.46466	4.21985
20500773	hsa-miR-134-5p	0.0089904	0.0326	17.13	6	2.85	up	miRNA-4_0	Homo sapiens	miRNA	miRBase	chr14:101521031-101521052 (+)	22	UGUGACUGGUUGACCAGAGGGG	MIMAT0000447	ENST00000385258 // sense // exon // 1	hsa-mir-134 // chr14:101521024-101521096 (+) /// hsa-mir-154 // chr14:101526092-101526175 (+) /// hsa-mir-377 // chr14:101528387-101528455 (+) /// hsa-mir-381 // chr14:101512257-101512331 (+) /// hsa-mir-382 // chr14:101520643-101520718 (+) /// hsa-mir-485 // chr14:101521756-101521828 (+) /// hsa-mir-487a // chr14:101518783-101518862 (+) /// hsa-mir-496 // chr14:101526910-101527011 (+) /// hsa-mi…	2.21618	2.54726	3.03362	4.5495	3.8411	3.92369
20500395	hsa-miR-197-3p	0.0026889	0.0139	399.41	138.94	2.87	up	miRNA-4_0	Homo sapiens	miRNA	miRBase	chr1:110141562-110141583 (+)	22	UUCACCACCUUCUCCACCCAGC	MIMAT0000227	---	---	7.33137	6.89603	7.16931	9.00348	8.61746	8.32321
20500133	hsa-miR-18a-3p	0.000412	0.00378	298.08	103.27	2.89	up	miRNA-4_0	Homo sapiens	miRNA	miRBase	chr13:92003051-92003073 (+)	23	ACUGCCCUAAGUGCUCCUUCUGG	MIMAT0002891	ENST00000362310 // sense // exon // 1 /// ENST00000400282 // sense // intron // 3 /// ENST00000581816 // sense // exon // 3 /// ENST00000582141 // sense // exon // 2 /// OTTHUMT00000045448 // sense // intron // 3 /// OTTHUMT00000442497 // sense // exon // 2 /// OTTHUMT00000442498 // sense // exon // 3	hsa-mir-17 // chr13:92002859-92002942 (+) /// hsa-mir-18a // chr13:92003005-92003075 (+) /// hsa-mir-19a // chr13:92003145-92003226 (+) /// hsa-mir-19b-1 // chr13:92003446-92003532 (+) /// hsa-mir-20a // chr13:92003319-92003389 (+) /// hsa-mir-92a-1 // chr13:92003568-92003645 (+)	6.78026	6.58381	6.74875	8.46523	8.20515	8.0072
20509229	hsa-miR-1910-3p	0.0119732	0.0402	18.77	6.47	2.9	up	miRNA-4_0	Homo sapiens	miRNA	miRBase	chr16:85775237-85775256 (-)	20	GAGGCAGAAGCAGGAUGACA	MIMAT0026917	ENST00000284245 // sense // intron // 1 /// ENST00000602675 // sense // intron // 1 /// ENST00000602719 // sense // intron // 1 /// ENST00000602758 // sense // intron // 1 /// ENST00000602766 // sense // intron // 1 /// ENST00000602914 // sense // intron // 1 /// OTTHUMT00000467249 // sense // intron // 1 /// OTTHUMT00000467250 // sense // intron // 1 /// OTTHUMT00000467252 // sense // intron // …	---	2.55883	2.66112	2.90133	4.5495	3.5537	4.6059
20500393	hsa-miR-196a-5p	8.89e-05	0.00169	1105.04	375.98	2.94	up	miRNA-4_0	Homo sapiens	miRNA	miRBase	chr12:54385546-54385567 (+) // chr17:46709894-46709915 (-)	22	UAGGUAGUUUCAUGUUGUUGGG	MIMAT0000226	ENST00000504315 // sense // intron // 1 /// ENST00000513209 // sense // intron // 1 /// OTTHUMT00000358945 // sense // intron // 1 /// OTTHUMT00000358949 // sense // intron // 1	---	8.55363	8.3993	8.75233	10.1684	10.0599	10.1204
20501276	hsa-miR-330-3p	0.0006178	0.00515	377.02	127.61	2.95	up	miRNA-4_0	Homo sapiens	miRNA	miRBase	chr19:46142267-46142289 (-)	23	GCAAAGCACACGGCCUGCAGAGA	MIMAT0000751	ENST00000245925 // sense // intron // 1 /// ENST00000399594 // sense // intron // 4 /// ENST00000536630 // sense // intron // 4 /// ENST00000586195 // sense // intron // 1 /// ENST00000586770 // sense // 5UTR // 1 /// ENST00000587152 // sense // intron // 4 /// ENST00000588000 // sense // intron // 1 /// ENST00000588308 // sense // intron // 1 /// ENST00000588610 // sense // intron // 1 /// ENST0…	---	7.0661	6.90591	7.05645	8.87929	8.40161	8.41353
20515543	hsa-miR-3137	0.0059929	0.0242	8.3	2.69	3.09	up	miRNA-4_0	Homo sapiens	miRNA	miRBase	chr3:194855280-194855303 (-)	24	UCUGUAGCCUGGGAGCAAUGGGGU	MIMAT0015005	ENST00000310380 // sense // intron // 3 /// ENST00000355729 // sense // intron // 2 /// ENST00000418940 // sense // intron // 4 /// ENST00000429994 // sense // intron // 3 /// ENST00000437101 // sense // intron // 4 /// ENST00000473200 // sense // intron // 1 /// ENST00000491138 // sense // intron // 2 /// OTTHUMT00000342290 // sense // intron // 3 /// OTTHUMT00000342292 // sense // intron // 3 /…	---	1.33824	1.44779	1.53376	3.47844	3.23057	2.47134
20504572	hsa-miR-1301-3p	0.002612	0.0137	279.71	89.25	3.13	up	miRNA-4_0	Homo sapiens	miRNA	miRBase	chr2:25551520-25551543 (-)	24	UUGCAGCUGCCUGGGAGUGACUUC	MIMAT0005797	ENST00000264709 // sense // intron // 1 /// ENST00000321117 // sense // intron // 1 /// ENST00000380756 // sense // intron // 1 /// ENST00000406659 // sense // intron // 1 /// OTTHUMT00000211587 // sense // intron // 1 /// OTTHUMT00000324946 // sense // intron // 1 /// OTTHUMT00000325147 // sense // intron // 1 /// OTTHUMT00000325148 // sense // intron // 1	---	6.69766	6.42229	6.36104	8.57568	7.82743	7.99913
20503831	hsa-miR-525-5p	0.0009881	0.0071	4.79	1.52	3.15	up	miRNA-4_0	Homo sapiens	miRNA	miRBase	chr19:54200801-54200821 (+)	21	CUCCAGAGGGAUGCACUUUCU	MIMAT0002838	---	hsa-mir-520a // chr19:54194135-54194219 (+) /// hsa-mir-526b // chr19:54197647-54197729 (+) /// hsa-mir-519b // chr19:54198467-54198547 (+) /// hsa-mir-525 // chr19:54200787-54200871 (+) /// hsa-mir-523 // chr19:54201639-54201725 (+) /// hsa-mir-518f // chr19:54203269-54203355 (+) /// hsa-mir-520b // chr19:54204481-54204541 (+) /// hsa-mir-518b // chr19:54205991-54206073 (+) /// hsa-mir-526a-1 //…	0.336708	0.63267	0.887334	2.42666	2.03686	2.33939
20515623	hsa-miR-3187-3p	0.0109778	0.0374	55.3	17.34	3.19	up	miRNA-4_0	Homo sapiens	miRNA	miRBase	chr19:813627-813646 (+)	20	UUGGCCAUGGGGCUGCGCGG	MIMAT0015069	ENST00000359894 // antisense // exon // 7 /// ENST00000520876 // antisense // exon // 8 /// OTTHUMT00000379096 // antisense // exon // 8 /// OTTHUMT00000379097 // antisense // exon // 7	hsa-mir-3187 // chr19:813584-813653 (+) /// hsa-mir-4745 // chr19:804940-805001 (+)	3.49178	4.70812	4.19106	5.83473	5.97205	5.57985
20511549	hsa-miR-2110	0.000609	0.00512	272.4	81.55	3.34	up	miRNA-4_0	Homo sapiens	miRNA	miRBase	chr10:115933910-115933931 (-)	22	UUGGGGAAACGGCCGCUGAGUG	MIMAT0010133	ENST00000369285 // sense // 5UTR // 1 /// ENST00000369286 // sense // 5UTR // 1 /// ENST00000369287 // sense // 5UTR // 1 /// OTTHUMT00000050451 // sense // 5UTR // 1 /// OTTHUMT00000050452 // sense // 5UTR // 1 /// OTTHUMT00000050455 // sense // 5UTR // 1	---	6.60257	6.13784	6.3502	8.34093	7.95973	7.98703
20518879	hsa-miR-4485	8.88e-05	0.00169	412.68	120.53	3.42	up	miRNA-4_0	Homo sapiens	miRNA	miRBase	chr11:10529824-10529843 (-)	20	UAACGGCCGCGGUACCCUAA	MIMAT0019019	ENST00000536684 // sense // 5UTR // 1 /// OTTHUMT00000469398 // sense // 5UTR // 1	---	6.88697	6.91795	6.97668	8.90506	8.51795	8.66251
20502130	hsa-miR-425-3p	0.0003291	0.00328	309.85	89.15	3.48	up	miRNA-4_0	Homo sapiens	miRNA	miRBase	chr3:49057592-49057613 (-)	22	AUCGGGAAUGUCGUGUCCGCCC	MIMAT0001343	ENST00000313778 // sense // intron // 1 /// ENST00000440857 // sense // intron // 1 /// ENST00000492585 // sense // intron // 1 /// ENST00000496568 // sense // intron // 1 /// OTTHUMT00000345586 // sense // intron // 1 /// OTTHUMT00000345587 // sense // intron // 1 /// OTTHUMT00000345595 // sense // intron // 1 /// OTTHUMT00000345596 // sense // intron // 1	hsa-mir-191 // chr3:49058051-49058142 (-) /// hsa-mir-425 // chr3:49057581-49057667 (-)	6.48247	6.51701	6.47692	8.5996	8.11602	8.1296
20502367	hsa-miR-449a	0.0008066	0.00623	6.29	1.8	3.49	up	miRNA-4_0	Homo sapiens	miRNA	miRBase	chr5:54466414-54466435 (-)	22	UGGCAGUGUAUUGUUAGCUGGU	MIMAT0001541	ENST00000296733 // sense // intron // 2 /// ENST00000322374 // sense // intron // 2 /// ENST00000331730 // sense // intron // 1 /// ENST00000334206 // sense // intron // 2 /// ENST00000381375 // sense // intron // 2 /// ENST00000507931 // sense // intron // 1 /// ENST00000513180 // sense // intron // 2 /// OTTHUMT00000253908 // sense // intron // 2 /// OTTHUMT00000369713 // sense // intron // 2 /…	hsa-mir-449a // chr5:54466360-54466450 (-) /// hsa-mir-449b // chr5:54466474-54466570 (-) /// hsa-mir-449c // chr5:54468090-54468181 (-)	0.797855	0.724058	1.07526	2.32337	2.83023	2.82536
20506835	hsa-miR-1244	0.0071378	0.0277	30.01	8.48	3.54	up	miRNA-4_0	Homo sapiens	miRNA	miRBase	chr12:9392068-9392093 (-) // chr12:12264940-12264965 (+) // chr2:232578078-232578103 (+)	26	AAGUAGUUGGUUUGUAUGAGAUGGUU	MIMAT0005896	ENST00000341369 // sense // exon // 5 /// ENST00000409115 // sense // exon // 5 /// ENST00000448874 // sense // exon // 5 /// ENST00000481928 // sense // exon // 4 /// OTTHUMT00000332552 // sense // exon // 5 /// OTTHUMT00000332553 // sense // exon // 5 /// OTTHUMT00000332554 // sense // exon // 4 /// OTTHUMT00000332575 // sense // exon // 5	---	2.80219	2.84796	3.64169	4.49328	4.9171	5.33091
20510799	hsa-miR-1972	0.0007161	0.0057	120.84	33.63	3.59	up	miRNA-4_0	Homo sapiens	miRNA	miRBase	chr16:15104186-15104207 (-) // chr16:70064296-70064317 (+)	22	UCAGGCCAGGCACAGUGGCUCA	MIMAT0009447	ENST00000325845 // antisense // intron // 8 /// ENST00000529089 // antisense // intron // 8 /// ENST00000530079 // antisense // intron // 8 /// ENST00000531894 // antisense // intron // 8 /// ENST00000534700 // antisense // intron // 7 /// OTTHUMT00000395258 // antisense // intron // 8 /// OTTHUMT00000395259 // antisense // intron // 8 /// OTTHUMT00000395263 // antisense // intron // 8 /// OTTHUM…	---	5.32665	4.87679	5.05344	7.2126	6.85464	6.70237
20518460	hsa-miR-3929	0.0074923	0.0286	15.6	4.35	3.59	up	miRNA-4_0	Homo sapiens	miRNA	miRBase	chr18:33514051-33514073 (-)	23	GAGGCUGAUGUGAGUAGACCACU	MIMAT0018206	---	---	1.72117	1.91946	2.76466	4.3673	3.79969	3.74241
20529781	hsa-miR-8071	0.0013326	0.00869	29.81	8.05	3.7	up	miRNA-4_0	Homo sapiens	miRNA	miRBase	chr14:106087488-106087507 (+)	20	CGGUGGACUGGAGUGGGUGG	MIMAT0030998	---	---	2.56153	3.15017	3.35944	4.91885	4.85382	4.93988
20501180	hsa-miR-130b-5p	0.0061318	0.0246	8.04	2.17	3.71	up	miRNA-4_0	Homo sapiens	miRNA	miRBase	chr22:22007605-22007625 (+)	21	ACUCUUUCCCUGUUGCACUAC	MIMAT0004680	ENST00000498589 // sense // exon // 2 /// OTTHUMT00000102312 // sense // exon // 2	hsa-mir-130b // chr22:22007593-22007674 (+) /// hsa-mir-301b // chr22:22007270-22007347 (+)	1.3955	0.564268	1.42589	3.29689	3.18716	2.55837
20501294	hsa-miR-324-5p	0.0009116	0.00684	1084.48	276.52	3.92	up	miRNA-4_0	Homo sapiens	miRNA	miRBase	chr17:7126661-7126683 (-)	23	CGCAUCCCCUAGGGCAUUGGUGU	MIMAT0000761	ENST00000322910 // antisense // intron // 10 /// ENST00000350303 // antisense // intron // 10 /// ENST00000356839 // antisense // intron // 11 /// ENST00000542255 // antisense // intron // 1 /// ENST00000543245 // antisense // intron // 12 /// ENST00000578579 // antisense // intron // 1 /// ENST00000578824 // antisense // intron // 1 /// ENST00000579425 // antisense // intron // 1 /// ENST0000057…	---	7.81437	8.41257	8.14864	10.364	9.8903	10.013
20500150	hsa-miR-25-5p	0.0006485	0.00525	774.83	197.13	3.93	up	miRNA-4_0	Homo sapiens	miRNA	miRBase	chr7:99691233-99691253 (-)	21	AGGCGGAGACUUGGGCAAUUG	MIMAT0004498	ENST00000303887 // sense // intron // 13 /// ENST00000343023 // sense // intron // 8 /// ENST00000354230 // sense // intron // 12 /// ENST00000485286 // sense // intron // 12 /// ENST00000489841 // sense // intron // 12 /// ENST00000491245 // sense // intron // 4 /// ENST00000493352 // sense // intron // 2 /// OTTHUMT00000336534 // sense // intron // 13 /// OTTHUMT00000336598 // sense // intron /…	hsa-mir-25 // chr7:99691183-99691266 (-) /// hsa-mir-93 // chr7:99691391-99691470 (-) /// hsa-mir-106b // chr7:99691616-99691697 (-)	7.97811	7.47566	7.45709	9.82835	9.52399	9.45977
20500555	hsa-miR-200b-5p	0.0001533	0.00216	1119.81	283.62	3.95	up	miRNA-4_0	Homo sapiens	miRNA	miRBase	chr1:1102504-1102525 (+)	22	CAUCUUACUGGGCAGCAUUGGA	MIMAT0004571	---	hsa-mir-200b // chr1:1102484-1102578 (+) /// hsa-mir-200a // chr1:1103243-1103332 (+) /// hsa-mir-429 // chr1:1104385-1104467 (+)	8.24645	8.07114	8.16766	10.4088	9.97183	10.0254
20515626	hsa-miR-3189-3p	0.0045093	0.02	6.99	1.75	3.99	up	miRNA-4_0	Homo sapiens	miRNA	miRBase	chr19:18497417-18497437 (+)	21	CCCUUGGGUCUGAUGGGGUAG	MIMAT0015071	ENST00000252809 // sense // intron // 1 /// ENST00000595973 // sense // intron // 2 /// OTTHUMT00000466340 // sense // intron // 2	---	0.433339	1.09895	0.93394	3.33201	2.75776	2.34717
20515619	hsa-miR-3065-3p	0.0049077	0.021	59.57	14.92	3.99	up	miRNA-4_0	Homo sapiens	miRNA	miRBase	chr17:79099726-79099748 (+)	23	UCAGCACCAGGAUAUUGUUGGAG	MIMAT0015378	ENST00000326724 // antisense // intron // 7 /// ENST00000374792 // antisense // intron // 7 /// ENST00000417379 // antisense // intron // 6 /// ENST00000572339 // antisense // intron // 5 /// ENST00000573469 // antisense // intron // 1 /// OTTHUMT00000256055 // antisense // intron // 7 /// OTTHUMT00000256056 // antisense // intron // 6 /// OTTHUMT00000439038 // antisense // intron // 7 /// OTTHUM…	hsa-mir-338 // chr17:79099683-79099749 (-) /// hsa-mir-657 // chr17:79099076-79099173 (-) /// hsa-mir-1250 // chr17:79106996-79107108 (-) /// hsa-mir-3065 // chr17:79099677-79099755 (+)	4.12035	4.19241	3.42738	6.33904	5.90276	5.46671
20504426	hsa-miR-549a	0.0112944	0.0381	5.8	1.43	4.07	up	miRNA-4_0	Homo sapiens	miRNA	miRBase	chr15:81134334-81134354 (-)	21	UGACAACUAUGGAUGAGCUCU	MIMAT0003333	ENST00000220244 // antisense // intron // 1 /// ENST00000356249 // antisense // intron // 1 /// ENST00000394685 // antisense // intron // 1 /// OTTHUMT00000291389 // antisense // intron // 1 /// OTTHUMT00000313748 // antisense // intron // 1 /// OTTHUMT00000313749 // antisense // intron // 1	---	0.27501	0.594266	0.706416	2.0102	2.21002	3.40908
20506712	hsa-miR-1180-3p	0.0001828	0.00244	564.85	135.61	4.17	up	miRNA-4_0	Homo sapiens	miRNA	miRBase	chr17:19247826-19247847 (-)	22	UUUCCGGCUCGCGUGGGUGUGU	MIMAT0005825	ENST00000261499 // sense // intron // 5 /// ENST00000395615 // sense // intron // 5 /// ENST00000395616 // sense // intron // 5 /// ENST00000461069 // sense // intron // 5 /// ENST00000477478 // sense // intron // 5 /// ENST00000575403 // sense // intron // 5 /// ENST00000575478 // sense // intron // 5 /// OTTHUMT00000132494 // sense // intron // 5 /// OTTHUMT00000132495 // sense // intron // 5 /…	---	7.25385	7.0803	6.95768	9.404	9.00668	9.03337
20504384	hsa-miR-33b-3p	0.0079014	0.0296	21.38	5.06	4.23	up	miRNA-4_0	Homo sapiens	miRNA	miRBase	chr17:17717171-17717192 (-)	22	CAGUGCCUCGGCAGUGCAGCCC	MIMAT0004811	ENST00000261646 // sense // intron // 16 /// ENST00000338854 // sense // intron // 16 /// ENST00000355815 // sense // intron // 17 /// ENST00000395751 // sense // intron // 15 /// ENST00000395756 // sense // intron // 11 /// ENST00000395757 // sense // intron // 14 /// ENST00000478616 // sense // intron // 1 /// ENST00000486311 // sense // intron // 1 /// OTTHUMT00000131771 // sense // intron // …	hsa-mir-33b // chr17:17717150-17717245 (-) /// hsa-mir-6777 // chr17:17716794-17716859 (-)	2.19542	1.72172	3.14042	4.6319	4.24242	4.39954
20518838	hsa-miR-4458	0.0001381	0.00203	101.15	23.73	4.26	up	miRNA-4_0	Homo sapiens	miRNA	miRBase	chr5:8461046-8461064 (+)	19	AGAGGUAGGUGUGGAAGAA	MIMAT0018980	---	---	4.49327	4.5495	4.70474	6.4537	6.63599	6.91013
20505801	hsa-miR-760	0.0136016	0.0435	36.64	8.59	4.27	up	miRNA-4_0	Homo sapiens	miRNA	miRBase	chr1:94312436-94312455 (+)	20	CGGCUCUGGGUCUGUGGGGA	MIMAT0004957	ENST00000370244 // antisense // intron // 1 /// OTTHUMT00000028420 // antisense // intron // 1	---	2.14214	3.58049	3.62647	5.40087	5.18257	5.02116
20501162	hsa-miR-200a-5p	7.74e-05	0.00167	415.79	92.94	4.47	up	miRNA-4_0	Homo sapiens	miRNA	miRBase	chr1:1103258-1103279 (+)	22	CAUCUUACCGGACAGUGCUGGA	MIMAT0001620	---	hsa-mir-200b // chr1:1102484-1102578 (+) /// hsa-mir-200a // chr1:1103243-1103332 (+) /// hsa-mir-429 // chr1:1104385-1104467 (+)	6.52074	6.54698	6.58887	8.97006	8.54077	8.60724
20506014	hsa-miR-942-3p	0.0073015	0.0281	15.16	3.39	4.47	up	miRNA-4_0	Homo sapiens	miRNA	miRBase	chr1:117637317-117637338 (+)	22	CACAUGGCCGAAACAGAGAAGU	MIMAT0026734	ENST00000369466 // sense // intron // 18 /// ENST00000492682 // sense // intron // 1 /// OTTHUMT00000033277 // sense // intron // 18 /// OTTHUMT00000033314 // sense // intron // 1	---	2.01738	1.37807	1.93092	4.66617	3.75606	3.36373
20505962	hsa-miR-921	0.001886	0.0108	29.8	6.59	4.52	up	miRNA-4_0	Homo sapiens	miRNA	miRBase	chr1:166124010-166124034 (-)	25	CUAGUGAGGGACAGAACCAGGAUUC	MIMAT0004971	ENST00000338353 // sense // intron // 2 /// ENST00000354422 // sense // intron // 1 /// ENST00000435676 // sense // intron // 1 /// ENST00000441649 // sense // intron // 1 /// ENST00000451784 // sense // intron // 1 /// ENST00000456900 // sense // intron // 1 /// OTTHUMT00000083937 // sense // intron // 1 /// OTTHUMT00000343105 // sense // intron // 1 /// OTTHUMT00000343106 // sense // intron // …	---	2.22049	2.74054	3.24054	4.94502	5.00983	4.75551
20502360	hsa-miR-429	0.0012554	0.00839	227.28	48.88	4.65	up	miRNA-4_0	Homo sapiens	miRNA	miRBase	chr1:1104435-1104456 (+)	22	UAAUACUGUCUGGUAAAACCGU	MIMAT0001536	---	hsa-mir-200b // chr1:1102484-1102578 (+) /// hsa-mir-200a // chr1:1103243-1103332 (+) /// hsa-mir-429 // chr1:1104385-1104467 (+)	5.27852	5.41694	6.17986	7.88268	7.82932	7.79183
20503814	hsa-miR-512-3p	0.0009591	0.00704	12.4	2.65	4.68	up	miRNA-4_0	Homo sapiens	miRNA	miRBase	chr19:54169983-54170004 (+) // chr19:54172467-54172488 (+)	22	AAGUGCUGUCAUAGCUGAGGUC	MIMAT0002823	---	hsa-mir-512-1 // chr19:54169933-54170016 (+) /// hsa-mir-512-2 // chr19:54172411-54172508 (+) /// hsa-mir-498 // chr19:54177451-54177574 (+) /// hsa-mir-520e // chr19:54178965-54179051 (+) /// hsa-mir-515-1 // chr19:54182257-54182339 (+) /// hsa-mir-1323 // chr19:54175222-54175294 (+)	1.59299	0.991843	1.67298	3.72039	3.84663	3.34892
20504394	hsa-miR-641	0.0008032	0.00623	67.95	14.46	4.7	up	miRNA-4_0	Homo sapiens	miRNA	miRBase	chr19:40788510-40788533 (-)	24	AAAGACAUAGGAUAGAGUCACCUC	MIMAT0003311	ENST00000358335 // sense // intron // 1 /// ENST00000391844 // sense // intron // 1 /// ENST00000392038 // sense // intron // 1 /// ENST00000423127 // sense // intron // 2 /// ENST00000452077 // sense // intron // 1 /// ENST00000456441 // sense // intron // 1 /// ENST00000578123 // sense // intron // 1 /// ENST00000579047 // sense // intron // 1 /// ENST00000581582 // sense // intron // 1 /// ENS…	---	3.76117	4.15778	3.68501	6.47801	5.86214	5.93778
20519428	hsa-miR-4648	0.0037061	0.0175	9.93	2.05	4.86	up	miRNA-4_0	Homo sapiens	miRNA	miRBase	chr7:2566708-2566727 (+)	20	UGUGGGACUGCAAAUGGGAG	MIMAT0019710	ENST00000222725 // sense // intron // 7 /// ENST00000338732 // sense // intron // 7 /// ENST00000359574 // sense // intron // 7 /// ENST00000402045 // sense // intron // 8 /// ENST00000402506 // sense // intron // 8 /// OTTHUMT00000325021 // sense // intron // 7 /// OTTHUMT00000325022 // sense // intron // 7 /// OTTHUMT00000325023 // sense // intron // 8 /// OTTHUMT00000325024 // sense // intron …	---	0.759519	1.05881	1.32196	2.84362	3.97045	3.14188
20500438	hsa-miR-10a-5p	1.56e-05	0.000626	6611.94	1338.01	4.94	up	miRNA-4_0	Homo sapiens	miRNA	miRBase	chr17:46657266-46657288 (-)	23	UACCCUGUAGAUCCGAAUUUGUG	MIMAT0000253	ENST00000332503 // sense // 5UTR // 1 /// ENST00000460160 // sense // intron // 1 /// ENST00000465846 // antisense // intron // 2 /// ENST00000472863 // sense // intron // 1 /// ENST00000476342 // sense // intron // 1 /// ENST00000489475 // sense // intron // 1 /// ENST00000498678 // sense // intron // 1 /// ENST00000548801 // sense // exon // 1 /// ENST00000552000 // sense // intron // 1 /// OTT…	---	10.2269	10.4148	10.5577	12.7423	12.6668	12.6824
20517954	hsa-miR-3691-5p	0.0026427	0.0138	10.76	2.05	5.24	up	miRNA-4_0	Homo sapiens	miRNA	miRBase	chr6:5148520-5148542 (-)	23	AGUGGAUGAUGGAGACUCGGUAC	MIMAT0018120	ENST00000330636 // sense // intron // 2 /// ENST00000463032 // sense // intron // 2 /// ENST00000464010 // sense // intron // 2 /// ENST00000468929 // sense // intron // 1 /// ENST00000480566 // sense // intron // 2 /// OTTHUMT00000353461 // sense // intron // 2 /// OTTHUMT00000353482 // sense // intron // 1 /// OTTHUMT00000353483 // sense // intron // 2 /// OTTHUMT00000353484 // sense // intron …	---	0.6227	1.24631	1.28831	3.67613	3.76724	2.85874
20500433	hsa-miR-139-3p	0.003274	0.0161	16.58	3.12	5.31	up	miRNA-4_0	Homo sapiens	miRNA	miRBase	chr11:72326110-72326132 (-)	23	UGGAGACGCGGCCCUGUUGGAGU	MIMAT0004552	ENST00000334456 // sense // intron // 2 /// ENST00000376450 // sense // intron // 1 /// ENST00000418754 // sense // intron // 2 /// ENST00000444035 // sense // intron // 2 /// ENST00000485058 // sense // intron // 3 /// ENST00000535701 // sense // intron // 2 /// ENST00000536308 // sense // intron // 1 /// ENST00000537631 // sense // intron // 2 /// ENST00000538749 // sense // intron // 3 /// ENS…	---	1.44457	1.4816	2.04718	4.45822	4.325	3.39109
20515608	hsa-miR-3179	0.0001246	0.00194	9.92	1.83	5.44	up	miRNA-4_0	Homo sapiens	miRNA	miRBase	chr16:14995416-14995437 (+) // chr16:16394067-16394088 (+) // chr16:18505762-18505783 (-)	22	AGAAGGGGUGAAAUUUAAACGU	MIMAT0015056	---	hsa-mir-3180-3 // chr16:18496035-18496128 (-) /// hsa-mir-3179-3 // chr16:18505751-18505834 (-)	1.14013	0.569374	0.936557	3.33897	3.35994	3.25146
20515579	hsa-miR-3158-5p	0.0125718	0.0415	18.4	3.35	5.5	up	miRNA-4_0	Homo sapiens	miRNA	miRBase	chr10:103361186-103361206 (+) // chr10:103361222-103361242 (-)	21	CCUGCAGAGAGGAAGCCCUUC	MIMAT0019211	ENST00000370147 // antisense // intron // 4 /// ENST00000370148 // antisense // intron // 4 /// ENST00000370151 // antisense // intron // 4 /// ENST00000434727 // antisense // intron // 3 /// ENST00000475443 // antisense // intron // 2 /// OTTHUMT00000049958 // antisense // intron // 4 /// OTTHUMT00000049959 // antisense // intron // 4 /// OTTHUMT00000049961 // antisense // intron // 3 /// OTTHUM…	hsa-mir-3158-1 // chr10:103361174-103361254 (+) /// hsa-mir-3158-2 // chr10:103361174-103361254 (-)	2.39944	1.45148	1.42078	4.9178	3.30863	4.39722
20500780	hsa-miR-149-5p	7.64e-05	0.00167	835.12	146.93	5.68	up	miRNA-4_0	Homo sapiens	miRNA	miRBase	chr2:241395432-241395454 (+)	23	UCUGGCUCCGUGUCUUCACUCCC	MIMAT0000450	ENST00000264039 // sense // intron // 1 /// ENST00000404327 // antisense // intron // 1 /// ENST00000404891 // antisense // intron // 1 /// ENST00000420138 // sense // intron // 1 /// ENST00000426280 // sense // intron // 1 /// ENST00000469694 // sense // intron // 1 /// OTTHUMT00000257179 // sense // intron // 1 /// OTTHUMT00000325970 // sense // intron // 1 /// OTTHUMT00000325972 // sense // in…	---	7.39949	6.98986	7.24927	9.91153	9.63042	9.59448
20500436	hsa-miR-7-1-3p	0.0001385	0.00203	176.64	29.93	5.9	up	miRNA-4_0	Homo sapiens	miRNA	miRBase	chr9:86584686-86584707 (-)	22	CAACAAAUCACAGUCUGCCAUA	MIMAT0004553	ENST00000351839 // sense // intron // 15 /// ENST00000360384 // sense // intron // 16 /// ENST00000376263 // sense // intron // 16 /// ENST00000376264 // sense // intron // 16 /// ENST00000376281 // sense // intron // 16 /// ENST00000481820 // sense // 3UTR // 4 /// ENST00000492865 // sense // intron // 3 /// ENST00000493362 // sense // intron // 1 /// OTTHUMT00000052846 // sense // intron // 16 …	---	4.60865	4.89857	5.24572	7.45623	7.45262	7.50415
20518430	hsa-miR-3909	0.0047701	0.0206	13.01	2.16	6.03	up	miRNA-4_0	Homo sapiens	miRNA	miRBase	chr22:35731703-35731724 (+)	22	UGUCCUCUAGGGCCUGCAGUCU	MIMAT0018183	ENST00000382034 // sense // intron // 13 /// ENST00000404284 // sense // intron // 13 /// ENST00000411850 // sense // intron // 11 /// ENST00000424387 // sense // intron // 10 /// ENST00000425375 // sense // intron // 10 /// ENST00000436462 // sense // intron // 10 /// ENST00000447733 // sense // intron // 11 /// ENST00000449058 // sense // intron // 11 /// ENST00000491987 // sense // intron // 6…	hsa-mir-3909 // chr22:35731633-35731751 (+) /// hsa-mir-6069 // chr22:35732714-35732792 (-)	1.44457	0.828996	1.09895	4.5209	3.51839	3.08582
20519532	hsa-miR-203b-3p	0.0027911	0.0143	9.65	1.46	6.61	up	miRNA-4_0	Homo sapiens	miRNA	miRBase	chr14:104583765-104583787 (-)	23	UUGAACUGUUAAGAACCACUGGA	MIMAT0019814	ENST00000384836 // antisense // exon // 1	hsa-mir-203a // chr14:104583742-104583851 (+) /// hsa-mir-203b // chr14:104583755-104583840 (-)	0.69528	0.532884	0.449528	3.4949	2.48256	3.8533
20500485	hsa-miR-222-5p	0.0018498	0.0108	30.72	4.18	7.35	up	miRNA-4_0	Homo sapiens	miRNA	miRBase	chrX:45606479-45606500 (-)	22	CUCAGUAGCCAGUGUAGAUCCU	MIMAT0004569	ENST00000602461 // sense // intron // 1 /// OTTHUMT00000467990 // sense // intron // 1	hsa-mir-221 // chrX:45605585-45605694 (-) /// hsa-mir-222 // chrX:45606421-45606530 (-)	1.7061	2.5172	2.00868	5.54268	4.47503	4.82478
20504581	hsa-miR-769-3p	0.0003193	0.00328	160.54	21.65	7.42	up	miRNA-4_0	Homo sapiens	miRNA	miRBase	chr19:46522258-46522280 (+)	23	CUGGGAUCUCCGGGGUCUUGGUU	MIMAT0003887	ENST00000601763 // sense // intron // 1 /// OTTHUMT00000461694 // sense // intron // 1	---	4.65934	4.1931	4.49729	7.75477	7.19854	7.0459
20503847	hsa-miR-517a-3p	0.0002454	0.00291	11.33	1.45	7.81	up	miRNA-4_0	Homo sapiens	miRNA	miRBase	chr19:54215575-54215596 (+)	22	AUCGUGCAUCCCUUUAGAGUGU	MIMAT0002852	---	hsa-mir-518b // chr19:54205991-54206073 (+) /// hsa-mir-526a-1 // chr19:54209506-54209590 (+) /// hsa-mir-520c // chr19:54210707-54210793 (+) /// hsa-mir-518c // chr19:54211989-54212089 (+) /// hsa-mir-524 // chr19:54214256-54214342 (+) /// hsa-mir-517a // chr19:54215522-54215608 (+) /// hsa-mir-519d // chr19:54216601-54216688 (+) /// hsa-mir-521-2 // chr19:54219848-54219934 (+) /// hsa-mir-520d …	0.522763	0.653959	0.473254	3.97876	3.27503	3.27109
20503853	hsa-miR-517b-3p	0.0002454	0.00291	11.33	1.45	7.81	up	miRNA-4_0	Homo sapiens	miRNA	miRBase	chr19:54224372-54224393 (+)	22	AUCGUGCAUCCCUUUAGAGUGU	MIMAT0002857	---	hsa-mir-517a // chr19:54215522-54215608 (+) /// hsa-mir-519d // chr19:54216601-54216688 (+) /// hsa-mir-521-2 // chr19:54219848-54219934 (+) /// hsa-mir-520d // chr19:54223350-54223436 (+) /// hsa-mir-517b // chr19:54224330-54224396 (+) /// hsa-mir-520g // chr19:54225420-54225509 (+) /// hsa-mir-516b-2 // chr19:54228696-54228780 (+) /// hsa-mir-526a-2 // chr19:54230176-54230240 (+) /// hsa-mir-51…	0.522763	0.653959	0.473254	3.97876	3.27503	3.27109
20504564	hsa-miR-1296-5p	0.0040351	0.0186	28.27	3.61	7.84	up	miRNA-4_0	Homo sapiens	miRNA	miRBase	chr10:65132772-65132793 (-)	22	UUAGGGCCCUGGCUCCAUCUCC	MIMAT0005794	ENST00000399251 // sense // intron // 2 /// ENST00000399262 // sense // intron // 2 /// OTTHUMT00000048249 // sense // intron // 2	---	0.950853	2.02694	2.61521	5.09683	4.6677	4.71808
20500747	hsa-miR-141-5p	0.0024534	0.0131	25.22	3.19	7.9	up	miRNA-4_0	Homo sapiens	miRNA	miRBase	chr12:7073276-7073297 (+)	22	CAUCUUCCAGUACAGUGUUGGA	MIMAT0004598	ENST00000537269 // sense // intron // 1 /// OTTHUMT00000402989 // sense // intron // 1	hsa-mir-141 // chr12:7073260-7073354 (+) /// hsa-mir-200c // chr12:7072862-7072929 (+)	1.17695	1.33276	2.55551	4.51846	4.62292	4.84766
20525440	hsa-miR-6739-5p	0.0017436	0.0105	47.16	5.94	7.94	up	miRNA-4_0	Homo sapiens	miRNA	miRBase	chr1:201832506-201832527 (+)	22	UGGGAAAGAGAAAGAACAAGUA	MIMAT0027379	ENST00000361565 // sense // intron // 13 /// OTTHUMT00000087088 // sense // intron // 13	---	3.2121	2.4802	2.06287	5.14767	5.76219	5.7879
20500462	hsa-miR-205-5p	0.0011342	0.00789	11.45	1.33	8.64	up	miRNA-4_0	Homo sapiens	miRNA	miRBase	chr1:209605511-209605532 (+)	22	UCCUUCAUUCCACCGGAGUCUG	MIMAT0000266	ENST00000366437 // sense // exon // 4 /// ENST00000429156 // sense // exon // 5 /// ENST00000431096 // sense // exon // 4 /// ENST00000433108 // sense // exon // 2 /// ENST00000440276 // sense // exon // 4 /// ENST00000451937 // sense // exon // 4 /// ENST00000458250 // sense // intron // 3 /// ENST00000603283 // sense // exon // 3 /// OTTHUMT00000088231 // sense // exon // 2 /// OTTHUMT000000882…	---	0.779045	0.178932	0.301883	4.11327	2.97418	3.48341
20504580	hsa-miR-769-5p	0.0003125	0.00328	345.04	38.73	8.91	up	miRNA-4_0	Homo sapiens	miRNA	miRBase	chr19:46522219-46522240 (+)	22	UGAGACCUCUGGGUUCUGAGCU	MIMAT0003886	ENST00000601763 // sense // intron // 1 /// OTTHUMT00000461694 // sense // intron // 1	---	5.2055	5.63781	5.02492	8.79459	8.39833	8.11787
20518442	hsa-miR-3919	0.0012724	0.0084	17.54	1.91	9.2	up	miRNA-4_0	Homo sapiens	miRNA	miRBase	chr3:159000489-159000509 (+)	21	GCAGAGAACAAAGGACUCAGU	MIMAT0018193	ENST00000337808 // sense // intron // 1 /// ENST00000412423 // sense // intron // 1 /// ENST00000467442 // sense // intron // 3 /// ENST00000471575 // sense // intron // 4 /// ENST00000476809 // sense // intron // 3 /// ENST00000481715 // sense // intron // 3 /// ENST00000483486 // sense // intron // 4 /// ENST00000485419 // sense // intron // 4 /// ENST00000488898 // sense // intron // 4 /// ENS…	---	0.980264	0.736077	1.11958	3.38296	4.48039	4.55349
20501035	hsa-miR-200c-5p	9.46e-05	0.00173	273.09	28.87	9.46	up	miRNA-4_0	Homo sapiens	miRNA	miRBase	chr12:7072866-7072887 (+)	22	CGUCUUACCCAGCAGUGUUUGG	MIMAT0004657	ENST00000537269 // sense // intron // 1 /// OTTHUMT00000402989 // sense // intron // 1	hsa-mir-141 // chr12:7073260-7073354 (+) /// hsa-mir-200c // chr12:7072862-7072929 (+)	4.52154	5.0417	5.03341	8.3318	7.94332	8.02346
20519538	hsa-miR-4713-5p	0.0001024	0.00178	21.96	2.28	9.62	up	miRNA-4_0	Homo sapiens	miRNA	miRBase	chr15:51534397-51534418 (+)	22	UUCUCCCACUACCAGGCUCCCA	MIMAT0019820	ENST00000260433 // antisense // intron // 2 /// ENST00000396402 // antisense // intron // 2 /// ENST00000396404 // antisense // intron // 3 /// ENST00000405011 // antisense // intron // 3 /// ENST00000405913 // antisense // intron // 1 /// ENST00000439712 // antisense // intron // 3 /// ENST00000453807 // antisense // intron // 3 /// ENST00000557858 // antisense // intron // 2 /// ENST00000557934…	---	0.957438	1.25433	1.40243	4.27393	4.31704	4.79879
20500440	hsa-miR-10b-5p	0.0003609	0.00349	612.04	60.75	10.07	up	miRNA-4_0	Homo sapiens	miRNA	miRBase	chr2:177015057-177015079 (+)	23	UACCCUGUAGAACCGAAUUUGUG	MIMAT0000254	ENST00000432796 // sense // intron // 1 /// ENST00000468418 // sense // 3UTR // 1 /// OTTHUMT00000334246 // sense // 3UTR // 1 /// OTTHUMT00000334248 // sense // intron // 1	---	5.47703	5.84689	6.49232	9.15463	9.26164	9.37507
20506829	hsa-miR-1304-5p	7.47e-05	0.00167	21.97	2.14	10.27	up	miRNA-4_0	Homo sapiens	miRNA	miRBase	chr11:93466890-93466911 (-)	22	UUUGAGGCUACAGUGAGAUGUG	MIMAT0005892	ENST00000323981 // sense // intron // 7 /// ENST00000393259 // sense // intron // 3 /// ENST00000525928 // sense // exon // 1 /// ENST00000526015 // sense // intron // 7 /// ENST00000527068 // sense // intron // 4 /// ENST00000527169 // sense // intron // 5 /// ENST00000529435 // sense // intron // 1 /// ENST00000529794 // sense // intron // 2 /// ENST00000530089 // sense // intron // 1 /// ENST0…	---	0.931331	1.23195	1.16826	4.78322	4.15175	4.45535
20506003	hsa-miR-934	0.0002255	0.00277	17.2	1.65	10.4	up	miRNA-4_0	Homo sapiens	miRNA	miRBase	chrX:135633051-135633072 (+)	22	UGUCUACUACUGGAGACACUGG	MIMAT0004977	ENST00000370634 // sense // intron // 4 /// ENST00000440515 // sense // intron // 3 /// ENST00000456412 // sense // intron // 2 /// ENST00000470358 // sense // intron // 1 /// OTTHUMT00000058493 // sense // intron // 4 /// OTTHUMT00000058494 // sense // intron // 3 /// OTTHUMT00000058495 // sense // intron // 1 /// OTTHUMT00000058496 // sense // intron // 2	---	0.663087	1.041	0.513088	4.38329	4.25329	3.69438
20500439	hsa-miR-10a-3p	4.81e-05	0.00129	551.36	50.87	10.84	up	miRNA-4_0	Homo sapiens	miRNA	miRBase	chr17:46657226-46657247 (-)	22	CAAAUUCGUAUCUAGGGGAAUA	MIMAT0004555	ENST00000332503 // sense // 5UTR // 1 /// ENST00000460160 // sense // intron // 1 /// ENST00000465846 // antisense // intron // 2 /// ENST00000472863 // sense // intron // 1 /// ENST00000476342 // sense // intron // 1 /// ENST00000489475 // sense // intron // 1 /// ENST00000498678 // sense // intron // 1 /// ENST00000548801 // sense // exon // 1 /// ENST00000552000 // sense // intron // 1 /// OTT…	---	5.53137	5.4983	6.01824	8.98937	9.06227	9.28781
20501230	hsa-miR-371a-3p	6.2e-05	0.0015	16.49	1.43	11.54	up	miRNA-4_0	Homo sapiens	miRNA	miRBase	chr19:54290970-54290992 (+)	23	AAGUGCCGCCAUCUUUUGAGUGU	MIMAT0000723	ENST00000595160 // antisense // exon // 2 /// OTTHUMT00000465677 // antisense // exon // 2	hsa-mir-371a // chr19:54290929-54290995 (+) /// hsa-mir-372 // chr19:54291144-54291210 (+) /// hsa-mir-373 // chr19:54291959-54292027 (+) /// hsa-mir-371b // chr19:54290931-54290996 (-)	0.71308	0.292548	0.583229	4.36113	3.79618	3.99325
20500441	hsa-miR-10b-3p	0.0002457	0.00291	21.91	1.85	11.87	up	miRNA-4_0	Homo sapiens	miRNA	miRBase	chr2:177015096-177015117 (+)	22	ACAGAUUCGAUUCUAGGGGAAU	MIMAT0004556	ENST00000432796 // sense // intron // 1 /// ENST00000468418 // sense // 3UTR // 1 /// OTTHUMT00000334246 // sense // 3UTR // 1 /// OTTHUMT00000334248 // sense // intron // 1	---	0.875687	0.706541	1.11173	4.72819	4.72819	3.92369
20500420	hsa-miR-148a-5p	3.53e-05	0.00112	19.19	1.51	12.75	up	miRNA-4_0	Homo sapiens	miRNA	miRBase	chr7:25989580-25989601 (-)	22	AAAGUUCUGAGACACUCCGACU	MIMAT0004549	---	---	0.529978	0.627258	0.653959	4.63245	4.08675	4.08713
20500432	hsa-miR-139-5p	2.94e-05	0.00102	350.86	23	15.25	up	miRNA-4_0	Homo sapiens	miRNA	miRBase	chr11:72326146-72326168 (-)	23	UCUACAGUGCACGUGUCUCCAGU	MIMAT0000250	ENST00000334456 // sense // intron // 2 /// ENST00000376450 // sense // intron // 1 /// ENST00000418754 // sense // intron // 2 /// ENST00000444035 // sense // intron // 2 /// ENST00000485058 // sense // intron // 3 /// ENST00000535701 // sense // intron // 2 /// ENST00000536308 // sense // intron // 1 /// ENST00000537631 // sense // intron // 2 /// ENST00000538749 // sense // intron // 3 /// ENS…	---	4.36258	4.46713	4.78296	8.75025	8.27554	8.35744
20521813	hsa-miR-5580-3p	0.0015089	0.00949	72.48	4.41	16.45	up	miRNA-4_0	Homo sapiens	miRNA	miRBase	chr14:54415145-54415166 (-)	22	CACAUAUGAAGUGAGCCAGCAC	MIMAT0022274	---	---	1.86496	2.967	1.62836	6.78876	5.72799	6.04095
20505788	hsa-miR-744-3p	4.31e-05	0.00128	31.88	1.69	18.81	up	miRNA-4_0	Homo sapiens	miRNA	miRBase	chr17:11985283-11985304 (+)	22	CUGUUGCCACUAACCUCAACCU	MIMAT0004946	ENST00000353533 // sense // intron // 3 /// ENST00000415385 // sense // intron // 4 /// ENST00000538465 // sense // intron // 1 /// ENST00000579089 // sense // intron // 1 /// ENST00000581941 // sense // intron // 2 /// ENST00000582183 // sense // intron // 1 /// ENST00000582897 // sense // intron // 3 /// ENST00000602305 // sense // intron // 1 /// ENST00000602375 // sense // intron // 2 /// ENS…	---	0.985861	0.537766	0.801313	5.28166	4.65456	5.06621
20500442	hsa-miR-34a-5p	4.5e-06	0.000282	727.56	23.2	31.36	up	miRNA-4_0	Homo sapiens	miRNA	miRBase	chr1:9211794-9211815 (-)	22	UGGCAGUGUCUUAGCUGGUUGU	MIMAT0000255	---	---	4.62895	4.58298	4.43788	9.78254	9.37833	9.37881
20501229	hsa-miR-371a-5p	3.83e-05	0.00117	149.32	3.94	37.9	up	miRNA-4_0	Homo sapiens	miRNA	miRBase	chr19:54290934-54290953 (+)	20	ACUCAAACUGUGGGGGCACU	MIMAT0004687	ENST00000595160 // antisense // exon // 2 /// OTTHUMT00000465677 // antisense // exon // 2	hsa-mir-371a // chr19:54290929-54290995 (+) /// hsa-mir-372 // chr19:54291144-54291210 (+) /// hsa-mir-373 // chr19:54291959-54292027 (+) /// hsa-mir-371b // chr19:54290931-54290996 (-)	1.58922	1.91833	2.46861	7.37837	7.06274	7.24471
20506838	hsa-miR-1247-5p	5.4e-06	0.000296	75.37	1.65	45.61	up	miRNA-4_0	Homo sapiens	miRNA	miRBase	chr14:102026699-102026720 (-)	22	ACCCGUCCCGUUCGUCCCCGGA	MIMAT0005899	ENST00000553729 // sense // exon // 1 /// ENST00000554441 // sense // exon // 1 /// ENST00000554694 // sense // exon // 1 /// ENST00000554735 // sense // exon // 1 /// ENST00000555174 // sense // exon // 1 /// ENST00000555882 // sense // exon // 1 /// ENST00000557109 // sense // exon // 1 /// ENST00000557532 // sense // exon // 1 /// ENST00000557661 // sense // exon // 1 /// OTTHUMT00000414721 //…	---	0.795412	0.759239	0.660484	6.44067	5.91211	6.37362
20503789	hsa-miR-491-5p	8.05e-05	0.00167	338.27	6.69	50.6	up	miRNA-4_0	Homo sapiens	miRNA	miRBase	chr9:20716119-20716140 (+)	22	AGUGGGGAACCCUUCCAUGAGG	MIMAT0002807	ENST00000338382 // sense // intron // 1 /// ENST00000380249 // sense // intron // 4 /// ENST00000604036 // sense // intron // 2 /// OTTHUMT00000143442 // sense // intron // 4 /// OTTHUMT00000468395 // sense // intron // 2	---	2.17223	2.98333	3.10937	8.77564	8.2936	8.15575
20500443	hsa-miR-34a-3p	2.1e-06	0.000185	93.79	1.67	56.17	up	miRNA-4_0	Homo sapiens	miRNA	miRBase	chr1:9211752-9211773 (-)	22	CAAUCAGCAAGUAUACUGCCCU	MIMAT0004557	---	---	0.797855	0.903762	0.558549	6.71785	6.54632	6.40864
20501232	hsa-miR-372-3p	1.6e-06	0.000185	125.67	1.39	90.3	up	miRNA-4_0	Homo sapiens	miRNA	miRBase	chr19:54291185-54291207 (+)	23	AAAGUGCUGCGACAUUUGAGCGU	MIMAT0000724	ENST00000595160 // antisense // exon // 1 /// OTTHUMT00000465677 // antisense // exon // 1	hsa-mir-371a // chr19:54290929-54290995 (+) /// hsa-mir-372 // chr19:54291144-54291210 (+) /// hsa-mir-373 // chr19:54291959-54292027 (+) /// hsa-mir-371b // chr19:54290931-54290996 (-)	0.559187	0.503976	0.409188	7.25315	6.76886	6.91723
20501234	hsa-miR-373-3p	1.2e-06	0.000179	154.53	1.63	94.71	up	miRNA-4_0	Homo sapiens	miRNA	miRBase	chr19:54292002-54292024 (+)	23	GAAGUGCUUCGAUUUUGGGGUGU	MIMAT0000726	---	hsa-mir-371a // chr19:54290929-54290995 (+) /// hsa-mir-372 // chr19:54291144-54291210 (+) /// hsa-mir-373 // chr19:54291959-54292027 (+) /// hsa-mir-371b // chr19:54290931-54290996 (-)	0.674612	0.688207	0.797855	7.52757	7.04937	7.2573
20501237	hsa-miR-375	3.46e-05	0.00112	314.22	2.13	147.46	up	miRNA-4_0	Homo sapiens	miRNA	miRBase	chr2:219866370-219866391 (-)	22	UUUGUUCGUUCGGCUCGCGUGA	MIMAT0000728	ENST00000362103 // sense // exon // 1	---	1.77361	0.635496	0.906987	8.47356	8.15105	8.28128
20505787	hsa-miR-744-5p	7.5e-06	0.000365	1982.26	9.85	201.27	up	miRNA-4_0	Homo sapiens	miRNA	miRBase	chr17:11985226-11985247 (+)	22	UGCGGGGCUAGGGCUAACAGCA	MIMAT0004945	ENST00000353533 // sense // intron // 3 /// ENST00000415385 // sense // intron // 4 /// ENST00000538465 // sense // intron // 1 /// ENST00000579089 // sense // intron // 1 /// ENST00000581941 // sense // intron // 2 /// ENST00000582183 // sense // intron // 1 /// ENST00000582897 // sense // intron // 3 /// ENST00000602305 // sense // intron // 1 /// ENST00000602375 // sense // intron // 2 /// ENS…	---	3.56557	2.85643	3.51951	11.2187	10.8513	10.8077
20500421	hsa-miR-148a-3p	1e-07	3.48e-05	479.73	1.48	325.04	up	miRNA-4_0	Homo sapiens	miRNA	miRBase	chr7:25989542-25989563 (-)	22	UCAGUGCACUACAGAACUUUGU	MIMAT0000243	---	---	0.604382	0.441079	0.681156	8.82058	8.97271	8.94392
20500459	hsa-miR-203a	< 1e-07	< 1e-07	2444.98	2.98	819.13	up	miRNA-4_0	Homo sapiens	miRNA	miRBase	chr14:104583806-104583827 (+)	22	GUGAAAUGUUUAGGACCACUAG	MIMAT0000264	---	hsa-mir-203a // chr14:104583742-104583851 (+) /// hsa-mir-203b // chr14:104583755-104583840 (-)	1.67298	1.62512	1.47666	11.3511	11.2092	11.2254
