# Supplementary material for: Long noncoding RNA GSTM3TV2 upregulates LAT2 and OLR1 by competitively sponging let-7 to promote gemcitabine resistance in pancreatic cancer
Source: J Hematol Oncol. 2019 Sep 12;12:97. doi: 10.1186/s13045-019-0777-7 (PMC6739963; doi:10.1186/s13045-019-0777-7)
Supplement: Supplementary file 7 — Table S1. Correlations of Lnc GSTM3TV2 levels in tissues and clinicopathological parameters. (XLSX 10 kb) [file 13045_2019_777_MOESM7_ESM.xlsx]

## Sheet: Sheet1
			Table S1 Correlations of Lnc GSTM3TV2 levels in tissues and clinicopathological parameters
			Variables	GSTM3TV2 expression
				Low group	High group	P value
				(n=80)	(n=100)
			Gender			0.678
			Male	52	62
			Female	28	38
			Age（years old）			0.804
			＜65	53	68
			≥65	27	32
			Locations			0.759
			Head	47	61
			Body-tail	33	39
			Differential degree			0.113
			High/moderate	54	78
			Low	26	22
			Tumor staging			0.113
			T1/T2	51	52
			T3/T4	29	48
			Lymph node staging			0.007
			N0	53	46
			N1	27	54
			TNM staging			0.003
			ⅠA/ⅠB	34	22
			ⅡA/ⅡB	46	78
			Diabetes			0.377
			No	64	85
			Yes	16	15
			Perineuronal invasion			0.072
			No	46	44
			Yes	34	56
