# Supplementary material for: Long noncoding RNA GSTM3TV2 upregulates LAT2 and OLR1 by competitively sponging let-7 to promote gemcitabine resistance in pancreatic cancer
Source: J Hematol Oncol. 2019 Sep 12;12:97. doi: 10.1186/s13045-019-0777-7 (PMC6739963; doi:10.1186/s13045-019-0777-7)
Supplement: Supplementary file 8 — Table S2. Univariate analyses of factors predictive of poor overall survival in pancreatic cancer patients. (XLSX 11 kb) [file 13045_2019_777_MOESM8_ESM.xlsx]

## Sheet: Sheet1
Table S2 Univariate analyses of factors predictive of poor overall survival in pancreatic cancer patients
Variables	Univariate analysis
	Overall survival	95% confidence interval	P value
	(Median±SE，months)
Sex			0.138
Male	11±0.95	9.14-12.86
Female	11.2±2.19	6.921-15.479
Age（years old）			0.693
＜65	12±0.81	10.415-13.585
≥65	10±1.39	7.417-12.583
Locations			0.541
Head	12±1.30	9.456-14.544
Body-tail	11±1.13	8.786-13.214
Diabetes			0.072
No	12±1.86	8.366-15.634
Yes	10.7±1.02	8.698-12.702
Perineuronal invasion			0.072
No	12±1.86	8.698-12.702
Yes	10.7±1.02	8.366-15.634
Tumor staging			0.008
T1/T2	12.8±1.95	8.975-16.625
T3/T4	10.7±1.02	8.695-12.705
Lymph node staging			0
N0	15±3.2	8.707-21.293
N1	10±0.83	8.375-11.625
Differential degree			0.035
High/ moderate	12.4±0.78	10.919-13.881
Low	8.6±1.04	6.563-10.637
TNM staging			0
Ⅰ	30±7.5	15.277-44.723
Ⅱ/Ⅲ	10±0.67	8.704-11.296
GSTM3TV2 expression			0.004
Low	11±1.17	8.717-13.283
High	12.4±3.88	4.803-19.997
