# Supplementary material for: Long noncoding RNA GSTM3TV2 upregulates LAT2 and OLR1 by competitively sponging let-7 to promote gemcitabine resistance in pancreatic cancer
Source: J Hematol Oncol. 2019 Sep 12;12:97. doi: 10.1186/s13045-019-0777-7 (PMC6739963; doi:10.1186/s13045-019-0777-7)
Supplement: Supplementary file 10 — Table S3. Multivariable analyses of factors predictive of poor overall survival in pancreatic cancer patients. (XLSX 10 kb) [file 13045_2019_777_MOESM10_ESM.xlsx]

## Sheet: Sheet1
Table S2 Multivariable analyses of factors predictive of poor overall survival in pancreatic cancer patients
Variables	Multivariate analysis
	Hazard ratio	95% confidence interval	P value
Differential degree			0.008
High/ moderate	1
Low	1.706	1.147-2.537
TNM staging			0.003
Ⅰ	1
Ⅱ/Ⅲ	2.786	1.149-5.470
GSTM3TV2 expression			0.036
Low	1
High	1.466	1.025-2.096
